# Supplementary material for: Crystal structure of hepta­guanidinium nona­hydrogen bis­[α-hexa­molybdoplatinate(IV)] hepta­hydrate
Source: Acta Crystallogr E Crystallogr Commun. 2015 Feb 13;71(Pt 3):268–71. doi: 10.1107/S2056989015002601 (PMC4350731; doi:10.1107/S2056989015002601)
Supplement: Supplementary file 1 [file e-71-00268-sup1.cif]

##############################################################################
#                                                                            #
# This CIF contains the data in a paper accepted for publication in          #
# Acta Crystallographica Section E. It conforms to the requirements of       #
# Notes for Authors for Acta Crystallographica Section E, and has been       #
# peer reviewed under the auspices of the IUCr Commission on Journals.       #
#                                                                            #
# Full details of the Crystallographic Information File format               #
# are given in the paper "The Crystallographic Information File (CIF):       #
# a New Standard Archive File for Crystallography" by S. R. Hall, F. H.      #
# Allen and I. D. Brown [Acta Cryst. (1991), A47, 655-685].                  #
#                                                                            #
# The current version of the core CIF dictionary is obtainable from          #
# ftp://ftp.iucr.org/pub/cif_core.dic.                                       #
#                                                                            #
# Software is freely available for graphical display of the structure(s)     #
# in this CIF. For information consult the CIF software page                 #
# http://www.iucr.org/resources/cif/software.                                #
#                                                                            #
# This file may be used for bona fide research purposes within the           #
# scientific community so long as proper attribution is given to the journal # 
# article from which it was obtained.                                        #
#                                                                            #
##############################################################################
data_New_Global_Publ_Block
_audit_creation_method     'form.cif (version 2.0)'
_journal_data_validation_number     ?
_journal_date_recd_electronic     2015-01-23
_journal_date_accepted     2015-02-07
_journal_name_full     'Acta Crystallographica, Section E'
_journal_year     2015
_journal_volume     71
_journal_issue      3
_journal_page_first     268
_journal_page_last     271
_journal_paper_category     GM
_journal_paper_doi     10.1107/S2056989015002601
_journal_coeditor_code     PK2544
_publ_contact_author_name     'Prof. Uk Lee'
_publ_contact_author_address
;
 Department of Chemistry, Pukyong National University, 599-1 Daeyeon 3-dong
 Nam-gu, Busan 608-737, Republic of Korea
;
_publ_contact_author_email     'uklee@pknu.ac.kr'
_publ_contact_author_fax     '+82-51-629-5583'
_publ_contact_author_phone     '+82-51-629-5596'
_publ_section_title
;
Crystal structure of heptaguanidinium nonahydrogen
bis[\a-hexamolybdoplatinate(IV)] heptahydrate
;
loop_
    _publ_author_name
    _publ_author_address
    'Joo, Hea-Chung'
;
Department of Chemistry, Pukyong National University, 599-1 Daeyeon 3-dong
Nam-gu, Busan 608-737, Republic of Korea
;
    'Park, Ki-Min'
;
The Research Institute of Natural Science, Gyeongsan National University,
Jinju 660-701, Republic of Korea
;
    'Lee, Uk'
;
Department of Chemistry, Pukyong National University, 599-1 Daeyeon 3-dong
Nam-gu, Busan 608-737, Republic of Korea
;
_publ_section_synopsis
;
A compound, (CH~6~N~3~)~7~H~9~[PtMo~6~O~24~]~2~.7H~2~O, containing the
well-known Anderson-structure heteropolyoxomolybdate, was obtained by
recrystallization of its powdered guanidinium salt. The protonated O atoms in
the polyanion were confirmed by electron-density maps, interpolyanion hydrogen
bonds and bond-valance sums (BVS).
;
data_I
_database_code_depnum_ccdc_archive 'CCDC 1048266'
_chemical_name_systematic
;Heptaguanidinium nonahydrogen
bis[\a-hexamolybdoplatinate(IV)] heptahydrate
;
_chemical_name_common     ?
_chemical_formula_moiety     '7(C H6 N3 +), H9 Pt2 Mo12 O48 7-, 7(H2 O)'
_chemical_formula_sum     'C7 H65 Mo12 N21 O55 Pt2'
_chemical_formula_structural     '(H9 Pt2 Mo12 O48), 7(H2 O), 7(C H6 N3+)'
_chemical_formula_iupac     '(C H6 N3)7 H9 [Pt Mo6 O24]2, 7H2 O'
_chemical_formula_weight     2865.26
_chemical_melting_point     ?
_symmetry_cell_setting     monoclinic
_symmetry_space_group_name_H-M     'C2/c  '
_symmetry_space_group_name_Hall     '-C 2yc'
loop_
    _symmetry_equiv_pos_as_xyz
    'x, y, z'
    '-x, y, -z+1/2'
    'x+1/2, y+1/2, z'
    '-x+1/2, y+1/2, -z+1/2'
    '-x, -y, -z'
    'x, -y, z-1/2'
    '-x+1/2, -y+1/2, -z'
    'x+1/2, -y+1/2, z-1/2'
_cell_length_a     31.413(10)
_cell_length_b     10.073(3)
_cell_length_c     23.677(7)
_cell_angle_alpha     90.00
_cell_angle_beta     119.451(14)
_cell_angle_gamma     90.00
_cell_volume     6524(3)
_cell_formula_units_Z     4
_cell_measurement_reflns_used     9569
_cell_measurement_theta_min     2.21
_cell_measurement_theta_max     28.24
_cell_measurement_temperature     173(2)
_exptl_crystal_description     block
_exptl_crystal_colour     yellow
_exptl_crystal_size_max     0.30
_exptl_crystal_size_mid     0.12
_exptl_crystal_size_min     0.05
_exptl_crystal_density_diffrn     2.917
_exptl_crystal_density_meas     ?
_exptl_crystal_density_method     'not measured'
_exptl_crystal_F_000     5416
_exptl_absorpt_coefficient_mu     6.617
_exptl_absorpt_correction_type     multi-scan
_exptl_absorpt_process_details     ' (SADABS; Sheldrick, 2008)'
_exptl_absorpt_correction_T_min     0.2407
_exptl_absorpt_correction_T_max     0.7290
_exptl_special_details     ?
_diffrn_ambient_temperature     173(2)
_diffrn_radiation_type     MoK\a
_diffrn_radiation_wavelength     0.71073
_diffrn_radiation_source     'Rotating Anode'
_diffrn_radiation_monochromator     'graphite multilayer'
_diffrn_measurement_device_type     'Bruker SMART APEXII CCD'
_diffrn_measurement_method     '\f and \w scans'
_diffrn_detector_area_resol_mean     10.0
_diffrn_reflns_number     56606
_diffrn_reflns_av_R_equivalents     0.0328
_diffrn_reflns_av_sigmaI/netI     0.0239
_diffrn_reflns_theta_min     1.49
_diffrn_reflns_theta_max     27.00
_diffrn_reflns_theta_full     27.00
_diffrn_measured_fraction_theta_max     0.999
_diffrn_measured_fraction_theta_full     0.999
_diffrn_reflns_limit_h_min     -40
_diffrn_reflns_limit_h_max     36
_diffrn_reflns_limit_k_min     -12
_diffrn_reflns_limit_k_max     12
_diffrn_reflns_limit_l_min     -30
_diffrn_reflns_limit_l_max     30
_diffrn_standards_number     ?
_diffrn_standards_interval_count     ?
_diffrn_standards_interval_time     ?
_diffrn_standards_decay_%     ?
_refine_special_details
;
 Refinement of F^2^ against ALL reflections.  The weighted R-factor wR and
 goodness of fit S are based on F^2^, conventional R-factors R are based
 on F, with F set to zero for negative F^2^. The threshold expression of
 F^2^ > 2sigma(F^2^) is used only for calculating R-factors(gt) etc. and is
 not relevant to the choice of reflections for refinement.  R-factors based
 on F^2^ are statistically about twice as large as those based on F, and R-
 factors based on ALL data will be even larger.
;
_reflns_number_total     7107
_reflns_number_gt     6050
_reflns_threshold_expression     I>2\s(I)
_refine_ls_structure_factor_coef     Fsqd
_refine_ls_matrix_type     full
_refine_ls_R_factor_all     0.0366
_refine_ls_R_factor_gt     0.0278
_refine_ls_wR_factor_gt     0.0661
_refine_ls_wR_factor_ref     0.0725
_refine_ls_goodness_of_fit_ref     1.025
_refine_ls_restrained_S_all     1.026
_refine_ls_number_reflns     7107
_refine_ls_number_parameters     505
_refine_ls_number_restraints     22
_refine_ls_hydrogen_treatment     mixed
_refine_ls_weighting_scheme     calc
_refine_ls_weighting_details
        'calc w=1/[\s^2^(Fo^2^)+(0.0337P)^2^+47.9084P] where P=(Fo^2^+2Fc^2^)/3'
_atom_sites_solution_hydrogens     difmap
_atom_sites_solution_primary     direct
_atom_sites_solution_secondary     difmap
_refine_ls_shift/su_max     0.002
_refine_ls_shift/su_mean     0.000
_refine_diff_density_max     2.500
_refine_diff_density_min     -1.304
_refine_ls_extinction_method     none
_refine_ls_extinction_coef     ?
loop_
    _atom_type_symbol
    _atom_type_description
    _atom_type_scat_dispersion_real
    _atom_type_scat_dispersion_imag
    _atom_type_scat_source
    'C' 'C' 0.0033 0.0016
                         'International Tables Vol C Tables 4.2.6.8 and 6.1.1.4'
    'H' 'H' 0.0000 0.0000
                         'International Tables Vol C Tables 4.2.6.8 and 6.1.1.4'
    'N' 'N' 0.0061 0.0033
                         'International Tables Vol C Tables 4.2.6.8 and 6.1.1.4'
    'O' 'O' 0.0106 0.0060
                         'International Tables Vol C Tables 4.2.6.8 and 6.1.1.4'
    'Mo' 'Mo' -1.6832 0.6857
                         'International Tables Vol C Tables 4.2.6.8 and 6.1.1.4'
    'Pt' 'Pt' -1.7033 8.3905
                         'International Tables Vol C Tables 4.2.6.8 and 6.1.1.4'
_computing_data_collection     '<i>APEX2</i> (Bruker, 2009)'
_computing_cell_refinement     '<i>SAINT</i> (Bruker, 2009)'
_computing_data_reduction     '<i>SAINT</i>'
_computing_structure_solution     '<i>SHELXS97</i> (Sheldrick, 2008)'
_computing_structure_refinement     '<i>SHELXL97</i> (Sheldrick, 2008)'
_computing_molecular_graphics
;ORTEP-3 for Windows (Farrugia, 2012), PLATON (Spek, 2009) and
 DIAMOND (Brandenburg,1998)
;
_computing_publication_material     '<i>SHELXL97</i>'
loop_
    _atom_site_type_symbol
    _atom_site_label
    _atom_site_fract_x
    _atom_site_fract_y
    _atom_site_fract_z
    _atom_site_U_iso_or_equiv
    _atom_site_adp_type
    _atom_site_calc_flag
    _atom_site_refinement_flags
    _atom_site_occupancy
    _atom_site_symmetry_multiplicity
    _atom_site_disorder_assembly
    _atom_site_disorder_group
    Pt Pt1 0.652431(6) 0.176198(17) 0.467608(8) 0.01525(6) Uani d . 1 2 . .
    Mo Mo1 0.743430(14) -0.00319(4) 0.57409(2) 0.02093(10) Uani d . 1 2 . .
    Mo Mo2 0.682566(15) 0.17866(4) 0.624195(19) 0.02035(10) Uani d . 1 2 . .
    Mo Mo3 0.583929(15) 0.34871(4) 0.51759(2) 0.02171(10) Uani d . 1 2 . .
    Mo Mo4 0.552026(14) 0.34729(4) 0.359683(19) 0.01849(9) Uani d . 1 2 . .
    Mo Mo5 0.618484(14) 0.17217(4) 0.311229(19) 0.01901(10) Uani d . 1 2 . .
    Mo Mo6 0.712270(14) -0.01255(4) 0.42001(2) 0.02259(10) Uani d . 1 2 . .
    O O1C 0.66821(11) 0.0483(3) 0.53959(14) 0.0194(7) Uani d . 1 2 . .
    O O2C 0.66214(11) 0.3107(3) 0.53597(15) 0.0187(7) Uani d D 1 2 . .
    H H2 0.6862(17) 0.378(5) 0.544(3) 0.050(18) Uiso d D 1 2 . .
    O O3C 0.58105(11) 0.1962(3) 0.44249(15) 0.0178(7) Uani d D 1 2 . .
    H H3 0.568(2) 0.109(3) 0.439(3) 0.07(2) Uiso d D 1 2 . .
    O O4C 0.63463(11) 0.3099(3) 0.39634(15) 0.0184(7) Uani d D 1 2 . .
    H H4 0.656(3) 0.379(6) 0.398(4) 0.10(3) Uiso d D 1 2 . .
    O O5C 0.64084(11) 0.0488(3) 0.39683(14) 0.0191(7) Uani d . 1 2 . .
    O O6C 0.72274(11) 0.1511(3) 0.49205(15) 0.0190(7) Uani d . 1 2 . .
    H H6 0.7500 0.2500 0.5000 0.06(3) Uiso d S 1 2 . .
    O O7B 0.74507(12) 0.1539(3) 0.62431(16) 0.0229(7) Uani d . 1 2 . .
    O O8B 0.61194(12) 0.2010(3) 0.57683(16) 0.0243(7) Uani d . 1 2 . .
    O O9B 0.57705(11) 0.4420(3) 0.44128(15) 0.0226(7) Uani d . 1 2 . .
    O O10B 0.55913(11) 0.1971(3) 0.31241(15) 0.0212(7) Uani d . 1 2 . .
    O O11B 0.69300(12) 0.1458(3) 0.35603(16) 0.0235(7) Uani d D 1 2 . .
    H H11 0.713(3) 0.222(7) 0.362(5) 0.15(4) Uiso d D 1 2 . .
    O O12B 0.71759(12) -0.1040(3) 0.49309(17) 0.0262(8) Uani d . 1 2 . .
    O O13T 0.80360(12) 0.0093(3) 0.59080(17) 0.0285(8) Uani d . 1 2 . .
    O O14T 0.74286(12) -0.1258(3) 0.62346(17) 0.0305(8) Uani d . 1 2 . .
    O O15T 0.68520(13) 0.0508(4) 0.67282(16) 0.0299(8) Uani d . 1 2 . .
    O O16T 0.69977(13) 0.3193(3) 0.67096(17) 0.0312(8) Uani d . 1 2 . .
    O O17T 0.52417(13) 0.3226(4) 0.49587(19) 0.0371(9) Uani d . 1 2 . .
    O O18T 0.60285(14) 0.4814(4) 0.56903(17) 0.0370(9) Uani d . 1 2 . .
    O O19T 0.49288(12) 0.3228(3) 0.34110(17) 0.0275(8) Uani d . 1 2 . .
    O O20T 0.55233(12) 0.4783(3) 0.31420(16) 0.0283(8) Uani d . 1 2 . .
    O O21T 0.62270(13) 0.3112(4) 0.27214(17) 0.0292(8) Uani d . 1 2 . .
    O O22T 0.60336(13) 0.0433(4) 0.25787(17) 0.0315(8) Uani d . 1 2 . .
    O O23T 0.69102(12) -0.1349(3) 0.36251(18) 0.0304(8) Uani d . 1 2 . .
    O O24T 0.77302(12) 0.0093(3) 0.44119(17) 0.0290(8) Uani d . 1 2 . .
    C C1 0.5886(2) -0.1669(7) 0.5871(3) 0.0536(18) Uani d . 1 2 . .
    N N1 0.6167(2) -0.1725(5) 0.5534(3) 0.0611(18) Uani d . 1 2 . .
    H H1A 0.6273 -0.2493 0.5476 0.073 Uiso calc R 1 2 . .
    H H1B 0.6230 -0.0991 0.5388 0.073 Uiso calc R 1 2 . .
    N N2 0.57817(17) -0.2673(5) 0.6092(2) 0.0446(13) Uani d . 1 2 . .
    H H2A 0.5879 -0.3464 0.6046 0.053 Uiso calc R 1 2 . .
    H H2B 0.5611 -0.2586 0.6293 0.053 Uiso calc R 1 2 . .
    N N3 0.5678(3) -0.0394(7) 0.5888(4) 0.106(3) Uani d . 1 2 . .
    H H3A 0.5480 -0.0333 0.6052 0.127 Uiso calc R 1 2 . .
    H H3B 0.5748 0.0317 0.5735 0.127 Uiso calc R 1 2 . .
    C C2 0.69992(17) 0.6537(5) 0.7035(2) 0.0252(11) Uani d . 1 2 . .
    N N4 0.7180(2) 0.6254(5) 0.6658(3) 0.0482(14) Uani d . 1 2 . .
    H H4A 0.7210 0.5420 0.6571 0.058 Uiso calc R 1 2 . .
    H H4B 0.7273 0.6896 0.6490 0.058 Uiso calc R 1 2 . .
    N N5 0.68617(16) 0.5573(4) 0.7284(2) 0.0310(10) Uani d . 1 2 . .
    H H5A 0.6892 0.4741 0.7196 0.037 Uiso calc R 1 2 . .
    H H5B 0.6739 0.5760 0.7538 0.037 Uiso calc R 1 2 . .
    N N6 0.69567(17) 0.7785(5) 0.7166(2) 0.0355(11) Uani d . 1 2 . .
    H H6A 0.7050 0.8426 0.6999 0.043 Uiso calc R 1 2 . .
    H H6B 0.6835 0.7976 0.7420 0.043 Uiso calc R 1 2 . .
    C C3 0.4036(2) 0.6616(5) 0.2726(3) 0.0290(11) Uani d . 1 2 . .
    N N7 0.43204(15) 0.5625(4) 0.3073(2) 0.0324(10) Uani d . 1 2 . .
    H H7A 0.4546 0.5757 0.3479 0.039 Uiso calc R 1 2 . .
    H H7B 0.4284 0.4834 0.2898 0.039 Uiso calc R 1 2 . .
    N N8 0.36976(18) 0.6419(5) 0.2123(2) 0.0444(13) Uani d . 1 2 . .
    H H8A 0.3507 0.7078 0.1894 0.053 Uiso calc R 1 2 . .
    H H8B 0.3661 0.5628 0.1947 0.053 Uiso calc R 1 2 . .
    N N9 0.4097(3) 0.7778(5) 0.2998(3) 0.075(2) Uani d . 1 2 . .
    H H9A 0.3910 0.8448 0.2775 0.090 Uiso calc R 1 2 . .
    H H9B 0.4326 0.7894 0.3403 0.090 Uiso calc R 1 2 . .
    C C4 0.5228(3) 0.8412(9) 0.2828(4) 0.028(2) Uani d PD 0.50 2 . .
    N N10 0.5000 0.7313(6) 0.2500 0.0368(16) Uani d SD 1 2 . .
    H H10A 0.4775(14) 0.686(4) 0.2159(13) 0.044 Uiso d D 1 2 . .
    N N11 0.5000 0.9567(6) 0.2500 0.0471(19) Uani d SD 1 2 . .
    H H11A 0.5223(16) 1.002(4) 0.2844(14) 0.057 Uiso d D 1 2 . .
    N N12 0.5653(4) 0.8331(14) 0.3368(6) 0.039(3) Uani d PD 0.50 2 . .
    H H12A 0.579(3) 0.753(5) 0.343(6) 0.046 Uiso d PD 0.50 2 . .
    H H12B 0.584(3) 0.905(6) 0.355(6) 0.046 Uiso d PD 0.50 2 . .
    O O1W 0.51593(15) 0.6741(4) 0.42228(19) 0.0400(10) Uani d D 1 2 . .
    H H1AW 0.5475(12) 0.638(6) 0.446(3) 0.060 Uiso d D 1 2 . .
    H H1BW 0.507(2) 0.678(6) 0.456(2) 0.060 Uiso d D 1 2 . .
    O O2W 0.52988(18) -0.0205(5) 0.4254(3) 0.0609(13) Uani d D 1 2 . .
    H H2AW 0.508(3) -0.006(8) 0.3811(14) 0.091 Uiso d D 1 2 . .
    H H2BW 0.553(2) -0.091(6) 0.435(4) 0.091 Uiso d D 1 2 . .
    O O3W 0.6421(2) -0.3187(6) 0.4650(3) 0.0764(17) Uani d D 1 2 . .
    H H3AW 0.6747(13) -0.346(9) 0.487(4) 0.115 Uiso d D 1 2 . .
    H H3BW 0.632(4) -0.398(6) 0.441(4) 0.115 Uiso d D 1 2 . .
    O O4W 0.5802(4) 0.8321(11) 0.3704(5) 0.036(2) Uani d PD 0.50 2 . .
    H H4AW 0.599(4) 0.911(8) 0.381(6) 0.055 Uiso d PD 0.50 2 . .
    H H4BW 0.602(4) 0.770(10) 0.402(5) 0.055 Uiso d PD 0.50 2 . .
loop_
    _atom_site_aniso_label
    _atom_site_aniso_U_11
    _atom_site_aniso_U_22
    _atom_site_aniso_U_33
    _atom_site_aniso_U_12
    _atom_site_aniso_U_13
    _atom_site_aniso_U_23
    Pt1 0.01074(9) 0.01946(10) 0.01597(9) -0.00051(6) 0.00690(7) -0.00191(7)
    Mo1 0.01368(19) 0.0186(2) 0.0308(2) 0.00080(15) 0.01116(17) 0.00340(17)
    Mo2 0.0199(2) 0.0212(2) 0.0193(2) -0.00066(16) 0.00908(17) 0.00091(16)
    Mo3 0.0190(2) 0.0282(2) 0.0213(2) 0.00438(17) 0.01255(17) -0.00020(17)
    Mo4 0.01413(19) 0.0230(2) 0.01809(19) 0.00203(15) 0.00773(16) 0.00188(16)
    Mo5 0.0170(2) 0.0242(2) 0.01814(19) -0.00386(16) 0.01039(17) -0.00427(16)
    Mo6 0.01442(19) 0.0212(2) 0.0358(2) -0.00414(16) 0.01523(18) -0.01035(18)
    O1C 0.0188(16) 0.0194(17) 0.0189(15) 0.0004(13) 0.0083(13) -0.0001(13)
    O2C 0.0175(16) 0.0200(17) 0.0203(16) -0.0025(13) 0.0107(14) -0.0044(13)
    O3C 0.0110(15) 0.0224(17) 0.0212(16) 0.0003(13) 0.0089(13) -0.0007(13)
    O4C 0.0157(16) 0.0218(17) 0.0194(16) -0.0030(13) 0.0099(13) -0.0016(13)
    O5C 0.0160(15) 0.0227(17) 0.0195(15) -0.0018(13) 0.0093(13) -0.0053(13)
    O6C 0.0086(14) 0.0223(17) 0.0225(16) 0.0019(12) 0.0049(13) -0.0056(13)
    O7B 0.0182(16) 0.0249(18) 0.0228(17) -0.0009(14) 0.0077(14) 0.0004(14)
    O8B 0.0213(17) 0.0329(19) 0.0235(17) -0.0006(15) 0.0149(15) 0.0021(15)
    O9B 0.0224(17) 0.0214(17) 0.0241(16) 0.0033(14) 0.0116(14) 0.0006(14)
    O10B 0.0144(15) 0.0283(18) 0.0201(16) -0.0035(13) 0.0079(13) -0.0024(14)
    O11B 0.0180(16) 0.0287(18) 0.0271(17) -0.0031(14) 0.0135(15) -0.0036(15)
    O12B 0.0200(17) 0.0226(18) 0.041(2) -0.0029(14) 0.0185(16) -0.0060(15)
    O13T 0.0204(17) 0.0244(18) 0.038(2) -0.0017(14) 0.0124(16) 0.0006(15)
    O14T 0.0245(18) 0.0262(19) 0.038(2) 0.0018(15) 0.0131(16) 0.0075(16)
    O15T 0.0318(19) 0.032(2) 0.0264(18) 0.0031(16) 0.0144(16) 0.0078(16)
    O16T 0.030(2) 0.029(2) 0.0307(19) 0.0001(15) 0.0115(17) -0.0062(15)
    O17T 0.0255(19) 0.057(3) 0.037(2) 0.0066(17) 0.0210(18) 0.0066(18)
    O18T 0.048(2) 0.036(2) 0.0266(19) 0.0097(18) 0.0184(18) -0.0030(17)
    O19T 0.0159(16) 0.033(2) 0.0313(19) 0.0022(14) 0.0099(15) 0.0011(15)
    O20T 0.0261(18) 0.031(2) 0.0254(17) 0.0023(15) 0.0112(15) 0.0051(15)
    O21T 0.0292(19) 0.038(2) 0.0257(18) -0.0018(16) 0.0173(16) 0.0027(15)
    O22T 0.0311(19) 0.038(2) 0.0292(18) -0.0069(17) 0.0176(16) -0.0152(16)
    O23T 0.0255(18) 0.0244(18) 0.044(2) -0.0039(15) 0.0197(17) -0.0126(17)
    O24T 0.0257(18) 0.0280(19) 0.040(2) 0.0018(15) 0.0208(17) -0.0045(16)
    C1 0.035(3) 0.063(5) 0.052(4) -0.005(3) 0.013(3) -0.013(3)
    N1 0.035(3) 0.035(3) 0.100(5) -0.006(2) 0.024(3) 0.000(3)
    N2 0.035(3) 0.049(3) 0.057(3) -0.003(2) 0.029(3) 0.012(3)
    N3 0.134(7) 0.078(5) 0.185(9) -0.068(5) 0.140(7) -0.066(5)
    C2 0.019(2) 0.030(3) 0.021(2) -0.002(2) 0.006(2) 0.000(2)
    N4 0.075(4) 0.040(3) 0.063(3) -0.011(3) 0.059(3) -0.005(3)
    N5 0.038(3) 0.029(2) 0.035(2) -0.002(2) 0.026(2) -0.003(2)
    N6 0.038(3) 0.032(3) 0.038(3) 0.000(2) 0.021(2) 0.003(2)
    C3 0.034(3) 0.030(3) 0.028(3) 0.004(2) 0.019(2) 0.005(2)
    N7 0.031(2) 0.032(2) 0.026(2) 0.003(2) 0.0069(19) 0.0025(19)
    N8 0.038(3) 0.044(3) 0.036(3) 0.005(2) 0.006(2) 0.010(2)
    N9 0.154(7) 0.029(3) 0.045(3) 0.016(4) 0.050(4) 0.004(3)
    C4 0.022(5) 0.039(6) 0.031(6) -0.007(4) 0.019(5) -0.002(5)
    N10 0.033(4) 0.022(3) 0.045(4) 0.000 0.012(3) 0.000
    N11 0.042(4) 0.019(3) 0.083(6) 0.000 0.033(4) 0.000
    N12 0.035(8) 0.030(6) 0.043(7) 0.007(5) 0.013(6) 0.011(7)
    O1W 0.039(2) 0.055(3) 0.031(2) 0.0063(19) 0.0207(19) 0.0038(18)
    O2W 0.051(3) 0.037(3) 0.091(4) 0.000(2) 0.032(3) 0.006(3)
    O3W 0.069(4) 0.072(4) 0.097(5) 0.027(3) 0.048(4) 0.009(3)
    O4W 0.025(6) 0.034(6) 0.050(7) -0.010(4) 0.018(5) 0.001(6)
_geom_special_details
;
 All esds (except the esd in the dihedral angle between two l.s. planes)
 are estimated using the full covariance matrix.  The cell esds are taken
 into account individually in the estimation of esds in distances, angles
 and torsion angles; correlations between esds in cell parameters are only
 used when they are defined by crystal symmetry.  An approximate (isotropic)
 treatment of cell esds is used for estimating esds involving l.s. planes.
;
loop_
    _geom_bond_atom_site_label_1
    _geom_bond_atom_site_label_2
    _geom_bond_site_symmetry_2
    _geom_bond_distance
    _geom_bond_publ_flag
    Pt1 O1C . 1.995(3) y
    Pt1 O2C . 2.015(3) y
    Pt1 O3C . 2.027(3) y
    Pt1 O4C . 2.011(3) y
    Pt1 O5C . 1.997(3) y
    Pt1 O6C . 2.005(3) y
    Mo1 O1C . 2.150(3) y
    Mo1 O6C . 2.317(3) y
    Mo2 O1C . 2.248(3) y
    Mo2 O2C . 2.286(3) y
    Mo3 O2C . 2.307(3) y
    Mo3 O3C . 2.318(3) y
    Mo4 O3C . 2.287(3) y
    Mo4 O4C . 2.327(3) y
    Mo5 O4C . 2.289(3) y
    Mo5 O5C . 2.178(3) y
    Mo6 O5C . 2.123(3) y
    Mo6 O6C . 2.277(3) y
    Mo1 O7B . 1.965(3) y
    Mo1 O12B . 1.959(3) y
    Mo2 O7B . 1.978(3) y
    Mo2 O8B . 1.945(3) y
    Mo3 O8B . 1.934(3) y
    Mo3 O9B . 1.952(3) y
    Mo4 O9B . 1.941(3) y
    Mo4 O10B . 1.959(3) y
    Mo5 O10B . 1.895(3) y
    Mo5 O11B . 2.058(3) y
    Mo6 O11B . 2.075(4) y
    Mo6 O12B . 1.894(4) y
    Mo1 O14T . 1.706(3) ?
    Mo1 O13T . 1.735(3) ?
    Mo2 O15T . 1.702(3) ?
    Mo2 O16T . 1.713(3) ?
    Mo3 O17T . 1.705(4) ?
    Mo3 O18T . 1.706(4) ?
    Mo4 O19T . 1.704(3) ?
    Mo4 O20T . 1.706(3) ?
    Mo5 O22T . 1.708(3) ?
    Mo5 O21T . 1.719(3) ?
    Mo6 O23T . 1.710(3) ?
    Mo6 O24T . 1.732(3) ?
    O2C H2 . 0.96(2) ?
    O3C H3 . 0.96(2) ?
    O4C H4 . 0.95(2) ?
    O6C O6C 7_656 2.532(6) ?
    O6C H6 . 1.266(3) ?
    O11B H11 . 0.95(2) ?
    C1 N2 . 1.254(8) ?
    C1 N1 . 1.451(10) ?
    C1 N3 . 1.451(10) ?
    N1 H1A . 0.8800 ?
    N1 H1B . 0.8800 ?
    N2 H2A . 0.8800 ?
    N2 H2B . 0.8800 ?
    N3 H3A . 0.8800 ?
    N3 H3B . 0.8800 ?
    C2 N4 . 1.304(7) ?
    C2 N5 . 1.314(6) ?
    C2 N6 . 1.317(7) ?
    N4 H4A . 0.8800 ?
    N4 H4B . 0.8800 ?
    N5 H5A . 0.8800 ?
    N5 H5B . 0.8800 ?
    N6 H6A . 0.8800 ?
    N6 H6B . 0.8800 ?
    C3 N9 . 1.303(7) ?
    C3 N8 . 1.310(7) ?
    C3 N7 . 1.322(6) ?
    N7 H7A . 0.8800 ?
    N7 H7B . 0.8800 ?
    N8 H8A . 0.8800 ?
    N8 H8B . 0.8800 ?
    N9 H9A . 0.8800 ?
    N9 H9B . 0.8800 ?
    C4 N12 . 1.320(12) ?
    C4 N10 . 1.340(10) ?
    C4 N11 . 1.387(10) ?
    N10 H10A . 0.893(17) ?
    N11 H11A . 0.898(18) ?
    N12 H12A . 0.90(2) ?
    N12 H12B . 0.90(2) ?
    O1W H1AW . 0.94(2) ?
    O1W H1BW . 0.95(2) ?
    O2W H2AW . 0.94(2) ?
    O2W H2BW . 0.95(2) ?
    O3W H3AW . 0.93(2) ?
    O3W H3BW . 0.94(2) ?
    O4W H4AW . 0.95(2) ?
    O4W H4BW . 0.95(2) ?
loop_
    _geom_angle_atom_site_label_1
    _geom_angle_atom_site_label_2
    _geom_angle_atom_site_label_3
    _geom_angle_site_symmetry_1
    _geom_angle_site_symmetry_3
    _geom_angle
    _geom_angle_publ_flag
    Mo1 O1C Mo2 . . 95.79(12) y
    Mo2 O2C Mo3 . . 93.64(11) y
    Mo4 O3C Mo3 . . 93.75(12) y
    Mo5 O4C Mo4 . . 92.64(11) y
    Mo6 O5C Mo5 . . 102.87(13) y
    Mo6 O6C Mo1 . . 91.14(12) y
    Mo1 O7B Mo2 . . 111.71(15) y
    Mo3 O8B Mo2 . . 119.36(16) y
    Mo4 O9B Mo3 . . 119.39(17) y
    Mo5 O10B Mo4 . . 120.02(16) y
    Mo5 O11B Mo6 . . 108.97(15) y
    Mo6 O12B Mo1 . . 116.75(17) y
    O1C Pt1 O5C . . 99.68(14) ?
    O1C Pt1 O6C . . 84.05(13) ?
    O5C Pt1 O6C . . 83.21(12) ?
    O1C Pt1 O4C . . 177.35(12) ?
    O5C Pt1 O4C . . 82.27(13) ?
    O6C Pt1 O4C . . 97.99(13) ?
    O1C Pt1 O2C . . 82.64(13) ?
    O5C Pt1 O2C . . 177.41(13) ?
    O6C Pt1 O2C . . 98.20(13) ?
    O4C Pt1 O2C . . 95.37(13) ?
    O1C Pt1 O3C . . 95.12(13) ?
    O5C Pt1 O3C . . 95.66(12) ?
    O6C Pt1 O3C . . 178.46(12) ?
    O4C Pt1 O3C . . 82.87(13) ?
    O2C Pt1 O3C . . 82.96(13) ?
    O14T Mo1 O13T . . 105.87(16) ?
    O14T Mo1 O12B . . 99.01(16) ?
    O13T Mo1 O12B . . 98.14(15) ?
    O14T Mo1 O7B . . 100.03(16) ?
    O13T Mo1 O7B . . 95.86(15) ?
    O12B Mo1 O7B . . 152.25(14) ?
    O14T Mo1 O1C . . 93.17(14) ?
    O13T Mo1 O1C . . 160.02(14) ?
    O12B Mo1 O1C . . 84.50(12) ?
    O7B Mo1 O1C . . 74.48(12) ?
    O14T Mo1 O6C . . 165.12(14) ?
    O13T Mo1 O6C . . 88.14(14) ?
    O12B Mo1 O6C . . 73.55(13) ?
    O7B Mo1 O6C . . 83.11(12) ?
    O1C Mo1 O6C . . 73.54(11) ?
    O15T Mo2 O16T . . 107.06(18) ?
    O15T Mo2 O8B . . 98.04(15) ?
    O16T Mo2 O8B . . 100.65(16) ?
    O15T Mo2 O7B . . 100.70(15) ?
    O16T Mo2 O7B . . 96.07(16) ?
    O8B Mo2 O7B . . 149.93(14) ?
    O15T Mo2 O1C . . 94.74(15) ?
    O16T Mo2 O1C . . 156.95(15) ?
    O8B Mo2 O1C . . 83.19(13) ?
    O7B Mo2 O1C . . 72.05(12) ?
    O15T Mo2 O2C . . 163.07(14) ?
    O16T Mo2 O2C . . 88.12(15) ?
    O8B Mo2 O2C . . 71.19(12) ?
    O7B Mo2 O2C . . 84.67(12) ?
    O1C Mo2 O2C . . 71.47(12) ?
    O17T Mo3 O18T . . 106.36(19) ?
    O17T Mo3 O8B . . 98.10(16) ?
    O18T Mo3 O8B . . 102.14(16) ?
    O17T Mo3 O9B . . 100.99(16) ?
    O18T Mo3 O9B . . 97.16(16) ?
    O8B Mo3 O9B . . 147.71(13) ?
    O17T Mo3 O2C . . 160.66(16) ?
    O18T Mo3 O2C . . 91.76(16) ?
    O8B Mo3 O2C . . 70.90(12) ?
    O9B Mo3 O2C . . 82.96(12) ?
    O17T Mo3 O3C . . 92.54(15) ?
    O18T Mo3 O3C . . 159.28(16) ?
    O8B Mo3 O3C . . 83.03(13) ?
    O9B Mo3 O3C . . 70.38(13) ?
    O2C Mo3 O3C . . 70.78(11) ?
    O19T Mo4 O20T . . 107.04(16) ?
    O19T Mo4 O9B . . 100.65(15) ?
    O20T Mo4 O9B . . 97.05(15) ?
    O19T Mo4 O10B . . 99.01(15) ?
    O20T Mo4 O10B . . 101.47(15) ?
    O9B Mo4 O10B . . 147.60(13) ?
    O19T Mo4 O3C . . 92.83(14) ?
    O20T Mo4 O3C . . 158.72(14) ?
    O9B Mo4 O3C . . 71.24(13) ?
    O10B Mo4 O3C . . 82.34(13) ?
    O19T Mo4 O4C . . 161.33(14) ?
    O20T Mo4 O4C . . 90.53(14) ?
    O9B Mo4 O4C . . 82.92(12) ?
    O10B Mo4 O4C . . 70.65(12) ?
    O3C Mo4 O4C . . 70.80(11) ?
    O22T Mo5 O21T . . 106.73(18) ?
    O22T Mo5 O10B . . 101.18(15) ?
    O21T Mo5 O10B . . 103.69(15) ?
    O22T Mo5 O11B . . 96.63(15) ?
    O21T Mo5 O11B . . 90.77(15) ?
    O10B Mo5 O11B . . 152.59(14) ?
    O22T Mo5 O5C . . 95.73(15) ?
    O21T Mo5 O5C . . 152.95(14) ?
    O10B Mo5 O5C . . 86.07(13) ?
    O11B Mo5 O5C . . 71.47(12) ?
    O22T Mo5 O4C . . 166.58(15) ?
    O21T Mo5 O4C . . 86.44(14) ?
    O10B Mo5 O4C . . 72.56(12) ?
    O11B Mo5 O4C . . 85.46(12) ?
    O5C Mo5 O4C . . 72.30(12) ?
    O23T Mo6 O24T . . 105.40(16) ?
    O23T Mo6 O12B . . 101.61(17) ?
    O24T Mo6 O12B . . 101.99(16) ?
    O23T Mo6 O11B . . 96.50(16) ?
    O24T Mo6 O11B . . 89.87(15) ?
    O12B Mo6 O11B . . 154.72(14) ?
    O23T Mo6 O5C . . 93.14(14) ?
    O24T Mo6 O5C . . 155.73(14) ?
    O12B Mo6 O5C . . 89.14(13) ?
    O11B Mo6 O5C . . 72.28(12) ?
    O23T Mo6 O6C . . 166.99(14) ?
    O24T Mo6 O6C . . 87.60(14) ?
    O12B Mo6 O6C . . 75.67(13) ?
    O11B Mo6 O6C . . 82.71(13) ?
    O5C Mo6 O6C . . 74.21(11) ?
    Pt1 O1C Mo1 . . 104.21(13) ?
    Pt1 O1C Mo2 . . 103.95(14) ?
    Pt1 O2C Mo2 . . 101.92(13) ?
    Pt1 O2C Mo3 . . 103.51(13) ?
    Pt1 O2C H2 . . 116(4) ?
    Mo2 O2C H2 . . 113(4) ?
    Mo3 O2C H2 . . 125(4) ?
    Pt1 O3C Mo4 . . 103.59(13) ?
    Pt1 O3C Mo3 . . 102.74(13) ?
    Pt1 O3C H3 . . 108(4) ?
    Mo4 O3C H3 . . 124(4) ?
    Mo3 O3C H3 . . 122(4) ?
    Pt1 O4C Mo5 . . 100.53(13) ?
    Pt1 O4C Mo4 . . 102.74(13) ?
    Pt1 O4C H4 . . 124(5) ?
    Mo5 O4C H4 . . 109(5) ?
    Mo4 O4C H4 . . 122(5) ?
    Pt1 O5C Mo6 . . 103.69(13) ?
    Pt1 O5C Mo5 . . 104.87(14) ?
    Pt1 O6C Mo6 . . 98.17(12) ?
    Pt1 O6C Mo1 . . 98.14(13) ?
    Pt1 O6C O6C . 7_656 120.8(2) ?
    Mo6 O6C O6C . 7_656 121.27(19) ?
    Mo1 O6C O6C . 7_656 120.85(19) ?
    Pt1 O6C H6 . . 120.8(2) ?
    Mo6 O6C H6 . . 121.27(19) ?
    Mo1 O6C H6 . . 120.85(19) ?
    O6C O6C H6 7_656 . 0.00(18) ?
    Mo5 O11B H11 . . 118(7) ?
    Mo6 O11B H11 . . 125(7) ?
    N2 C1 N1 . . 123.5(6) ?
    N2 C1 N3 . . 119.2(7) ?
    N1 C1 N3 . . 117.0(6) ?
    C1 N1 H1A . . 120.0 ?
    C1 N1 H1B . . 120.0 ?
    H1A N1 H1B . . 120.0 ?
    C1 N2 H2A . . 120.0 ?
    C1 N2 H2B . . 120.0 ?
    H2A N2 H2B . . 120.0 ?
    C1 N3 H3A . . 120.0 ?
    C1 N3 H3B . . 120.0 ?
    H3A N3 H3B . . 120.0 ?
    N4 C2 N5 . . 119.7(5) ?
    N4 C2 N6 . . 120.0(5) ?
    N5 C2 N6 . . 120.3(5) ?
    C2 N4 H4A . . 120.0 ?
    C2 N4 H4B . . 120.0 ?
    H4A N4 H4B . . 120.0 ?
    C2 N5 H5A . . 120.0 ?
    C2 N5 H5B . . 120.0 ?
    H5A N5 H5B . . 120.0 ?
    C2 N6 H6A . . 120.0 ?
    C2 N6 H6B . . 120.0 ?
    H6A N6 H6B . . 120.0 ?
    N9 C3 N8 . . 121.1(5) ?
    N9 C3 N7 . . 118.8(5) ?
    N8 C3 N7 . . 120.1(5) ?
    C3 N7 H7A . . 120.0 ?
    C3 N7 H7B . . 120.0 ?
    H7A N7 H7B . . 120.0 ?
    C3 N8 H8A . . 120.0 ?
    C3 N8 H8B . . 120.0 ?
    H8A N8 H8B . . 120.0 ?
    C3 N9 H9A . . 120.0 ?
    C3 N9 H9B . . 120.0 ?
    H9A N9 H9B . . 120.0 ?
    N12 C4 N10 . . 120.6(9) ?
    N12 C4 N11 . . 126.3(9) ?
    N10 C4 N11 . . 112.7(7) ?
    C4 N10 H10A . . 155(2) ?
    C4 N12 H12A . . 113(7) ?
    C4 N12 H12B . . 122(8) ?
    H12A N12 H4AW . . 106(10) ?
    H12B N12 H4AW . . 20(10) ?
    H1AW O1W H1BW . . 100(6) ?
    H2AW O2W H2BW . . 116(8) ?
    H3AW O3W H3BW . . 92(8) ?
    H4AW O4W H4BW . . 103(10) ?
loop_
    _geom_hbond_atom_site_label_D
    _geom_hbond_atom_site_label_H
    _geom_hbond_atom_site_label_A
    _geom_hbond_site_symmetry_A
    _geom_hbond_distance_DH
    _geom_hbond_distance_HA
    _geom_hbond_distance_DA
    _geom_hbond_angle_DHA
    _geom_hbond_publ_flag
    O2C H2 O24T 7_656 0.96(2) 1.61(2) 2.578(5) 179(6) y
    O3C H3 O2W . 0.96(2) 1.69(3) 2.622(6) 164(7) y
    O4C H4 O13T 7_656 0.95(2) 1.63(2) 2.568(5) 173(9) y
    O6C H6 O6C 7_656 1.266 1.266 2.532(6) 180.0 y
    O11B H11 O7B 7_656 0.95(2) 1.74(2) 2.679(5) 173(10) y
    N1 H1B O1C . 0.88 2.05 2.864(6) 153.7 y
    N1 H1A O3W . 0.88 2.33 2.973(9) 130.1 y
    N2 H2A O18T 1_545 0.88 2.08 2.940(7) 165.3 y
    N2 H2B O19T 5_656 0.88 2.22 3.043(6) 154.7 y
    N3 H3B O8B . 0.88 2.04 2.874(7) 156.6 y
    N3 H3A O2W 5_656 0.88 2.25 2.979(9) 140.0 y
    N4 H4B O14T 1_565 0.88 2.09 2.944(6) 164.3 y
    N4 H4A O24T 7_656 0.88 2.48 3.006(6) 118.9 y
    N5 H5A O16T . 0.88 2.06 2.890(6) 156.8 y
    N5 H5B O21T 6_566 0.88 2.18 2.973(5) 149.4 y
    N6 H6A O15T 1_565 0.88 2.19 2.894(6) 136.4 y
    N6 H6B O21T 6_566 0.88 2.59 3.281(6) 136.4 y
    N7 H7B O19T . 0.88 2.40 2.936(5) 119.3 y
    N7 H7A O1W . 0.88 2.11 2.927(6) 153.7 y
    N8 H8B O13T 8_455 0.88 2.39 3.006(6) 127.8 y
    N8 H8A O23T 2_665 0.88 2.04 2.918(6) 177.7 y
    N9 H9A O22T 2_665 0.88 2.21 2.938(7) 140.0 y
    O1W H1AW O9B . 0.94(2) 2.20(5) 2.916(5) 132(5) y
    O1W H1BW O17T 5_666 0.95(2) 1.85(3) 2.783(5) 166(6) y
    O2W H2BW O4W 1_545 0.95(2) 2.24(7) 2.902(12) 126(6) y
    O3W H3BW O9B 1_545 0.94(2) 2.35(8) 3.029(7) 128(8) y
_shelx_res_checksum
;
   2   0   0  137.39    4.92
   2   0   0  142.24    4.41
  -2   0   0  142.02    4.41
   2   0   0  117.22    4.81
  -2   0   0  146.41    4.50
  -2   0   0  127.77    4.90
  -4   0   0   75.30    2.46
  -4   0   0   71.36    2.43
   4   0   0   76.33    2.45
   4   0   0   75.87    2.39
   4   0   0   73.26    2.62
   4   0   0   73.90    2.74
  -4   0   0   73.47    2.74
  -4   0   0   74.87    2.72
  -4   0   0   75.72    2.45
  -4   0   0   73.87    2.63
   4   0   0   72.04    2.72
   4   0   0   71.83    2.45
   4   0   0   72.76    2.44
   6   0   0   14.32    0.54
   6   0   0   13.96    0.60
   6   0   0   13.43    0.66
   6   0   0   14.53    0.65
   6   0   0   14.43    0.60
  -6   0   0   14.84    0.65
  -6   0   0   14.47    0.60
  -6   0   0   13.45    0.57
  -6   0   0   13.71    0.61
  -6   0   0   14.27    0.67
  -6   0   0   14.66    0.55
  -6   0   0   14.28    0.54
   6   0   0   14.31    0.58
   8   0   0   13.54    0.62
   8   0   0   13.74    0.71
   8   0   0   12.99    0.67
   8   0   0   13.90    0.64
   8   0   0   13.80    0.61
  -8   0   0   14.19    0.61
  -8   0   0   13.78    0.70
  -8   0   0   13.86    0.57
  -8   0   0   14.60    0.56
  -8   0   0   13.98    0.68
  -8   0   0   13.82    0.63
  -8   0   0   14.08    0.65
 -10   0   0   11.36    0.60
  10   0   0   11.70    0.63
  10   0   0   11.47    0.59
 -10   0   0   11.82    0.66
 -10   0   0   10.80    0.62
 -10   0   0   12.23    0.52
 -10   0   0   12.46    0.58
  10   0   0   10.99    0.56
  10   0   0   10.45    0.55
  10   0   0   10.95    0.66
 -10   0   0   11.15    0.58
 -12   0   0    9.12    0.52
  12   0   0    8.71    0.57
  12   0   0    7.76    0.58
 -12   0   0   10.13    0.47
 -12   0   0    8.16    0.55
 -12   0   0    8.56    0.53
  12   0   0    9.61    0.56
 -12   0   0    9.21    0.60
  12   0   0    8.94    0.51
 -12   0   0    8.40    0.52
  12   0   0    9.01    0.52
 -12   0   0    8.70    0.45
  14   0   0   11.13    0.75
  14   0   0   11.23    0.67
 -14   0   0   10.39    0.67
 -14   0   0   12.26    0.67
  14   0   0   10.96    0.69
 -14   0   0    9.96    0.63
 -14   0   0   10.20    0.61
 -14   0   0   10.63    0.53
  14   0   0    9.18    0.59
 -14   0   0   10.53    0.71
 -14   0   0   10.67    0.53
  14   0   0   10.99    0.60
 -16   0   0    1.75    0.30
 -16   0   0    2.43    0.32
  16   0   0    1.86    0.28
 -16   0   0    1.85    0.29
  16   0   0    2.68    0.36
 -16   0   0    1.99    0.23
 -16   0   0    1.88    0.28
  16   0   0    1.79    0.24
  16   0   0    2.47    0.34
 -16   0   0    1.88    0.22
  16   0   0    2.07    0.35
 -16   0   0    1.97    0.33
  18   0   0    3.71    0.40
  18   0   0    3.04    0.42
 -18   0   0    4.09    0.43
 -18   0   0    4.48    0.51
 -18   0   0    4.07    0.46
 -18   0   0    3.71    0.32
  18   0   0    4.06    0.51
 -18   0   0    3.85    0.32
 -18   0   0    3.32    0.39
 -18   0   0    3.87    0.42
 -18   0   0    4.25    0.36
  18   0   0    4.12    0.46
 -20   0   0   42.65    2.01
  20   0   0   43.04    1.83
  20   0   0   39.68    1.99
 -20   0   0   42.65    1.78
 -20   0   0   42.07    1.65
 -20   0   0   42.08    1.92
 -20   0   0   43.68    2.08
  20   0   0   45.82    2.14
 -20   0   0   40.62    1.63
 -20   0   0   41.98    1.86
 -22   0   0   12.25    0.75
 -22   0   0   14.25    0.91
 -22   0   0   12.51    0.87
  22   0   0   13.28    0.94
 -22   0   0   13.33    0.99
 -22   0   0   13.36    0.94
  22   0   0   11.11    0.81
  22   0   0   16.40    1.09
 -22   0   0   12.22    0.68
 -24   0   0    2.68    0.45
 -24   0   0    3.14    0.37
  24   0   0    3.05    0.50
 -24   0   0    3.43    0.56
  24   0   0    1.88    0.39
 -24   0   0    3.14    0.47
 -24   0   0    3.03    0.32
 -26   0   0   16.20    1.22
 -26   0   0   15.31    0.82
  26   0   0   15.56    1.15
 -26   0   0   16.05    1.11
 -26   0   0   16.16    0.93
 -28   0   0    0.86    0.25
 -28   0   0    1.06    0.38
 -30   0   0  160.42    6.08
 -30   0   0  166.92    6.47
 -32   0   0   14.32    0.93
 -34   0   0   12.83    0.90
 -36   0   0    3.80    0.51
  -1  -1   0    2.14    0.09
  -1  -1   0    1.83    0.10
  -1  -1   0    1.74    0.13
   1  -1   0    1.69    0.08
   1  -1   0    1.86    0.08
   1  -1   0    1.82    0.11
   1  -1   0    1.63    0.11
   1  -1   0    1.79    0.11
  -1  -1   0    1.91    0.09
   1   1   0    1.80    0.08
  -1   1   0    1.63    0.08
   1   1   0    1.59    0.08
  -1   1   0    1.44    0.09
  -1   1   0    1.76    0.08
  -1   1   0    1.71    0.10
  -1   1   0    1.60    0.10
   1   1   0    1.59    0.12
   3  -1   0  199.90    6.32
  -3  -1   0  201.69    7.06
   3  -1   0  185.78    6.59
   3  -1   0  174.61    6.87
   3  -1   0  180.78    7.03
  -3  -1   0  182.67    6.51
  -3  -1   0  201.36    6.87
   3  -1   0  210.16    6.42
  -3  -1   0  202.53    6.33
  -3   1   0  201.53    6.31
   3   1   0  197.81    6.86
   3   1   0  198.90    6.92
  -3   1   0  206.29    6.43
  -3   1   0  195.74    7.04
  -3   1   0  201.14    6.33
   3   1   0  202.00    7.06
  -3   1   0  184.82    6.58
   3   1   0  182.97    7.03
   3   1   0  202.37    6.33
   3   1   0  205.43    6.32
  -3   1   0  192.65    6.82
  -3   1   0  207.16    6.25
   5  -1   0   81.93    3.01
  -5  -1   0   83.28    2.86
   5  -1   0   79.85    2.70
  -5  -1   0   81.34    2.97
  -5  -1   0   82.29    2.72
   5  -1   0   82.01    2.72
  -5  -1   0   79.01    3.01
  -5  -1   0   83.36    3.03
  -5  -1   0   83.61    2.68
   5  -1   0   81.22    2.88
   5  -1   0   80.53    2.74
  -5  -1   0   82.62    2.70
   5   1   0   78.16    2.71
  -5   1   0   79.93    2.87
  -5   1   0   80.93    3.01
   5   1   0   86.45    2.85
   5   1   0   78.19    2.69
   5   1   0   82.98    3.02
  -5   1   0   82.48    2.70
  -5   1   0   84.41    2.76
  -5   1   0   80.86    2.66
  -5   1   0   78.02    2.71
   5   1   0   82.38    3.03
  -7  -1   0    8.11    0.48
  -7  -1   0    8.70    0.42
  -7  -1   0    8.86    0.47
   7  -1   0    8.74    0.44
  -7  -1   0    8.65    0.48
   7  -1   0    8.34    0.41
  -7  -1   0    8.83    0.45
  -7  -1   0    9.24    0.35
   7  -1   0    9.92    0.43
  -7  -1   0    8.89    0.40
   7  -1   0    8.83    0.43
  -7   1   0    8.26    0.39
   7   1   0    9.16    0.50
  -7   1   0    8.83    0.40
  -7   1   0   10.18    0.45
   7   1   0    9.31    0.48
  -7   1   0    8.51    0.47
   7   1   0    9.80    0.46
   7   1   0    9.69    0.43
   7   1   0    9.18    0.40
  -7   1   0    8.72    0.44
  -7   1   0    8.53    0.42
   7   1   0    8.09    0.47
   9  -1   0   28.49    1.12
  -9  -1   0   29.07    1.12
   9  -1   0   29.82    1.11
  -9  -1   0   28.26    1.25
  -9  -1   0   29.50    1.00
  -9  -1   0   27.25    1.22
  -9  -1   0   28.61    1.10
  -9  -1   0   27.79    1.22
   9  -1   0   30.51    1.25
   9  -1   0   28.53    1.14
  -9  -1   0   27.07    1.12
  -9   1   0   28.70    1.04
   9   1   0   26.80    1.09
  -9   1   0   29.04    1.12
  -9   1   0   27.44    1.26
   9   1   0   28.44    1.13
  -9   1   0   27.25    1.12
   9   1   0   28.81    1.26
  -9   1   0   28.64    1.11
   9   1   0   26.43    1.22
   9   1   0   29.30    1.22
  -9   1   0   29.86    1.11
  -9   1   0   26.02    1.21
 -11  -1   0   15.35    0.79
 -11  -1   0   14.01    0.78
  11  -1   0   15.12    0.75
 -11  -1   0   14.97    0.74
  11  -1   0   15.56    0.69
 -11  -1   0   14.68    0.71
  11  -1   0   14.48    0.71
  11  -1   0   13.25    0.77
  11  -1   0   15.49    0.70
 -11  -1   0   15.22    0.82
 -11  -1   0   15.44    0.61
 -11  -1   0   14.85    0.69
  11   1   0   15.86    0.76
 -11   1   0   16.21    0.73
 -11   1   0   15.50    0.65
  11   1   0   15.03    0.80
 -11   1   0   14.61    0.79
 -11   1   0   15.53    0.70
 -11   1   0   16.25    0.71
  11   1   0   16.02    0.78
  11   1   0   15.52    0.84
 -11   1   0   15.15    0.74
  11   1   0   15.05    0.71
 -11   1   0   16.16    0.85
 -13  -1   0    4.18    0.39
 -13  -1   0    3.69    0.40
  13  -1   0    3.20    0.35
  13  -1   0    2.49    0.35
 -13  -1   0    4.04    0.26
  13  -1   0    3.68    0.37
 -13  -1   0    4.31    0.32
 -13  -1   0    4.04    0.38
 -13  -1   0    4.35    0.36
  13  -1   0    4.71    0.37
  13  -1   0    4.74    0.32
 -13  -1   0    4.14    0.36
  13  -1   0    3.80    0.31
 -13   1   0    4.26    0.32
  13   1   0    4.29    0.44
 -13   1   0    4.10    0.40
 -13   1   0    4.00    0.38
 -13   1   0    4.09    0.29
 -13   1   0    4.62    0.33
  13   1   0    4.29    0.35
  13   1   0    4.88    0.40
 -13   1   0    4.29    0.37
 -13   1   0    4.26    0.35
  13   1   0    4.26    0.39
  13   1   0    4.34    0.36
  15  -1   0   10.24    0.67
  15  -1   0   10.42    0.63
 -15  -1   0   11.68    0.72
 -15  -1   0   10.54    0.66
  15  -1   0    9.99    0.59
 -15  -1   0   10.24    0.58
 -15  -1   0   10.92    0.64
  15  -1   0    9.21    0.71
  15  -1   0   10.67    0.70
 -15  -1   0   10.73    0.50
 -15  -1   0   10.55    0.69
 -15  -1   0   10.34    0.72
  15   1   0   10.50    0.70
 -15   1   0   10.54    0.65
 -15   1   0   11.31    0.59
 -15   1   0   10.78    0.73
 -15   1   0   10.06    0.61
  15   1   0   11.25    0.77
 -15   1   0   10.32    0.63
  15   1   0   10.66    0.68
 -15   1   0   10.04    0.69
  15   1   0   11.28    0.65
  15   1   0   10.09    0.62
  17  -1   0   -0.04    0.11
 -17  -1   0    0.14    0.15
 -17  -1   0    0.12    0.16
 -17  -1   0    0.10    0.11
 -17  -1   0    0.12    0.13
  17  -1   0    0.37    0.21
 -17  -1   0    0.06    0.16
  17  -1   0    0.31    0.15
  17  -1   0    0.20    0.19
 -17  -1   0    0.14    0.09
 -17  -1   0    0.12    0.17
  17  -1   0    0.05    0.14
 -17   1   0    0.17    0.12
 -17   1   0    0.08    0.12
  17   1   0    0.06    0.18
 -17   1   0    0.13    0.13
  17   1   0    0.23    0.17
 -17   1   0    0.22    0.17
 -17   1   0   -0.06    0.15
 -17   1   0    0.19    0.15
  17   1   0    0.02    0.13
  19  -1   0    1.16    0.35
 -19  -1   0    1.98    0.36
  19  -1   0    1.62    0.30
 -19  -1   0    1.38    0.33
  19  -1   0    1.77    0.35
 -19  -1   0    1.95    0.21
 -19  -1   0    1.43    0.29
  19  -1   0    1.45    0.31
 -19  -1   0    1.46    0.32
 -19  -1   0    1.50    0.23
 -19  -1   0    1.41    0.29
 -19   1   0    1.89    0.26
 -19   1   0    1.53    0.32
  19   1   0    1.79    0.35
 -19   1   0    1.16    0.22
 -19   1   0    1.41    0.27
 -19   1   0    1.25    0.29
 -19   1   0    1.59    0.37
  19   1   0    1.15    0.27
  19   1   0    1.64    0.38
  21  -1   0    3.15    0.47
  21  -1   0    3.77    0.54
 -21  -1   0    2.70    0.43
  21  -1   0    3.92    0.49
  21  -1   0    4.46    0.48
 -21  -1   0    2.68    0.41
 -21  -1   0    3.20    0.34
 -21  -1   0    3.14    0.29
 -21  -1   0    2.92    0.44
 -21  -1   0    3.83    0.53
 -21   1   0    3.12    0.43
  21   1   0    3.33    0.48
 -21   1   0    3.89    0.50
 -21   1   0    3.12    0.32
 -21   1   0    2.87    0.47
 -21   1   0    2.75    0.33
  21   1   0    3.10    0.41
 -21   1   0    2.92    0.40
  21   1   0    3.56    0.56
  23  -1   0   17.73    1.19
 -23  -1   0   18.53    1.12
 -23  -1   0   19.86    1.21
 -23  -1   0   19.16    0.98
 -23  -1   0   18.82    0.86
 -23  -1   0   17.45    1.22
  23  -1   0   18.78    1.09
 -23   1   0   20.21    1.13
 -23   1   0   18.51    0.94
 -23   1   0   19.72    1.28
 -23   1   0   18.73    1.20
 -23   1   0   17.69    0.92
  23   1   0   19.58    1.23
 -25  -1   0    2.05    0.48
 -25  -1   0    2.28    0.32
  25  -1   0    1.79    0.44
  25  -1   0    2.61    0.45
 -25  -1   0    2.30    0.46
 -25  -1   0    2.82    0.47
 -25   1   0    2.28    0.42
 -25   1   0    1.79    0.31
 -25   1   0    2.07    0.31
 -25   1   0    2.87    0.34
  27  -1   0    4.44    0.66
 -27  -1   0    4.19    0.68
 -27  -1   0    5.82    0.69
 -27  -1   0    5.60    0.51
 -27   1   0    5.59    0.53
 -27   1   0    4.63    0.45
 -27   1   0    5.62    0.64
 -29  -1   0    7.15    0.60
 -29  -1   0    6.39    0.76
 -29   1   0    6.15    0.59
 -31  -1   0   10.44    0.75
 -31   1   0    9.36    0.77
 -33  -1   0   45.86    2.08
 -33   1   0   47.32    2.16
 -35  -1   0   22.57    1.25
 -35   1   0   23.21    1.33
   0  -2   0   56.86    1.91
   0   2   0   55.20    2.07
  -2  -2   0   90.72    3.34
  -2  -2   0   91.48    3.02
   2  -2   0   90.24    3.00
  -2  -2   0   92.78    3.05
   2  -2   0   89.71    3.01
   2  -2   0   93.63    3.14
  -2  -2   0   91.13    3.01
   2  -2   0   91.98    3.09
   2  -2   0   93.55    3.28
   2   2   0   90.91    3.33
   2   2   0   93.27    3.02
  -2   2   0   93.48    3.00
  -2   2   0   91.95    3.37
  -2   2   0   91.68    3.01
  -2   2   0   91.84    3.13
   2   2   0   93.23    3.01
  -2   2   0   93.43    3.01
   2   2   0   91.47    3.37
  -2   2   0   93.04    3.27
  -4  -2   0  276.49   10.84
   4  -2   0  303.45   10.42
   4  -2   0  312.16    9.84
   4  -2   0  306.55   10.78
   4  -2   0  294.56    9.64
   4  -2   0  282.14    9.97
  -4  -2   0  300.99    9.66
  -4  -2   0  310.09   10.54
  -4  -2   0  294.84    9.83
   4  -2   0  298.21    9.65
  -4  -2   0  296.82    9.63
   4   2   0  298.27   10.51
  -4   2   0  308.71    9.58
  -4   2   0  286.98   10.40
   4   2   0  303.36    9.64
  -4   2   0  314.32   10.75
   4   2   0  310.93   10.76
   4   2   0  314.68   10.76
   4   2   0  317.39    9.66
  -4   2   0  312.65    9.86
  -4   2   0  309.76    9.65
  -4   2   0  261.94    9.95
  -4   2   0  312.73    9.64
   6  -2   0   93.18    3.49
   6  -2   0   95.09    3.15
   6  -2   0   93.29    3.23
  -6  -2   0   88.40    3.49
   6  -2   0   97.41    3.22
  -6  -2   0   94.32    3.12
  -6  -2   0   92.37    3.14
   6  -2   0   94.86    3.53
  -6  -2   0   95.57    3.17
   6  -2   0   93.85    3.36
  -6  -2   0   94.31    3.49
  -6  -2   0   94.77    3.52
   6   2   0   93.82    3.14
   6   2   0   94.14    3.50
  -6   2   0   98.68    3.21
  -6   2   0   93.82    3.50
   6   2   0   93.03    3.50
  -6   2   0   94.32    3.25
  -6   2   0   94.59    3.34
   6   2   0   98.96    3.30
  -6   2   0   97.76    3.15
   6   2   0   98.21    3.18
  -6   2   0   94.19    3.16
   6   2   0   96.20    3.53
  -6   2   0   95.81    3.13
  -8  -2   0    0.49    0.06
   8  -2   0    0.62    0.12
   8  -2   0    0.60    0.11
   8  -2   0    0.52    0.13
   8  -2   0    1.02    0.12
  -8  -2   0    0.25    0.09
  -8  -2   0    0.69    0.15
   8  -2   0    0.74    0.14
  -8  -2   0    0.51    0.05
  -8  -2   0    0.56    0.16
  -8  -2   0    0.66    0.13
   8  -2   0    0.63    0.13
  -8  -2   0    0.80    0.07
   8   2   0    0.46    0.13
  -8   2   0    0.63    0.13
  -8   2   0    0.63    0.09
  -8   2   0    0.66    0.12
   8   2   0    0.86    0.17
   8   2   0    0.38    0.15
   8   2   0    0.61    0.09
   8   2   0    0.62    0.14
  -8   2   0    0.37    0.12
  -8   2   0    0.63    0.14
  -8   2   0    0.60    0.12
   8   2   0    0.59    0.12
  10  -2   0    3.41    0.28
  10  -2   0    2.94    0.28
 -10  -2   0    2.74    0.29
 -10  -2   0    3.63    0.31
 -10  -2   0    3.35    0.27
  10  -2   0    3.06    0.28
  10  -2   0    3.28    0.27
 -10  -2   0    3.63    0.36
  10  -2   0    3.11    0.24
 -10  -2   0    3.25    0.17
 -10  -2   0    3.25    0.20
  10  -2   0    2.99    0.23
 -10  -2   0    2.83    0.27
  10  -2   0    3.44    0.33
  10   2   0    2.99    0.29
 -10   2   0    3.44    0.22
  10   2   0    2.84    0.30
 -10   2   0    2.89    0.29
 -10   2   0    3.37    0.25
  10   2   0    3.66    0.23
  10   2   0    2.91    0.26
 -10   2   0    3.56    0.28
 -10   2   0    2.93    0.32
 -10   2   0    3.45    0.30
 -10   2   0    2.18    0.24
  10   2   0    3.02    0.28
  12  -2   0    5.59    0.42
  12  -2   0    6.89    0.41
 -12  -2   0    5.95    0.33
  12  -2   0    5.05    0.41
 -12  -2   0    5.70    0.39
 -12  -2   0    5.52    0.44
  12  -2   0    5.74    0.40
 -12  -2   0    6.66    0.45
 -12  -2   0    5.88    0.48
  12  -2   0    6.05    0.38
 -12  -2   0    5.74    0.28
  12  -2   0    5.24    0.45
 -12  -2   0    6.05    0.42
 -12   2   0    5.93    0.40
 -12   2   0    5.41    0.47
 -12   2   0    5.77    0.34
 -12   2   0    5.73    0.35
  12   2   0    5.98    0.46
 -12   2   0    5.01    0.39
 -12   2   0    5.10    0.40
  12   2   0    5.89    0.47
  12   2   0    5.94    0.45
  12   2   0    5.56    0.39
  12   2   0    5.50    0.43
 -12   2   0    5.59    0.43
  14  -2   0    2.00    0.25
 -14  -2   0    1.87    0.30
  14  -2   0    1.70    0.27
  14  -2   0    1.74    0.27
 -14  -2   0    2.11    0.29
  14  -2   0    2.37    0.34
  14  -2   0    1.97    0.26
  14  -2   0    2.02    0.25
 -14  -2   0    2.15    0.17
 -14  -2   0    2.01    0.21
 -14  -2   0    1.97    0.30
 -14  -2   0    1.64    0.25
 -14  -2   0    2.32    0.28
 -14   2   0    2.15    0.31
  14   2   0    2.27    0.31
  14   2   0    1.94    0.32
  14   2   0    1.55    0.24
 -14   2   0    2.11    0.28
 -14   2   0    2.05    0.22
 -14   2   0    2.15    0.23
 -14   2   0    2.21    0.27
 -14   2   0    2.06    0.29
 -16  -2   0    0.18    0.11
  16  -2   0    0.29    0.16
  16  -2   0    0.10    0.16
 -16  -2   0    0.53    0.21
  16  -2   0    0.45    0.19
  16  -2   0    0.45    0.20
  16  -2   0    0.07    0.15
 -16  -2   0    0.20    0.18
 -16  -2   0    0.18    0.15
 -16  -2   0    0.66    0.11
  16  -2   0    0.67    0.18
 -16  -2   0    0.41    0.17
 -16  -2   0    0.30    0.17
 -16   2   0    0.25    0.17
 -16   2   0    0.18    0.13
 -16   2   0    0.76    0.19
 -16   2   0    0.37    0.21
  16   2   0    0.24    0.20
 -16   2   0    0.39    0.14
 -16   2   0    0.01    0.12
  16   2   0    0.35    0.18
  16   2   0    0.04    0.13
  18  -2   0    0.43    0.21
 -18  -2   0    0.48    0.15
  18  -2   0    0.39    0.23
 -18  -2   0    0.35    0.21
  18  -2   0    0.39    0.19
  18  -2   0    0.47    0.24
 -18  -2   0    0.04    0.15
 -18  -2   0    0.45    0.23
  18  -2   0    0.16    0.18
 -18  -2   0    0.41    0.11
 -18  -2   0    0.17    0.19
 -18  -2   0    0.41    0.20
 -18   2   0    0.42    0.23
  18   2   0    0.26    0.18
  18   2   0    0.63    0.27
 -18   2   0    0.28    0.18
 -18   2   0    0.38    0.15
 -18   2   0    0.24    0.19
  18   2   0    0.29    0.21
 -18   2   0    0.69    0.18
 -18   2   0    0.27    0.17
 -20  -2   0    0.05    0.18
 -20  -2   0    0.27    0.21
 -20  -2   0    0.17    0.14
 -20  -2   0    0.30    0.22
  20  -2   0    0.01    0.17
 -20  -2   0    0.17    0.10
 -20  -2   0    0.19    0.21
  20  -2   0    0.18    0.23
  20  -2   0    0.41    0.23
  20   2   0    0.09    0.17
 -20   2   0    0.08    0.15
 -20   2   0    0.17    0.15
 -20   2   0   -0.07    0.17
 -20   2   0    0.43    0.25
  20   2   0    0.30    0.25
 -20   2   0    0.06    0.20
  20   2   0    0.21    0.21
 -20   2   0    0.02    0.14
 -22  -2   0    1.21    0.23
  22  -2   0    1.08    0.29
 -22  -2   0    0.98    0.31
  22  -2   0    1.45    0.36
 -22  -2   0    1.54    0.38
 -22  -2   0    1.39    0.35
 -22   2   0    1.28    0.28
 -22   2   0    1.54    0.26
 -22   2   0    1.36    0.28
 -24  -2   0   13.27    0.76
 -24  -2   0   11.94    0.97
  24  -2   0   12.29    0.97
 -24  -2   0   13.47    0.94
 -24  -2   0   14.00    1.06
  24  -2   0   12.85    0.90
 -24   2   0   11.54    0.73
 -24   2   0   12.30    0.85
 -24   2   0   13.51    0.81
  26  -2   0   51.75    2.35
  26  -2   0   53.34    2.61
 -26  -2   0   53.47    2.20
 -26  -2   0   54.31    2.62
 -26  -2   0   52.92    2.41
 -26   2   0   55.88    2.41
 -26   2   0   53.17    2.11
 -26   2   0   51.09    2.17
 -28  -2   0   20.13    1.40
 -28  -2   0   20.10    1.05
 -28  -2   0   20.38    1.31
 -28   2   0   18.96    1.06
 -28   2   0   17.94    1.10
 -28   2   0   20.65    1.06
 -30  -2   0   17.79    0.97
 -30   2   0   17.81    1.01
 -30   2   0   17.33    1.00
 -30   2   0   15.63    1.03
 -32  -2   0    1.71    0.32
 -32   2   0    1.41    0.35
 -34  -2   0    6.49    0.58
 -34   2   0    5.01    0.60
 -36  -2   0    1.14    0.31
 -36   2   0    0.88    0.35
  -1  -3   0    0.68    0.14
  -1  -3   0    0.49    0.10
   1  -3   0    0.47    0.10
  -1   3   0    0.64    0.13
  -1   3   0    0.69    0.11
  -1   3   0    0.49    0.11
   1   3   0    0.49    0.13
  -1   3   0    0.70    0.12
  -3  -3   0  230.58    8.11
   3  -3   0  254.02    8.71
  -3  -3   0  251.63    8.01
   3  -3   0  239.53    8.00
   3  -3   0  245.48    8.00
   3  -3   0  252.77    8.21
  -3  -3   0  246.99    8.00
  -3  -3   0  250.22    8.81
   3  -3   0  253.47    8.33
  -3   3   0  260.79    8.00
  -3   3   0  256.34    8.24
  -3   3   0  250.50    7.99
   3   3   0  255.81    8.02
  -3   3   0  244.03    8.94
   3   3   0  249.64    8.93
   3   3   0  242.31    8.93
  -3   3   0  249.11    8.68
  -3   3   0  251.37    8.00
   3   3   0  251.74    8.00
  -3   3   0  257.15    8.32
   3   3   0  240.91    8.79
  -5  -3   0    8.06    0.52
   5  -3   0    7.65    0.37
   5  -3   0    8.28    0.40
  -5  -3   0    7.74    0.37
   5  -3   0    7.04    0.35
   5  -3   0    8.00    0.38
   5  -3   0    7.34    0.43
   5  -3   0    7.61    0.38
   5  -3   0    7.46    0.41
  -5  -3   0    7.55    0.36
  -5  -3   0    8.72    0.36
  -5  -3   0    7.92    0.36
  -5  -3   0    7.19    0.35
   5   3   0    8.22    0.38
   5   3   0    7.67    0.35
   5   3   0    7.36    0.39
  -5   3   0    7.64    0.39
  -5   3   0    8.24    0.37
  -5   3   0    8.35    0.38
   5   3   0    6.98    0.39
  -5   3   0    7.94    0.39
  -5   3   0    7.93    0.36
  -5   3   0    8.64    0.42
   5   3   0    9.11    0.54
  -7  -3   0  105.04    3.97
   7  -3   0  104.92    3.63
  -7  -3   0  103.19    3.49
  -7  -3   0  101.53    3.87
   7  -3   0  104.70    3.77
  -7  -3   0  105.65    3.52
   7  -3   0  108.85    3.61
  -7  -3   0  103.63    3.87
   7  -3   0  104.43    3.50
  -7  -3   0   97.28    3.47
   7  -3   0  100.51    3.52
   7  -3   0  112.00    3.93
   7   3   0  109.80    3.53
   7   3   0  102.21    3.92
  -7   3   0  112.18    3.91
   7   3   0  110.11    3.50
  -7   3   0  103.29    3.73
  -7   3   0  105.15    3.50
  -7   3   0  104.13    3.66
   7   3   0  109.10    3.95
  -7   3   0  108.28    3.52
  -7   3   0   99.58    3.49
  -7   3   0  105.22    3.57
   7   3   0  106.33    3.90
  -9  -3   0   31.63    1.23
   9  -3   0   30.78    1.34
   9  -3   0   32.28    1.28
  -9  -3   0   28.86    1.34
  -9  -3   0   32.25    1.49
   9  -3   0   33.48    1.23
   9  -3   0   29.75    1.25
  -9  -3   0   31.78    1.25
  -9  -3   0   31.93    1.12
   9  -3   0   35.39    1.42
   9  -3   0   31.20    1.30
  -9  -3   0   31.47    1.34
   9  -3   0   31.53    1.23
  -9   3   0   35.07    1.38
   9   3   0   34.03    1.20
   9   3   0   33.47    1.27
   9   3   0   32.07    1.37
  -9   3   0   31.20    1.24
  -9   3   0   34.11    1.24
  -9   3   0   31.94    1.25
  -9   3   0   33.93    1.24
   9   3   0   31.90    1.45
   9   3   0   31.39    1.22
  11  -3   0   10.14    0.57
  11  -3   0   10.05    0.56
 -11  -3   0    9.51    0.38
 -11  -3   0    9.55    0.68
 -11  -3   0    8.86    0.56
 -11  -3   0    9.20    0.55
  11  -3   0    9.93    0.51
  11  -3   0    9.62    0.60
  11  -3   0    9.77    0.53
 -11  -3   0    9.35    0.53
  11  -3   0   10.10    0.49
 -11   3   0    9.59    0.47
  11   3   0    9.91    0.46
 -11   3   0    6.75    0.55
 -11   3   0    9.06    0.57
  11   3   0    8.78    0.51
  11   3   0    9.74    0.64
 -11   3   0    8.69    0.56
 -11   3   0    9.44    0.53
  11   3   0    9.20    0.58
  13  -3   0    3.10    0.32
 -13  -3   0    3.29    0.42
  13  -3   0    3.31    0.29
 -13  -3   0    2.57    0.32
  13  -3   0    3.07    0.30
 -13  -3   0    2.95    0.30
 -13  -3   0    2.87    0.31
  13  -3   0    3.27    0.34
 -13  -3   0    3.34    0.19
  13  -3   0    3.25    0.34
 -13   3   0    3.29    0.26
  13   3   0    3.35    0.26
 -13   3   0    3.70    0.40
  13   3   0    3.61    0.31
 -13   3   0    3.29    0.35
 -13   3   0    3.55    0.33
 -13   3   0    3.30    0.29
  13   3   0    3.55    0.36
  13   3   0    2.27    0.31
 -13   3   0    3.53    0.36
  15  -3   0    2.80    0.31
 -15  -3   0    2.57    0.40
  15  -3   0    3.44    0.38
 -15  -3   0    3.21    0.18
  15  -3   0    2.89    0.31
  15  -3   0    2.97    0.38
 -15  -3   0    2.71    0.34
 -15  -3   0    3.32    0.21
 -15  -3   0    2.94    0.19
 -15  -3   0    2.91    0.32
 -15  -3   0    2.89    0.33
  15  -3   0    2.65    0.31
 -15  -3   0    2.66    0.35
  15  -3   0    2.77    0.34
  15   3   0    3.35    0.34
 -15   3   0    3.02    0.34
  15   3   0    2.99    0.36
  15   3   0    2.02    0.35
 -15   3   0    3.02    0.26
 -15   3   0    2.78    0.34
 -15   3   0    2.29    0.35
 -15   3   0    2.90    0.36
 -15   3   0    2.79    0.28
 -17  -3   0    3.77    0.25
  17  -3   0    3.54    0.38
  17  -3   0    3.04    0.43
  17  -3   0    3.77    0.40
 -17  -3   0    4.21    0.26
  17  -3   0    4.12    0.40
 -17  -3   0    3.48    0.26
 -17  -3   0    4.25    0.45
 -17  -3   0    3.50    0.40
  17  -3   0    4.00    0.44
 -17  -3   0    4.55    0.53
  17  -3   0    3.97    0.46
 -17  -3   0    3.51    0.44
 -17  -3   0    3.82    0.41
  17   3   0    3.78    0.40
  17   3   0    4.00    0.46
 -17   3   0    4.06    0.36
 -17   3   0    3.73    0.42
  17   3   0    1.83    0.39
 -17   3   0    4.22    0.41
 -17   3   0    4.26    0.46
 -17   3   0    2.57    0.41
 -17   3   0    4.03    0.33
  19  -3   0    1.07    0.29
  19  -3   0    0.92    0.25
 -19  -3   0    1.15    0.28
  19  -3   0    1.30    0.26
 -19  -3   0    1.63    0.19
 -19  -3   0    1.04    0.30
 -19  -3   0    1.62    0.38
 -19   3   0    0.95    0.30
  19   3   0    0.81    0.27
 -19   3   0    0.83    0.24
 -19   3   0    1.30    0.22
 -19   3   0    0.79    0.20
 -21  -3   0    0.39    0.25
 -21  -3   0    0.74    0.27
  21  -3   0    0.79    0.28
 -21  -3   0    0.30    0.14
 -21  -3   0    0.32    0.21
  21  -3   0    0.44    0.22
 -21   3   0    0.47    0.19
 -21   3   0    0.60    0.22
 -21   3   0    0.44    0.19
  23  -3   0   71.70    2.87
 -23  -3   0   74.28    3.27
 -23  -3   0   73.40    2.93
 -23  -3   0   69.58    2.71
 -23  -3   0   76.01    3.24
  23  -3   0   60.52    3.08
 -23   3   0   74.98    2.93
 -23   3   0   70.93    2.81
 -23   3   0   73.02    2.68
 -25  -3   0    0.35    0.16
  25  -3   0    0.38    0.25
 -25  -3   0    0.32    0.30
 -25  -3   0    0.41    0.28
 -25   3   0    0.16    0.19
 -25   3   0    0.68    0.27
  27  -3   0  113.54    4.41
 -27  -3   0  113.96    4.26
 -27  -3   0  116.31    4.92
 -27  -3   0  116.96    4.48
 -27   3   0  116.07    4.28
  29  -3   0   45.90    2.24
 -29  -3   0   46.75    1.92
 -29  -3   0   49.16    2.33
 -29   3   0   47.01    2.06
 -29   3   0   45.37    1.96
 -31  -3   0    9.90    0.62
 -31   3   0   10.10    0.78
 -31   3   0    8.04    0.69
 -31   3   0    9.43    0.78
 -33  -3   0   13.80    0.77
 -33   3   0   13.21    0.97
 -33   3   0   14.44    0.94
 -35   3   0    0.22    0.29
   0  -4   0    8.17    0.44
   0   4   0    8.25    0.49
   0   4   0    8.02    0.52
  -2  -4   0   38.58    1.65
   2  -4   0   38.20    1.47
   2  -4   0   36.60    1.29
   2  -4   0   36.82    1.30
  -2  -4   0   39.50    1.30
  -2  -4   0   38.24    1.42
  -2   4   0   38.41    1.59
  -2   4   0   37.27    1.42
  -2   4   0   39.36    1.45
   2   4   0   37.85    1.63
  -2   4   0   39.74    1.49
  -2   4   0   38.69    1.55
  -2   4   0   41.66    1.45
   4  -4   0   66.12    2.25
  -4  -4   0   70.43    2.35
  -4  -4   0   66.00    2.69
   4  -4   0   66.91    2.44
   4  -4   0   64.11    2.26
  -4  -4   0   63.51    2.24
  -4  -4   0   66.86    2.25
   4  -4   0   70.93    2.57
   4   4   0   71.16    2.27
  -4   4   0   68.35    2.24
  -4   4   0   67.65    2.36
  -4   4   0   73.02    2.25
   4   4   0   70.29    2.24
   4   4   0   66.50    2.50
   4   4   0   66.47    2.50
  -4   4   0   67.84    2.47
  -4   4   0   67.68    2.50
   4   4   0   67.67    2.68
  -4   4   0   67.78    2.41
  -4   4   0   66.60    2.52
  -6  -4   0    6.19    0.30
  -6  -4   0    6.69    0.34
   6  -4   0    6.44    0.39
   6  -4   0    6.23    0.33
   6  -4   0    6.33    0.32
   6  -4   0    7.13    0.43
  -6  -4   0    6.23    0.30
   6  -4   0    6.50    0.44
  -6  -4   0    6.20    0.51
   6  -4   0    5.71    0.34
  -6  -4   0    6.60    0.33
  -6  -4   0    6.61    0.34
   6  -4   0    6.65    0.32
  -6   4   0    5.94    0.35
  -6   4   0    6.43    0.37
  -6   4   0    6.57    0.37
  -6   4   0    6.56    0.45
   6   4   0    6.71    0.37
   6   4   0    6.60    0.38
   6   4   0    6.31    0.32
   6   4   0    6.31    0.50
  -6   4   0    6.64    0.33
  -6   4   0    6.30    0.40
   8  -4   0   12.98    0.63
  -8  -4   0   11.69    0.58
  -8  -4   0   14.23    0.54
  -8  -4   0   12.82    0.58
   8  -4   0   11.72    0.63
   8  -4   0   12.78    0.61
  -8  -4   0   11.87    0.58
  -8  -4   0   13.16    0.59
   8  -4   0   12.29    0.58
   8  -4   0   13.26    0.70
   8  -4   0   11.51    0.59
   8  -4   0   12.51    0.60
  -8   4   0   12.43    0.70
  -8   4   0   13.00    0.59
   8   4   0   12.65    0.57
  -8   4   0   12.42    0.62
  -8   4   0   12.67    0.56
   8   4   0   11.01    0.65
   8   4   0   13.48    0.79
  -8   4   0   12.72    0.59
   8   4   0   12.88    0.65
  -8   4   0   12.99    0.64
  10  -4   0    2.57    0.25
  10  -4   0    2.50    0.26
  10  -4   0    3.22    0.29
  10  -4   0    2.57    0.28
 -10  -4   0    2.81    0.27
 -10  -4   0    2.83    0.19
 -10  -4   0    2.97    0.27
 -10  -4   0    2.67    0.25
 -10  -4   0    3.10    0.27
  10  -4   0    3.62    0.28
 -10  -4   0    2.84    0.39
  10  -4   0    3.00    0.32
  10   4   0    3.24    0.20
 -10   4   0    2.91    0.29
 -10   4   0    2.83    0.22
 -10   4   0    2.76    0.33
 -10   4   0    2.59    0.26
 -10   4   0    2.79    0.23
  10   4   0    3.26    0.30
  10   4   0    3.20    0.26
 -10   4   0    3.00    0.27
 -12  -4   0    0.28    0.13
 -12  -4   0    0.26    0.08
 -12  -4   0    0.36    0.21
 -12  -4   0    0.29    0.14
 -12  -4   0    0.26    0.13
 -12  -4   0    0.15    0.13
  12  -4   0    0.49    0.14
  12  -4   0    0.25    0.15
  12  -4   0   -0.10    0.10
  12  -4   0    0.55    0.18
  12  -4   0    0.38    0.14
  12  -4   0    0.16    0.14
 -12   4   0    0.26    0.16
 -12   4   0    0.17    0.11
  12   4   0    0.34    0.16
 -12   4   0    0.07    0.12
  12   4   0    0.36    0.09
  12   4   0    0.28    0.14
 -12   4   0    0.39    0.14
 -12   4   0    0.22    0.16
  12   4   0    0.04    0.15
 -12   4   0    0.23    0.13
  14  -4   0    0.69    0.20
 -14  -4   0    0.83    0.29
  14  -4   0    0.24    0.15
  14  -4   0    0.78    0.18
 -14  -4   0    0.93    0.20
  14  -4   0    0.82    0.23
 -14  -4   0    0.78    0.20
 -14  -4   0    0.76    0.22
 -14  -4   0    0.80    0.10
  14  -4   0    0.90    0.23
 -14  -4   0    0.64    0.19
  14   4   0    0.87    0.15
  14   4   0    0.62    0.18
 -14   4   0    0.84    0.20
 -14   4   0    0.77    0.21
 -14   4   0    1.22    0.27
  14   4   0    0.35    0.22
  14   4   0    0.64    0.21
 -14   4   0    0.84    0.18
 -14   4   0    0.69    0.14
 -14   4   0    1.08    0.26
  16  -4   0    0.02    0.13
  16  -4   0   -0.12    0.14
 -16  -4   0    0.04    0.16
  16  -4   0    0.18    0.16
  16  -4   0   -0.04    0.16
 -16  -4   0    0.04    0.12
 -16  -4   0    0.04    0.18
 -16  -4   0   -0.08    0.11
  16  -4   0   -0.13    0.14
  16  -4   0    0.13    0.14
 -16  -4   0    0.05    0.15
  16   4   0   -0.09    0.14
 -16   4   0   -0.13    0.14
 -16   4   0    0.16    0.13
 -16   4   0    0.20    0.17
 -16   4   0    0.00    0.14
  16   4   0    0.07    0.11
  16   4   0    0.11    0.15
 -16   4   0    0.26    0.12
  18  -4   0    0.22    0.17
  18  -4   0    0.14    0.18
 -18  -4   0    0.02    0.17
  18  -4   0    0.31    0.19
 -18  -4   0    0.03    0.20
 -18  -4   0    0.08    0.17
  18  -4   0    0.06    0.15
 -18   4   0    0.19    0.19
 -18   4   0    0.31    0.14
 -18   4   0    0.46    0.19
  20  -4   0    0.16    0.19
 -20  -4   0    0.36    0.21
 -20  -4   0    0.09    0.22
  20  -4   0    0.28    0.20
  20  -4   0    0.14    0.20
 -20  -4   0    0.06    0.19
 -20   4   0    0.20    0.15
 -20   4   0    0.27    0.20
 -20   4   0    0.17    0.16
 -22  -4   0    9.82    0.95
  22  -4   0   11.98    0.82
 -22  -4   0   12.08    0.85
 -22   4   0   11.89    0.82
 -22   4   0   12.39    0.75
 -22   4   0   10.54    0.70
 -24  -4   0    3.56    0.63
 -24  -4   0    3.15    0.50
  24  -4   0    2.93    0.47
 -24   4   0    3.28    0.41
 -24   4   0    3.10    0.46
 -26  -4   0   13.65    1.04
  26  -4   0   15.32    1.04
 -26   4   0   15.29    1.00
  28  -4   0   23.27    1.41
 -28  -4   0   25.06    1.48
 -28   4   0   22.70    1.31
 -28   4   0   22.39    1.20
 -30   4   0    9.71    0.79
 -30   4   0    7.67    0.68
 -32   4   0    0.19    0.29
 -32   4   0    0.64    0.30
 -34   4   0    2.12    0.46
 -34   4   0    2.12    0.46
 -34   4   0    1.69    0.41
  -1  -5   0   35.03    1.40
   1  -5   0   36.82    1.44
   1   5   0   36.40    1.61
  -1   5   0   37.81    1.61
   1   5   0   38.17    1.58
  -1   5   0   36.88    1.40
  -1   5   0   31.90    1.51
  -1   5   0   35.55    1.47
  -3  -5   0  105.53    3.42
   3  -5   0  104.87    3.42
  -3  -5   0  102.92    3.60
  -3  -5   0  106.97    4.04
   3  -5   0  105.27    3.68
   3  -5   0  104.09    3.43
  -3   5   0  106.80    3.71
   3   5   0  107.47    4.03
  -3   5   0  105.38    3.72
   3   5   0  104.25    3.80
  -3   5   0  103.06    3.94
   3   5   0  103.26    3.80
  -3   5   0  107.01    3.58
  -3   5   0  103.51    3.87
  -5  -5   0    2.01    0.15
   5  -5   0    1.64    0.16
   5  -5   0    1.76    0.25
   5  -5   0    2.03    0.25
  -5  -5   0    2.17    0.33
  -5  -5   0    1.89    0.15
  -5  -5   0    1.84    0.20
   5  -5   0    1.85    0.15
   5   5   0    2.05    0.14
  -5   5   0    2.13    0.18
  -5   5   0    2.39    0.23
   5   5   0    1.45    0.17
  -5   5   0    2.01    0.24
  -5   5   0    1.86    0.22
  -5   5   0    1.94    0.27
  -5   5   0    2.07    0.15
   5   5   0    1.90    0.17
   7  -5   0    0.68    0.13
   7  -5   0    0.53    0.11
  -7  -5   0    0.32    0.11
  -7  -5   0    0.51    0.21
  -7  -5   0    0.40    0.10
   7  -5   0    0.42    0.15
  -7  -5   0    0.42    0.10
   7  -5   0    0.46    0.17
  -7   5   0    0.46    0.12
  -7   5   0    0.01    0.09
   7   5   0    0.31    0.10
  -7   5   0    0.54    0.16
  -7   5   0    0.45    0.10
   7   5   0    0.00    0.09
  -7   5   0    0.42    0.12
  -7   5   0    0.39    0.11
   7   5   0    0.40    0.10
  -7   5   0    0.39    0.16
  -9  -5   0    0.84    0.12
  -9  -5   0    0.62    0.12
   9  -5   0    0.44    0.13
   9  -5   0    0.43    0.11
  -9  -5   0    0.78    0.12
   9  -5   0    0.62    0.17
   9  -5   0    0.64    0.13
  -9  -5   0    0.49    0.13
  -9  -5   0    0.42    0.12
   9  -5   0    0.58    0.20
  -9  -5   0    0.67    0.25
   9  -5   0    0.68    0.16
   9   5   0    0.53    0.15
  -9   5   0    0.75    0.14
   9   5   0    0.39    0.11
  -9   5   0    0.71    0.14
  -9   5   0    0.42    0.18
  -9   5   0    0.61    0.15
  -9   5   0    0.35    0.15
  -9   5   0    0.80    0.17
  -9   5   0    0.63    0.14
 -11  -5   0    4.48    0.34
  11  -5   0    4.50    0.38
 -11  -5   0    4.78    0.55
  11  -5   0    4.44    0.38
  11  -5   0    4.44    0.37
  11  -5   0    4.13    0.35
 -11  -5   0    4.44    0.27
  11  -5   0    4.40    0.35
 -11  -5   0    4.38    0.33
 -11  -5   0    4.35    0.36
 -11  -5   0    4.40    0.35
  11  -5   0    4.36    0.42
 -11   5   0    4.99    0.31
 -11   5   0    4.78    0.46
  11   5   0    4.83    0.41
 -11   5   0    3.92    0.34
 -11   5   0    4.66    0.33
 -11   5   0    4.55    0.38
  11   5   0    4.74    0.35
 -11   5   0    4.26    0.41
 -13  -5   0    8.44    0.54
  13  -5   0    7.71    0.56
 -13  -5   0    8.24    0.54
  13  -5   0    8.93    0.56
  13  -5   0    7.54    0.52
 -13  -5   0    8.54    0.53
 -13  -5   0    8.61    0.38
  13  -5   0    8.70    0.62
  13  -5   0    7.66    0.55
 -13  -5   0    8.78    0.76
 -13  -5   0    8.51    0.55
  13  -5   0    8.56    0.58
 -13   5   0    8.40    0.63
  13   5   0    9.69    0.62
 -13   5   0    7.76    0.63
 -13   5   0    9.95    0.57
  13   5   0    7.55    0.50
 -13   5   0    8.73    0.49
 -13   5   0    7.90    0.53
  15  -5   0    4.62    0.45
 -15  -5   0    3.95    0.39
 -15  -5   0    4.51    0.40
  15  -5   0    4.81    0.41
 -15  -5   0    4.21    0.56
 -15  -5   0    4.08    0.40
  15  -5   0    4.30    0.45
 -15  -5   0    4.56    0.42
  15  -5   0    4.08    0.39
  15  -5   0    3.92    0.43
 -15   5   0    4.08    0.33
 -15   5   0    4.21    0.48
 -15   5   0    3.95    0.37
  17  -5   0    0.38    0.19
  17  -5   0    0.50    0.24
  17  -5   0    0.26    0.20
 -17  -5   0    0.88    0.25
 -17  -5   0    0.45    0.29
 -17  -5   0    0.52    0.22
 -17   5   0    1.00    0.19
 -17   5   0    0.46    0.26
 -17   5   0    0.77    0.21
 -19  -5   0    2.95    0.43
  19  -5   0    3.46    0.45
 -19  -5   0    3.28    0.42
  19  -5   0    2.61    0.41
 -19  -5   0    3.10    0.55
  19  -5   0    3.45    0.42
 -19   5   0    2.95    0.44
 -19   5   0    4.08    0.41
 -19   5   0    3.94    0.34
  21  -5   0    0.12    0.19
 -21  -5   0   -0.06    0.19
  21  -5   0    0.00    0.20
 -21  -5   0    0.10    0.25
 -21   5   0    0.26    0.23
 -21   5   0    0.00    0.17
 -23  -5   0   18.39    1.34
 -23  -5   0   15.30    1.02
  23  -5   0   14.71    0.98
  23  -5   0   15.49    0.99
 -23   5   0   15.84    1.03
 -23   5   0   14.68    0.87
 -25  -5   0    4.85    0.61
  25  -5   0    4.48    0.58
 -25   5   0    4.90    0.59
 -25   5   0    4.51    0.48
 -27   5   0    6.51    0.59
 -27   5   0    6.46    0.68
 -29   5   0    1.49    0.42
 -29   5   0    1.70    0.39
 -31   5   0   20.33    1.29
 -31   5   0   22.22    1.23
 -33   5   0   57.15    2.50
 -33   5   0   61.38    2.67
   0  -6   0  925.69   29.47
   0   6   0  911.31   29.50
   0   6   0  914.74   28.77
   0   6   0  894.16   30.09
   0   6   0  895.68   31.41
   2   6   0   23.59    0.90
   4  -6   0   10.94    0.67
  -4  -6   0   10.71    0.42
  -4  -6   0   11.39    0.42
  -4  -6   0   11.31    0.80
   4  -6   0   10.93    0.45
   4  -6   0   10.26    0.43
  -4  -6   0   12.79    0.62
  -4   6   0   11.02    0.72
  -4   6   0   12.45    0.67
  -4   6   0   11.62    0.63
   4   6   0   11.17    0.50
  -4   6   0   11.31    0.51
  -4   6   0   10.72    0.69
  -4   6   0   11.01    0.63
  -6  -6   0    0.92    0.29
   6  -6   0    1.10    0.25
  -6  -6   0    0.93    0.17
   6  -6   0    0.61    0.11
   6  -6   0    0.76    0.13
  -6  -6   0    0.47    0.10
  -6  -6   0    0.99    0.12
  -6   6   0    0.77    0.17
  -6   6   0    0.82    0.17
  -6   6   0    0.52    0.21
  -6   6   0    0.75    0.13
  -6   6   0    0.50    0.14
   6   6   0    0.81    0.14
  -6   6   0    0.79    0.19
  -6   6   0    0.64    0.21
  -6   6   0    0.66    0.10
   8  -6   0    1.96    0.22
  -8  -6   0    2.26    0.23
   8  -6   0    1.90    0.28
   8  -6   0    1.79    0.19
  -8  -6   0    2.06    0.20
   8  -6   0    1.76    0.30
  -8  -6   0    1.82    0.19
  -8  -6   0    2.06    0.39
   8   6   0    2.34    0.24
  -8   6   0    2.35    0.25
  -8   6   0    2.07    0.23
  -8   6   0    2.01    0.32
   8   6   0    1.65    0.18
  -8   6   0    2.25    0.20
  -8   6   0    2.16    0.28
  -8   6   0    1.33    0.22
 -10  -6   0   25.48    0.98
  10  -6   0   25.39    1.20
 -10  -6   0   24.70    1.03
  10  -6   0   22.50    1.00
  10  -6   0   24.85    0.98
 -10  -6   0   22.69    1.39
  10  -6   0   22.95    1.05
  10  -6   0   22.22    1.17
 -10   6   0   26.11    1.03
 -10   6   0   23.82    1.07
  10   6   0   25.82    1.01
 -10   6   0   24.54    1.24
  10   6   0   24.74    1.15
 -10   6   0   24.40    1.10
 -10   6   0   25.31    1.02
  12  -6   0    1.05    0.24
  12  -6   0    0.88    0.19
 -12  -6   0    1.30    0.17
 -12  -6   0    0.70    0.18
 -12  -6   0    1.05    0.16
  12  -6   0    0.74    0.17
  12  -6   0    1.14    0.23
  12  -6   0    0.77    0.17
 -12  -6   0    0.92    0.19
  12  -6   0    1.15    0.28
 -12  -6   0    1.23    0.37
 -12   6   0    0.81    0.23
  12   6   0    1.02    0.23
 -12   6   0    1.05    0.19
 -12   6   0    1.02    0.17
 -12   6   0    1.16    0.24
 -12   6   0    0.55    0.23
  14  -6   0    0.13    0.16
  14  -6   0    0.40    0.20
  14  -6   0    0.72    0.25
  14  -6   0    0.32    0.18
  14  -6   0    0.15    0.17
 -14  -6   0    0.68    0.31
 -14  -6   0    0.34    0.16
 -14  -6   0    0.16    0.15
 -14  -6   0    0.06    0.16
 -14  -6   0    0.47    0.20
 -14   6   0    0.42    0.17
 -14   6   0    0.39    0.24
 -14   6   0    0.41    0.19
  16  -6   0    0.51    0.25
  16  -6   0    0.86    0.23
  16  -6   0    0.91    0.23
 -16  -6   0    0.61    0.20
 -16  -6   0    0.55    0.21
 -16  -6   0    1.28    0.40
 -16   6   0    0.68    0.21
 -16   6   0    0.84    0.19
 -16   6   0    0.97    0.30
  18  -6   0    0.28    0.17
 -18  -6   0    0.25    0.19
  18  -6   0    0.16    0.22
 -18  -6   0    0.29    0.28
 -18   6   0    0.26    0.18
 -18   6   0   -0.09    0.18
 -20  -6   0   27.80    1.74
 -20  -6   0   28.24    1.39
  20  -6   0   25.09    1.32
  20  -6   0   27.20    1.43
 -20   6   0   27.28    1.29
 -20   6   0   26.59    1.45
  22  -6   0   10.29    0.79
 -22  -6   0   10.04    0.78
  22  -6   0   10.60    0.83
 -22   6   0    9.23    0.68
 -22   6   0   10.57    0.84
 -24   6   0    1.65    0.41
 -24   6   0    1.84    0.35
 -26   6   0    7.51    0.65
 -26   6   0    7.01    0.73
 -28   6   0    1.46    0.36
 -28   6   0    1.13    0.41
 -30   6   0   79.03    3.33
 -30   6   0   77.16    3.12
 -32   6   0    8.15    0.76
 -32   6   0    9.01    0.88
   1  -7   0   11.17    0.70
  -1  -7   0   11.43    0.68
   1   7   0   11.57    0.70
  -1   7   0   10.78    0.67
   1   7   0    9.40    0.74
  -1   7   0   11.04    0.75
  -1   7   0   11.61    0.73
   1   7   0   11.60    0.69
  -1   7   0   10.61    0.70
   1   7   0   10.29    0.74
   3  -7   0   13.60    0.80
  -3  -7   0   13.21    0.74
  -3   7   0   13.59    0.60
  -3   7   0   13.37    0.76
  -3   7   0   15.34    0.84
   3   7   0   12.71    0.86
   3   7   0   13.62    0.77
   3   7   0   13.59    0.58
  -3   7   0   14.25    0.79
  -3   7   0   13.68    0.83
   5  -7   0   28.69    1.31
  -5  -7   0   23.49    1.15
   5  -7   0   26.93    0.96
   5  -7   0   26.65    0.94
  -5   7   0   28.06    1.22
  -5   7   0   26.56    1.12
   5   7   0   26.40    1.09
  -5   7   0   27.75    1.32
   5   7   0   26.01    1.21
  -5   7   0   27.69    1.21
  -5   7   0   25.89    1.25
  -7  -7   0    2.66    0.21
   7  -7   0    1.53    0.32
  -7  -7   0    2.84    0.47
   7  -7   0    2.91    0.22
   7  -7   0    2.70    0.24
  -7  -7   0    3.15    0.32
  -7   7   0    3.18    0.29
  -7   7   0    2.49    0.32
  -7   7   0    3.10    0.32
  -7   7   0    3.29    0.34
  -7   7   0    3.22    0.42
   7   7   0    2.77    0.27
   9  -7   0   19.24    0.85
   9  -7   0   20.96    0.91
   9  -7   0   20.07    1.10
  -9  -7   0   20.47    0.86
  -9  -7   0   20.12    0.85
  -9  -7   0   20.49    1.30
  -9  -7   0   21.49    0.92
  -9   7   0   18.16    0.98
  -9   7   0   21.84    0.95
  -9   7   0   19.90    1.00
  -9   7   0   21.68    0.99
  -9   7   0   19.33    1.11
   9   7   0   20.61    0.98
  11  -7   0    6.86    0.62
  11  -7   0    7.02    0.47
 -11  -7   0    8.20    0.49
 -11  -7   0    7.70    0.49
 -11  -7   0    7.11    0.77
  11  -7   0    7.44    0.53
 -11   7   0    6.63    0.53
 -11   7   0    8.35    0.68
 -11   7   0    7.49    0.50
 -11   7   0    8.54    0.49
 -13  -7   0    1.20    0.23
  13  -7   0    1.15    0.23
  13  -7   0    1.46    0.33
 -13  -7   0    1.40    0.44
  13  -7   0    1.32    0.16
 -13   7   0    1.76    0.23
 -13   7   0    1.10    0.31
 -13   7   0    0.42    0.20
 -13   7   0    1.28    0.23
 -15  -7   0    0.45    0.20
  15  -7   0    0.07    0.18
 -15  -7   0    0.26    0.30
  15  -7   0    0.09    0.22
 -15  -7   0    0.26    0.14
  15  -7   0    0.21    0.17
 -15  -7   0    0.25    0.14
 -15   7   0    0.37    0.21
 -15   7   0    1.07    0.35
 -15   7   0    0.43    0.18
  17  -7   0    0.19    0.17
 -17  -7   0    0.00    0.15
  17  -7   0    0.46    0.28
 -17  -7   0   -0.13    0.25
 -17   7   0   -0.02    0.18
 -17   7   0    0.04    0.23
  19  -7   0    0.94    0.33
 -19  -7   0    1.15    0.30
  19  -7   0    0.66    0.27
 -19   7   0    1.01    0.36
 -19   7   0    1.31    0.30
  21  -7   0    5.18    0.55
  21  -7   0    5.01    0.62
 -21   7   0    5.07    0.51
 -21   7   0    5.56    0.64
  23  -7   0    8.03    0.78
 -23   7   0    8.37    0.66
 -23   7   0    6.69    0.73
 -25   7   0    1.77    0.48
 -25   7   0    2.06    0.38
 -27   7   0    0.31    0.28
 -27   7   0   -0.23    0.28
 -29   7   0   13.56    1.10
 -29   7   0   13.35    0.95
 -31   7   0    0.30    0.40
   0  -8   0   32.10    1.40
   0   8   0   30.80    1.35
   0   8   0   30.19    1.41
   0   8   0   28.44    1.49
   0   8   0   29.53    1.46
  -2  -8   0    5.91    0.52
   2  -8   0    6.78    0.56
  -2   8   0    5.34    0.54
  -2   8   0    5.30    0.49
  -2   8   0    6.72    0.56
   2   8   0    6.77    0.53
  -2   8   0    6.40    0.57
   2   8   0    6.78    0.55
   2   8   0    7.40    0.63
   2   8   0    6.57    0.61
  -4  -8   0  127.99    4.34
   4  -8   0  121.10    4.44
  -4   8   0  116.16    4.60
  -4   8   0  119.52    4.45
  -4   8   0  127.56    4.45
   4   8   0  122.17    4.62
   4   8   0  124.80    4.36
  -4   8   0  120.66    4.46
   4   8   0  121.87    4.80
  -4   8   0  121.79    4.28
   4   8   0  119.79    4.43
  -6  -8   0   90.36    3.19
   6  -8   0   84.77    3.34
  -6   8   0   84.35    3.30
  -6   8   0   86.40    3.39
   6   8   0   86.71    3.20
   6   8   0   91.06    3.67
  -6   8   0   86.07    3.37
  -6   8   0   87.85    3.25
  -6   8   0   88.61    3.21
   6   8   0   89.68    3.29
   8  -8   0    0.69    0.29
  -8  -8   0    0.34    0.24
  -8  -8   0    0.62    0.15
  -8  -8   0    1.27    0.40
   8  -8   0    0.61    0.17
  -8  -8   0    0.26    0.13
   8  -8   0    0.41    0.14
  -8   8   0    1.35    0.28
   8   8   0    0.61    0.25
  -8   8   0    0.63    0.23
  -8   8   0    0.80    0.22
  -8   8   0    0.48    0.28
  10  -8   0    4.63    0.33
  10  -8   0    3.93    0.51
  10  -8   0    4.47    0.38
 -10  -8   0    4.06    0.32
 -10  -8   0    4.91    0.35
 -10  -8   0    4.04    0.65
 -10   8   0    4.76    0.56
 -10   8   0    4.94    0.48
 -10   8   0    5.13    0.43
 -10   8   0    5.04    0.40
  12  -8   0    2.89    0.46
 -12  -8   0    3.54    0.61
  12  -8   0    4.06    0.34
 -12  -8   0    4.02    0.34
 -12   8   0    2.71    0.46
 -12   8   0    3.87    0.43
 -12   8   0    3.84    0.38
 -14  -8   0    0.91    0.21
  14  -8   0    1.06    0.23
  14  -8   0    0.72    0.32
 -14  -8   0    0.38    0.33
 -14   8   0    0.58    0.25
 -14   8   0    0.80    0.32
 -16  -8   0    1.06    0.26
  16  -8   0    1.52    0.29
  16  -8   0    0.89    0.36
 -16   8   0    1.07    0.38
 -16   8   0    1.28    0.30
  18  -8   0    1.47    0.41
 -18   8   0    1.41    0.32
 -18   8   0    1.28    0.40
  20  -8   0    0.45    0.35
 -20   8   0    0.24    0.23
 -20   8   0    0.45    0.32
  22  -8   0    0.55    0.36
 -22   8   0    0.61    0.34
 -22   8   0    0.79    0.28
  24  -8   0   17.62    1.21
 -24   8   0   16.69    1.04
 -24   8   0   18.37    1.26
 -26   8   0   34.14    1.67
 -26   8   0   35.00    1.93
 -28   8   0    0.35    0.35
 -28   8   0    0.22    0.31
   1  -9   0    2.50    0.39
  -1  -9   0    2.16    0.37
   1   9   0    1.93    0.37
  -1   9   0    2.23    0.39
   1   9   0    2.68    0.45
   1   9   0    2.42    0.43
   1   9   0    2.46    0.37
  -1   9   0    1.96    0.36
  -1   9   0    2.43    0.39
  -1   9   0    1.72    0.33
   3  -9   0   48.11    2.07
  -3  -9   0   46.30    1.96
  -3   9   0   46.19    1.95
  -3   9   0   49.37    2.06
  -3   9   0   45.00    2.05
   3   9   0   47.72    2.00
   3   9   0   48.61    1.97
   3   9   0   44.68    2.15
   3   9   0   51.55    2.31
  -3   9   0   47.52    2.12
   5  -9   0    1.47    0.36
  -5  -9   0    0.38    0.25
  -5   9   0    0.79    0.31
  -5   9   0    0.85    0.26
   5   9   0    0.81    0.33
  -5   9   0    0.84    0.27
   5   9   0    0.94    0.34
  -5   9   0    0.71    0.26
   5   9   0    0.97    0.29
   7  -9   0   71.24    2.92
  -7   9   0   73.67    2.79
  -7   9   0   68.54    2.75
  -7   9   0   73.34    2.98
   7   9   0   71.97    3.21
  -7   9   0   75.66    2.93
  -9  -9   0    8.26    0.38
   9  -9   0    8.86    0.42
  -9  -9   0    8.00    0.38
   9  -9   0    8.39    0.73
   9  -9   0    8.44    0.45
  -9   9   0    8.71    0.66
  -9   9   0    8.71    0.76
  -9   9   0    9.25    0.65
   9   9   0    6.93    0.78
  11  -9   0    0.54    0.16
 -11  -9   0    0.82    0.41
 -11  -9   0    0.46    0.14
  11  -9   0    0.84    0.34
 -11   9   0    0.51    0.33
 -11   9   0    0.36    0.22
  13  -9   0    0.44    0.18
 -13  -9   0    0.48    0.16
  13  -9   0    0.43    0.31
 -13   9   0    0.45    0.31
 -13   9   0    0.64    0.26
  15  -9   0    1.19    0.40
 -15   9   0    1.39    0.40
 -15   9   0    0.60    0.27
  17  -9   0   -0.10    0.26
 -17   9   0    0.15    0.28
 -17   9   0    0.07    0.23
  19  -9   0    1.25    0.43
 -19   9   0    1.73    0.46
 -19   9   0    1.63    0.36
  21  -9   0    0.49    0.37
 -21   9   0    0.19    0.26
 -21   9   0    0.24    0.30
  23  -9   0   12.31    1.05
 -23   9   0   11.09    0.87
 -23   9   0   11.34    1.03
 -25   9   0    0.00    0.27
 -25   9   0    0.13    0.33
 -27   9   0   29.75    1.80
   0 -10   0    0.57    0.28
   0  10   0    0.48    0.29
   0  10   0    0.61    0.28
   0  10   0   -0.08    0.24
   0  10   0   -0.25    0.23
  -2 -10   0   29.08    1.46
   2 -10   0   28.62    1.49
   2  10   0   29.65    1.48
  -2  10   0   27.77    1.51
  -2  10   0   29.62    1.50
   2  10   0   29.24    1.64
   2  10   0   29.46    1.61
  -2  10   0   33.16    1.49
  -2  10   0   29.09    1.56
   2  10   0   29.68    1.44
  -4 -10   0    8.47    0.70
   4 -10   0    8.88    0.77
   4  10   0    7.27    0.67
   4  10   0    8.04    0.68
   4  10   0    9.11    0.82
   4  10   0    8.31    0.86
  -4  10   0    7.77    0.72
  -4  10   0    7.52    0.66
  -4  10   0    7.56    0.70
   6 -10   0    0.67    0.31
   6  10   0    0.40    0.27
  -6  10   0    0.71    0.27
   6  10   0    0.29    0.32
   6  10   0    0.53    0.33
  -6  10   0    0.84    0.32
   8 -10   0    9.85    0.85
   8  10   0   10.64    0.97
  -8  10   0   11.04    0.77
  -8  10   0   10.85    0.90
  10 -10   0    0.03    0.28
 -10  10   0    0.11    0.27
 -10  10   0    0.18    0.22
 -12 -10   0   -0.27    0.11
  12 -10   0    0.02    0.32
 -12  10   0    0.14    0.24
 -12  10   0   -0.05    0.30
  14 -10   0    0.12    0.34
 -14  10   0   -0.06    0.22
 -14  10   0    0.25    0.35
  16 -10   0   -0.24    0.30
 -16  10   0   -0.15    0.23
 -16  10   0    0.38    0.32
  18 -10   0    0.34    0.36
 -18  10   0    0.44    0.28
 -18  10   0   -0.06    0.30
  20 -10   0    0.32    0.36
 -20  10   0    0.18    0.36
 -20  10   0    0.32    0.30
  22 -10   0    7.16    0.84
 -22  10   0    6.11    0.81
 -22  10   0    8.07    0.74
 -24  10   0   -0.59    0.30
  -1 -11   0   19.66    1.22
   1 -11   0   24.41    1.31
   1  11   0   21.18    1.20
   1  11   0   23.34    1.29
   1  11   0   20.88    1.31
  -1  11   0   21.51    1.21
  -1  11   0   19.87    1.25
  -1  11   0   19.18    1.28
   1  11   0   21.59    1.36
   3 -11   0   28.22    1.51
  -3  11   0   26.07    1.49
   3  11   0   26.20    1.58
  -3  11   0   28.88    1.42
   3  11   0   27.32    1.41
   5 -11   0    0.14    0.28
  -5  11   0   -0.29    0.22
   5  11   0    0.03    0.23
  -5  11   0    0.02    0.23
   5  11   0   -0.02    0.30
   7 -11   0    0.30    0.32
  -7  11   0    0.34    0.27
   7  11   0    0.40    0.27
  -7  11   0    0.57    0.35
   7  11   0    0.28    0.33
   9 -11   0    3.28    0.56
  -9  11   0    3.07    0.47
   9  11   0    3.31    0.65
  -9  11   0    2.87    0.55
  11 -11   0    1.92    0.50
  11  11   0    2.44    0.64
 -11  11   0    2.50    0.45
 -11  11   0    2.32    0.51
  13 -11   0    6.80    0.79
 -13  11   0    7.49    0.71
 -13  11   0    6.95    0.81
  15 -11   0    0.79    0.41
 -15  11   0    0.95    0.42
 -15  11   0    0.60    0.32
  17 -11   0    0.81    0.44
 -17  11   0    0.55    0.31
 -17  11   0    0.21    0.35
  19 -11   0    2.03    0.55
 -19  11   0    2.61    0.62
 -19  11   0    1.13    0.38
   0 -12   0   63.78    2.71
   0  12   0   61.72    2.63
   2 -12   0    7.08    0.76
  -2  12   0    7.45    0.71
  -2  12   0    6.08    0.72
   2  12   0    7.87    0.72
   4 -12   0    0.85    0.40
  -4  12   0    0.63    0.37
  -4  12   0    0.70    0.34
   6 -12   0    0.61    0.37
  -6  12   0    0.04    0.24
   6  12   0    0.31    0.39
  -6  12   0    0.15    0.32
   8 -12   0    2.23    0.53
   8  12   0    2.29    0.62
  -8  12   0    1.33    0.41
  -8  12   0    1.26    0.47
  10 -12   0    7.05    0.83
 -10  12   0    5.52    0.76
 -10  12   0    6.42    0.69
  12 -12   0    0.17    0.33
 -12  12   0    0.83    0.42
 -12  12   0    0.40    0.30
  14 -12   0   -0.30    0.31
 -14  12   0   -0.04    0.28
 -14  12   0    0.61    0.40
  16 -12   0   -0.44    0.32
 -16  12   0    0.12    0.27
 -16  12   0    0.54    0.40
   3 -13   0    0.12    0.33
  -3  13   0   -0.06    0.32
  -3  13   0   -0.29    0.27
   5 -13   0    1.53    0.52
  -5  13   0    2.29    0.48
  -5  13   0    1.55    0.51
   7 -13   0    0.08    0.38
  -7  13   0    0.49    0.38
  -7  13   0    0.53    0.38
 -36   0   1   -0.05    0.23
 -34   0   1    0.08    0.22
 -32   0   1   -0.01    0.21
 -30   0   1   -0.18    0.18
 -30   0   1    0.20    0.30
 -28   0   1    0.06    0.17
 -28   0   1    0.20    0.27
 -26   0   1    0.03    0.14
  26   0  -1   -0.09    0.24
 -26   0   1    0.02    0.16
 -26   0   1   -0.16    0.17
 -26   0   1    0.12    0.29
 -24   0   1   -0.07    0.13
 -24   0   1   -0.17    0.22
 -24   0   1   -0.12    0.17
  24   0  -1   -0.13    0.17
 -24   0   1   -0.11    0.17
  24   0  -1   -0.29    0.18
 -24   0   1    0.04    0.12
 -22   0   1    0.07    0.12
 -22   0   1    0.03    0.12
 -22   0   1   -0.12    0.17
  22   0  -1    0.28    0.23
  22   0  -1   -0.03    0.15
 -22   0   1    0.16    0.18
 -22   0   1   -0.15    0.17
  22   0  -1   -0.05    0.16
 -22   0   1    0.08    0.16
 -20   0   1   -0.08    0.10
  20   0  -1   -0.06    0.15
 -20   0   1   -0.10    0.14
 -20   0   1   -0.07    0.15
 -20   0   1   -0.03    0.14
 -20   0   1   -0.04    0.17
 -20   0   1   -0.03    0.10
  20   0  -1   -0.17    0.12
 -20   0   1   -0.24    0.16
  20   0  -1   -0.13    0.17
  18   0  -1   -0.02    0.13
 -18   0   1    0.04    0.10
 -18   0   1   -0.03    0.12
 -18   0   1   -0.02    0.09
 -18   0   1    0.04    0.14
 -18   0   1   -0.04    0.09
 -18   0   1    0.59    0.20
 -18   0   1    0.17    0.15
  18   0  -1   -0.11    0.11
  18   0  -1    0.13    0.14
  18   0  -1   -0.02    0.15
 -18   0   1    0.07    0.13
 -16   0   1   -0.06    0.11
  16   0  -1    0.02    0.12
  16   0  -1   -0.03    0.13
 -16   0   1    0.08    0.09
 -16   0   1   -0.01    0.13
  16   0  -1   -0.08    0.13
 -16   0   1   -0.04    0.09
  16   0  -1   -0.12    0.14
  16   0  -1    0.05    0.09
 -16   0   1   -0.04    0.09
 -16   0   1   -0.19    0.10
 -16   0   1    0.04    0.08
 -16   0   1   -0.05    0.13
 -14   0   1   -0.21    0.12
 -14   0   1    0.07    0.10
 -14   0   1    0.08    0.09
  14   0  -1   -0.08    0.12
  14   0  -1   -0.15    0.12
 -14   0   1    0.04    0.08
 -14   0   1   -0.21    0.10
 -14   0   1   -0.14    0.10
  14   0  -1   -0.11    0.10
  14   0  -1   -0.02    0.12
  14   0  -1    0.11    0.09
 -14   0   1    1.36    0.22
 -14   0   1   -0.13    0.08
 -12   0   1    0.05    0.07
 -12   0   1   -0.03    0.09
  12   0  -1    0.06    0.11
  12   0  -1    0.04    0.07
  12   0  -1   -0.05    0.06
  12   0  -1   -0.04    0.09
  12   0  -1   -0.10    0.09
 -12   0   1    0.15    0.10
  12   0  -1   -0.06    0.11
 -12   0   1    0.21    0.12
 -12   0   1   -0.09    0.10
 -12   0   1    0.03    0.07
 -12   0   1   -0.02    0.09
 -10   0   1   -0.01    0.10
  10   0  -1    0.09    0.09
  10   0  -1    0.10    0.06
 -10   0   1    0.15    0.10
 -10   0   1    0.27    0.08
 -10   0   1    0.02    0.06
 -10   0   1   -0.01    0.07
  10   0  -1    0.29    0.11
  10   0  -1   -0.05    0.07
  10   0  -1    0.09    0.07
 -10   0   1    0.19    0.09
 -10   0   1   -0.02    0.08
  10   0  -1    0.13    0.11
  -8   0   1    0.57    0.12
   8   0  -1    0.08    0.05
  -8   0   1   -0.01    0.06
   8   0  -1    0.00    0.07
   8   0  -1    0.13    0.09
  -8   0   1    0.11    0.05
  -8   0   1    0.02    0.05
  -8   0   1   -0.03    0.06
   8   0  -1    0.12    0.06
  -8   0   1    0.11    0.05
   8   0  -1    0.00    0.05
   8   0  -1    0.72    0.13
  -8   0   1    0.03    0.06
   6   0  -1    0.39    0.07
  -6   0   1    0.04    0.04
  -6   0   1    0.04    0.05
   6   0  -1    0.00    0.03
  -6   0   1    0.02    0.06
  -6   0   1    0.52    0.09
   6   0  -1    0.20    0.08
   6   0  -1    0.33    0.07
   6   0  -1    0.09    0.06
  -6   0   1    0.09    0.04
  -6   0   1    0.06    0.05
  -6   0   1    0.06    0.05
  -4   0   1    0.05    0.04
   4   0  -1    0.04    0.04
   4   0  -1    0.04    0.04
  -4   0   1    0.11    0.05
  -4   0   1    0.07    0.04
  -4   0   1    0.14    0.04
  -4   0   1    0.16    0.04
   4   0  -1    0.09    0.03
   4   0  -1    0.13    0.05
  -4   0   1    0.24    0.04
   4   0  -1    0.09    0.04
   4   0  -1    0.22    0.04
   4   0  -1    0.06    0.03
   2   0   1    0.02    0.02
   2   0   1    0.02    0.02
  -2   0  -1    0.04    0.02
  -2   0  -1    0.02    0.02
   2   0   1    0.04    0.02
  -2   0  -1    0.08    0.02
  -2   0  -1    0.04    0.02
  -2   0  -1    0.02    0.03
   2   0   1    0.03    0.02
   2   0   1    0.04    0.02
  -2   0  -1    0.00    0.02
   2   0   1    0.04    0.03
   2   0   1    0.04    0.03
  -2   0  -1    0.03    0.02
  -4   0  -1    0.04    0.05
  -4   0  -1    0.02    0.03
   4   0   1   -0.01    0.03
   4   0   1    0.01    0.04
   4   0   1    0.05    0.04
  -4   0  -1    0.00    0.04
  -4   0  -1   -0.01    0.02
  -4   0  -1    0.04    0.03
  -4   0  -1    0.03    0.04
  -4   0  -1    0.05    0.04
   4   0   1    0.04    0.04
   4   0   1    0.02    0.04
  -6   0  -1    0.02    0.05
  -6   0  -1    0.02    0.04
  -6   0  -1    0.02    0.06
  -6   0  -1   -0.01    0.04
   6   0   1    0.05    0.07
   6   0   1   -0.06    0.04
   6   0   1    0.08    0.06
   6   0   1    0.05    0.06
   6   0   1   -0.01    0.05
  -6   0  -1    0.01    0.03
  -6   0  -1    0.05    0.05
  -6   0  -1    0.01    0.05
   8   0   1   -0.03    0.09
  -8   0  -1   -0.05    0.05
  -8   0  -1    0.15    0.08
   8   0   1   -0.06    0.06
  -8   0  -1    0.03    0.06
  -8   0  -1    0.01    0.05
   8   0   1    0.13    0.08
   8   0   1    0.07    0.06
   8   0   1    0.04    0.06
  -8   0  -1    0.01    0.08
  -8   0  -1   -0.03    0.06
  -8   0  -1    0.01    0.05
 -10   0  -1   -0.03    0.07
  10   0   1   -0.06    0.06
 -10   0  -1    0.00    0.10
  10   0   1   -0.03    0.08
 -10   0  -1    0.04    0.06
  10   0   1   -0.08    0.08
 -10   0  -1    0.05    0.06
  10   0   1    0.05    0.07
  10   0   1    0.00    0.08
 -10   0  -1    0.07    0.08
 -10   0  -1   -0.07    0.06
 -10   0  -1   -0.01    0.08
 -12   0  -1   -0.07    0.07
  12   0   1   -0.09    0.07
 -12   0  -1   -0.02    0.06
 -12   0  -1    0.10    0.10
 -12   0  -1   -0.08    0.08
 -12   0  -1    0.09    0.11
 -12   0  -1   -0.08    0.08
  12   0   1    0.02    0.07
 -12   0  -1   -0.05    0.06
  12   0   1   -0.08    0.09
  12   0   1   -0.04    0.07
  12   0   1   -0.09    0.10
 -14   0  -1   -0.05    0.10
  14   0   1   -0.05    0.14
 -14   0  -1   -0.19    0.09
 -14   0  -1   -0.08    0.12
 -14   0  -1    0.03    0.08
  14   0   1   -0.16    0.09
  14   0   1    0.02    0.08
 -14   0  -1   -0.08    0.09
  14   0   1   -0.17    0.09
 -14   0  -1    0.00    0.07
 -14   0  -1    0.01    0.09
  14   0   1   -0.12    0.12
 -16   0  -1   -0.04    0.08
  16   0   1    0.03    0.15
  16   0   1    0.05    0.13
  16   0   1   -0.02    0.16
 -16   0  -1   -0.11    0.14
 -16   0  -1    0.08    0.10
 -16   0  -1   -0.07    0.13
 -16   0  -1   -0.07    0.11
  16   0   1   -0.08    0.13
 -16   0  -1    0.16    0.13
 -16   0  -1    0.02    0.14
 -18   0  -1   -0.11    0.15
 -18   0  -1   -0.09    0.10
 -18   0  -1   -0.09    0.13
  18   0   1    0.05    0.14
 -18   0  -1    0.13    0.13
 -18   0  -1   -0.10    0.12
  18   0   1   -0.15    0.17
  18   0   1   -0.10    0.17
  18   0   1    0.20    0.18
 -18   0  -1    0.01    0.15
 -18   0  -1    0.01    0.14
  20   0   1   -0.02    0.19
 -20   0  -1   -0.14    0.18
 -20   0  -1    0.06    0.18
 -20   0  -1    0.14    0.14
  20   0   1   -0.03    0.16
 -20   0  -1    0.07    0.13
  20   0   1    0.06    0.22
 -20   0  -1   -0.26    0.17
 -20   0  -1    0.11    0.19
 -20   0  -1    0.03    0.12
 -22   0  -1   -0.21    0.09
  22   0   1    0.02    0.17
 -22   0  -1   -0.11    0.19
  22   0   1    0.01    0.23
 -22   0  -1   -0.04    0.17
 -22   0  -1    0.01    0.13
  22   0   1   -0.19    0.16
 -22   0  -1    0.00    0.17
  24   0   1   -0.03    0.24
 -24   0  -1    0.16    0.14
 -24   0  -1   -0.16    0.20
 -24   0  -1   -0.10    0.13
 -24   0  -1    0.04    0.20
 -24   0  -1   -0.08    0.17
 -26   0  -1    0.13    0.16
 -26   0  -1    0.04    0.28
 -26   0  -1    0.00    0.15
 -26   0  -1   -0.02    0.21
 -28   0  -1    0.25    0.20
 -28   0  -1   -0.16    0.24
 -30   0  -1    0.11    0.23
 -30   0  -1    0.27    0.35
 -32   0  -1    0.14    0.22
 -34   0  -1   -0.21    0.19
 -35  -1   1   12.36    0.86
 -35   1   1   12.02    0.91
 -33  -1   1    1.06    0.31
 -33   1   1    1.32    0.34
 -31  -1   1   64.87    3.03
 -31  -1   1   62.03    2.59
 -31   1   1   60.01    2.64
 -29  -1   1    0.32    0.30
 -29  -1   1   -0.07    0.18
 -29   1   1    0.16    0.21
 -27  -1   1   20.00    1.26
 -27  -1   1   21.36    1.43
  27  -1  -1   20.76    1.36
 -27  -1   1   19.14    1.06
 -27  -1   1   19.78    1.30
 -27   1   1   20.80    1.03
 -27   1   1   20.34    1.11
 -27   1   1   18.15    1.20
 -25  -1   1    0.50    0.26
  25  -1  -1    0.45    0.26
 -25  -1   1    0.34    0.19
 -25  -1   1    0.79    0.36
  25  -1  -1    0.64    0.31
 -25  -1   1    0.99    0.33
 -25   1   1    0.41    0.21
 -25   1   1    0.90    0.23
 -25   1   1    0.49    0.22
 -25   1   1    0.61    0.27
 -23  -1   1    0.85    0.29
 -23  -1   1    1.04    0.18
 -23  -1   1    0.92    0.31
 -23  -1   1    0.67    0.32
  23  -1  -1    0.52    0.24
  23  -1  -1    0.73    0.29
 -23  -1   1    0.64    0.19
 -23   1   1    0.49    0.23
 -23   1   1    0.80    0.31
 -23   1   1    0.96    0.23
  23   1  -1    0.53    0.28
  23   1  -1    0.99    0.37
  23   1  -1    1.05    0.31
 -23   1   1    0.77    0.21
 -23   1   1    1.20    0.32
 -23   1   1    0.74    0.21
 -23   1   1    1.26    0.39
 -21  -1   1    3.18    0.28
 -21  -1   1    2.75    0.42
  21  -1  -1    2.80    0.43
  21  -1  -1    2.77    0.47
 -21  -1   1    2.57    0.44
 -21  -1   1    2.58    0.39
  21  -1  -1    3.11    0.40
 -21  -1   1    2.92    0.40
 -21  -1   1    2.87    0.31
  21  -1  -1    2.77    0.43
 -21  -1   1    3.78    0.47
 -21   1   1    2.67    0.46
  21   1  -1    2.66    0.47
 -21   1   1    2.97    0.41
  21   1  -1    2.66    0.44
 -21   1   1    2.57    0.30
 -21   1   1    2.73    0.32
 -21   1   1    2.83    0.44
  21   1  -1    2.93    0.40
 -21   1   1    2.92    0.38
 -19  -1   1    1.47    0.33
 -19  -1   1    0.90    0.19
  19  -1  -1    0.72    0.25
 -19  -1   1    0.87    0.24
 -19  -1   1    0.87    0.26
 -19  -1   1    1.18    0.16
  19  -1  -1    1.30    0.27
 -19  -1   1    1.42    0.29
  19  -1  -1    0.91    0.27
  19  -1  -1    1.09    0.30
 -19  -1   1    1.27    0.29
 -19   1   1    1.02    0.23
  19   1  -1    1.01    0.25
 -19   1   1    0.92    0.20
 -19   1   1    1.05    0.26
 -19   1   1    0.93    0.29
  19   1  -1    1.10    0.28
 -19   1   1    1.03    0.28
 -19   1   1    0.96    0.19
  19   1  -1    1.11    0.32
 -17  -1   1    0.59    0.20
 -17  -1   1    0.53    0.21
 -17  -1   1    0.51    0.11
  17  -1  -1    0.53    0.16
  17  -1  -1    0.46    0.20
 -17  -1   1    0.56    0.15
  17  -1  -1    0.32    0.19
  17  -1  -1    0.46    0.21
  17  -1  -1    0.59    0.16
 -17  -1   1    0.28    0.18
  17  -1  -1    0.59    0.19
 -17  -1   1    0.37    0.19
 -17  -1   1    0.56    0.22
 -17   1   1    0.45    0.15
 -17   1   1    0.43    0.14
 -17   1   1    0.78    0.26
 -17   1   1    0.35    0.17
  17   1  -1    0.23    0.19
 -17   1   1    0.43    0.18
 -17   1   1    0.37    0.19
 -17   1   1    0.71    0.18
  17   1  -1    0.59    0.19
  17   1  -1    0.52    0.21
 -15  -1   1   37.53    1.34
 -15  -1   1   37.34    1.65
  15  -1  -1   37.01    1.56
  15  -1  -1   36.94    1.50
  15  -1  -1   35.23    1.42
  15  -1  -1   37.46    1.51
  15  -1  -1   35.09    1.70
 -15  -1   1   37.46    1.55
 -15  -1   1   37.38    1.51
 -15  -1   1   35.31    1.64
 -15  -1   1   36.07    1.69
  15  -1  -1   36.11    1.66
 -15  -1   1   36.07    1.49
 -15   1   1   38.95    1.75
 -15   1   1   34.27    1.52
  15   1  -1   36.32    1.49
  15   1  -1   37.57    1.75
 -15   1   1   37.41    1.45
  15   1  -1   37.05    1.59
  15   1  -1   36.60    1.67
 -15   1   1   39.50    1.52
 -15   1   1   35.34    1.65
  15   1  -1   37.58    1.57
 -15   1   1   36.55    1.53
 -13  -1   1    0.45    0.16
 -13  -1   1    0.38    0.09
 -13  -1   1    0.43    0.12
 -13  -1   1    0.31    0.15
  13  -1  -1    0.19    0.14
  13  -1  -1    0.27    0.15
  13  -1  -1    0.39    0.17
 -13  -1   1    0.48    0.19
  13  -1  -1    0.37    0.11
 -13  -1   1    0.06    0.10
  13  -1  -1    0.38    0.15
 -13  -1   1    0.28    0.14
  13  -1  -1    1.32    0.18
 -13   1   1    0.37    0.11
  13   1  -1    0.43    0.17
 -13   1   1    0.34    0.15
 -13   1   1    0.42    0.20
 -13   1   1    0.16    0.13
  13   1  -1    0.48    0.18
  13   1  -1    0.12    0.12
  13   1  -1    0.35    0.13
 -13   1   1    0.20    0.10
  13   1  -1    0.30    0.17
 -13   1   1    0.15    0.12
  11  -1  -1  319.86   11.46
 -11  -1   1  311.84   10.98
 -11  -1   1  317.95   10.32
 -11  -1   1  324.16   10.30
  11  -1  -1  321.42   11.51
  11  -1  -1  311.04   10.28
  11  -1  -1  309.32   11.00
  11  -1  -1  314.60   10.33
 -11  -1   1  317.70   11.45
 -11  -1   1  319.69   10.28
 -11  -1   1  309.70   11.15
 -11  -1   1  327.51   11.50
 -11   1   1  318.63   11.03
  11   1  -1  316.49   10.28
 -11   1   1  318.54   10.32
  11   1  -1  313.88   11.46
 -11   1   1  307.81   10.12
  11   1  -1  320.59   10.33
 -11   1   1  317.77   10.41
 -11   1   1  316.48   11.45
 -11   1   1  325.05   11.52
  11   1  -1  315.77   11.12
 -11   1   1  322.76   10.28
   9  -1  -1    4.58    0.29
  -9  -1   1    4.79    0.34
  -9  -1   1    5.23    0.32
  -9  -1   1    5.20    0.34
   9  -1  -1    4.38    0.33
  -9  -1   1    4.78    0.36
  -9  -1   1    5.46    0.23
   9  -1  -1    4.89    0.28
   9  -1  -1    4.78    0.34
   9  -1  -1    4.48    0.35
  -9  -1   1    4.31    0.27
  -9  -1   1    4.56    0.35
   9  -1  -1    4.85    0.31
  -9   1   1    5.29    0.29
  -9   1   1    4.70    0.37
   9   1  -1    4.92    0.34
  -9   1   1    5.04    0.33
   9   1  -1    4.65    0.37
   9   1  -1    5.25    0.32
   9   1  -1    4.71    0.34
  -9   1   1    4.38    0.27
  -9   1   1    4.84    0.34
  -9   1   1    4.89    0.31
  -9   1   1    4.94    0.31
   9   1  -1    4.87    0.34
   7  -1  -1   44.82    1.64
   7  -1  -1   44.41    1.60
  -7  -1   1   45.41    1.76
   7  -1  -1   45.53    1.59
   7  -1  -1   48.49    1.80
  -7  -1   1   47.11    1.63
  -7  -1   1   44.02    1.61
  -7  -1   1   44.09    1.58
   7  -1  -1   46.17    1.62
  -7  -1   1   46.21    1.80
  -7  -1   1   48.35    1.51
  -7  -1   1   44.54    1.75
   7  -1  -1   43.84    1.76
  -7  -1   1   45.10    1.64
  -7   1   1   44.53    1.76
   7   1  -1   45.86    1.77
   7   1  -1   43.65    1.61
  -7   1   1   45.45    1.61
  -7   1   1   45.89    1.54
  -7   1   1   45.04    1.61
   7   1  -1   43.34    1.73
   7   1  -1   45.06    1.58
  -7   1   1   44.81    1.59
  -7   1   1   43.76    1.64
   5  -1  -1  150.56    6.06
  -5  -1   1  181.70    6.11
   5  -1  -1  171.64    6.23
  -5  -1   1  165.28    6.22
   5  -1  -1  176.41    5.59
   5  -1  -1  178.02    5.68
   5  -1  -1  170.32    5.76
  -5  -1   1  179.12    5.62
   5  -1  -1  158.04    6.24
  -5  -1   1  178.57    5.59
   5  -1  -1  177.10    5.61
  -5  -1   1  170.97    5.98
  -5   1   1  183.03    6.27
  -5   1   1  152.44    6.00
  -5   1   1  176.59    5.59
   5   1  -1  177.19    6.09
   5   1  -1  179.61    5.61
   5   1  -1  178.73    6.24
  -5   1   1  173.39    6.23
  -5   1   1  177.46    5.61
  -5   1   1  178.49    5.53
   5   1  -1  173.18    5.59
   3  -1  -1   89.23    3.07
   3  -1  -1   92.54    3.32
  -3  -1   1   96.91    3.05
   3  -1  -1   96.78    2.99
  -3  -1   1   92.22    3.31
   3  -1  -1   88.87    3.37
   3  -1  -1   77.05    3.35
   3  -1  -1   96.43    3.13
  -3   1   1   94.64    3.12
  -3   1   1  100.03    3.39
   3   1  -1   89.57    3.30
   3   1  -1   92.23    3.02
  -3   1   1   93.84    3.37
   3   1  -1   97.01    3.39
   3   1  -1   93.07    3.37
  -3   1   1   94.47    2.99
   3   1  -1   95.96    3.04
  -3   1   1   93.83    3.04
  -3   1   1   90.58    3.02
  -3   1   1   91.94    3.32
   1  -1  -1  470.47   14.69
   1  -1  -1  429.05   14.56
  -1  -1   1  420.09   15.14
  -1  -1   1  430.11   14.41
   1  -1  -1  455.78   14.77
   1  -1  -1  456.34   13.96
  -1  -1   1  440.44   14.53
  -1  -1   1  398.05   14.14
   1  -1  -1  431.74   14.51
   1  -1  -1  384.80   15.34
  -1  -1   1  449.54   16.63
  -1  -1   1  450.76   16.51
   1  -1  -1  417.10   14.10
  -1   1   1  421.66   14.52
  -1   1   1  394.53   15.21
  -1   1   1  398.12   16.60
   1   1  -1  442.99   14.19
   1   1  -1  428.25   16.13
   1   1  -1  460.18   16.34
  -1   1   1  441.64   14.52
  -1   1   1  428.05   14.50
   1   1  -1  379.93   14.26
   1   1  -1  441.95   14.50
  -1   1   1  473.47   14.02
   1  -1   1  107.68    3.90
  -1  -1  -1  116.21    3.63
  -1  -1  -1  107.98    4.07
  -1  -1  -1  111.03    4.07
  -1  -1  -1  109.44    3.65
   1  -1   1  113.63    4.06
  -1  -1  -1  108.17    3.93
   1  -1   1  109.43    3.66
  -1  -1  -1  114.18    3.64
   1  -1   1  113.36    4.06
   1  -1   1  109.74    3.62
   1  -1   1  109.76    3.62
   1  -1   1  112.10    3.91
  -1   1  -1  110.57    3.62
  -1   1  -1  113.17    4.05
   1   1   1  109.21    3.62
  -1   1  -1  107.79    3.90
  -1   1  -1  108.54    3.91
   1   1   1  111.75    4.06
   1   1   1  109.28    3.92
  -1   1  -1  112.11    3.67
   1   1   1  112.53    4.06
  -1   1  -1  119.22    4.06
  -1   1  -1  113.31    3.62
   1   1   1  111.12    3.63
  -1   1  -1  116.40    3.59
   3  -1   1  115.49    3.79
  -3  -1  -1  115.81    4.14
  -3  -1  -1  119.10    3.81
   3  -1   1  116.31    4.08
  -3  -1  -1  114.85    4.22
  -3  -1  -1  114.46    4.08
   3  -1   1  113.72    3.85
   3  -1   1  115.56    3.92
  -3  -1  -1  117.31    4.07
  -3  -1  -1  119.35    3.80
   3   1   1  117.55    4.22
   3   1   1  114.27    4.13
   3   1   1  114.37    3.79
  -3   1  -1  119.22    3.79
  -3   1  -1  117.09    3.80
   3   1   1  118.33    3.79
  -3   1  -1  117.81    4.24
  -3   1  -1  118.29    3.86
  -3   1  -1  116.15    4.07
  -3   1  -1  116.33    3.75
   3   1   1  125.31    4.04
   3   1   1  108.16    4.22
  -3   1  -1  116.95    4.22
  -5  -1  -1    6.15    0.35
   5  -1   1    6.45    0.31
  -5  -1  -1    6.01    0.32
   5  -1   1    6.51    0.32
   5  -1   1    6.03    0.35
  -5  -1  -1    6.14    0.29
  -5  -1  -1    5.56    0.34
  -5  -1  -1    6.46    0.32
  -5  -1  -1    6.17    0.37
  -5  -1  -1    7.08    0.26
   5  -1   1    5.98    0.31
   5  -1   1    5.97    0.32
  -5   1  -1    6.21    0.35
   5   1   1    6.40    0.36
   5   1   1    6.33    0.32
  -5   1  -1    6.46    0.33
   5   1   1    6.47    0.37
   5   1   1    6.35    0.29
  -5   1  -1    6.36    0.30
  -5   1  -1    6.47    0.37
   5   1   1    6.40    0.35
  -5   1  -1    6.23    0.31
   5   1   1    6.35    0.33
  -5   1  -1    6.35    0.33
   7  -1   1   18.94    0.76
  -7  -1  -1   17.13    0.83
  -7  -1  -1   17.67    0.83
   7  -1   1   17.47    0.74
   7  -1   1   17.91    0.76
  -7  -1  -1   18.52    0.66
  -7  -1  -1   18.49    0.74
   7  -1   1   17.61    0.82
  -7  -1  -1   18.31    0.74
   7  -1   1   16.81    0.72
  -7  -1  -1   18.39    0.76
  -7  -1  -1   16.87    0.81
   7   1   1   17.38    0.83
   7   1   1   18.26    0.83
  -7   1  -1   18.32    0.85
   7   1   1   17.80    0.72
  -7   1  -1   17.98    0.73
  -7   1  -1   17.68    0.69
  -7   1  -1   18.32    0.74
  -7   1  -1   17.92    0.82
  -7   1  -1   18.33    0.74
   7   1   1   17.96    0.76
  -7   1  -1   17.60    0.75
   7   1   1   18.38    0.74
   7   1   1   18.49    0.82
   9  -1   1    0.62    0.15
  -9  -1  -1    0.54    0.14
  -9  -1  -1    0.75    0.09
  -9  -1  -1    0.41    0.12
  -9  -1  -1    0.56    0.11
   9  -1   1    0.61    0.15
   9  -1   1    0.69    0.13
   9  -1   1    0.61    0.14
  -9  -1  -1    0.48    0.13
  -9  -1  -1    0.68    0.17
  -9  -1  -1    0.62    0.15
   9  -1   1    0.18    0.13
  -9   1  -1    0.53    0.10
   9   1   1    0.60    0.15
   9   1   1    0.90    0.19
  -9   1  -1    0.62    0.14
  -9   1  -1    0.45    0.16
  -9   1  -1    0.63    0.11
  -9   1  -1    0.67    0.13
   9   1   1    0.53    0.13
   9   1   1    0.45    0.13
  -9   1  -1    0.61    0.14
  -9   1  -1    0.61    0.15
   9   1   1    0.64    0.15
 -11  -1  -1    0.99    0.15
  11  -1   1    1.20    0.16
  11  -1   1    0.97    0.18
  11  -1   1    0.79    0.18
  11  -1   1    0.50    0.18
 -11  -1  -1    1.02    0.19
  11  -1   1    0.76    0.18
 -11  -1  -1    1.21    0.21
 -11  -1  -1    1.00    0.18
 -11  -1  -1    1.18    0.13
 -11  -1  -1    0.88    0.20
 -11  -1  -1    0.83    0.18
 -11   1  -1    0.91    0.13
 -11   1  -1    1.54    0.18
  11   1   1    1.28    0.24
 -11   1  -1    1.24    0.17
  11   1   1    1.20    0.21
  11   1   1    1.32    0.21
 -11   1  -1    1.09    0.22
  11   1   1    0.69    0.16
 -11   1  -1    1.10    0.18
 -11   1  -1    1.37    0.20
 -11   1  -1    1.22    0.21
  11   1   1    1.15    0.19
 -13  -1  -1    6.83    0.50
 -13  -1  -1    5.89    0.33
 -13  -1  -1    5.95    0.39
  13  -1   1    5.98    0.44
 -13  -1  -1    5.23    0.43
  13  -1   1    5.48    0.45
 -13  -1  -1    5.48    0.48
  13  -1   1    5.01    0.45
  13  -1   1    5.63    0.50
  13  -1   1    6.23    0.42
 -13  -1  -1    5.62    0.46
 -13  -1  -1    5.68    0.42
 -13   1  -1    6.20    0.44
 -13   1  -1    6.11    0.37
  13   1   1    6.07    0.44
 -13   1  -1    6.61    0.52
 -13   1  -1    5.65    0.41
  13   1   1    6.32    0.53
  13   1   1    5.94    0.43
 -13   1  -1    5.63    0.46
 -13   1  -1    6.24    0.41
 -13   1  -1    5.31    0.43
  13   1   1    6.19    0.47
  13   1   1    6.48    0.49
 -15  -1  -1    2.77    0.38
  15  -1   1    2.66    0.35
 -15  -1  -1    2.81    0.24
 -15  -1  -1    2.76    0.35
  15  -1   1    2.87    0.35
  15  -1   1    2.56    0.31
 -15  -1  -1    2.93    0.36
 -15  -1  -1    3.14    0.35
 -15  -1  -1    3.16    0.34
 -15  -1  -1    3.36    0.30
  15  -1   1    3.40    0.32
  15   1   1    3.14    0.38
 -15   1  -1    2.92    0.31
  15   1   1    2.23    0.30
 -15   1  -1    1.84    0.33
 -15   1  -1    3.14    0.34
 -15   1  -1    3.06    0.35
 -15   1  -1    2.40    0.25
 -15   1  -1    3.02    0.29
 -15   1  -1    2.64    0.36
  15   1   1    2.61    0.40
  15   1   1    3.17    0.37
 -17  -1  -1   25.64    1.34
 -17  -1  -1   23.88    1.23
  17  -1   1   24.68    1.22
 -17  -1  -1   26.45    1.41
 -17  -1  -1   26.75    1.18
  17  -1   1   26.65    1.29
 -17  -1  -1   26.23    1.22
 -17  -1  -1   26.21    1.35
 -17  -1  -1   24.60    1.04
  17  -1   1   26.40    1.36
 -17   1  -1   27.71    1.43
 -17   1  -1   27.38    1.16
 -17   1  -1   28.38    1.38
 -17   1  -1   26.13    1.26
  17   1   1   25.32    1.22
  17   1   1   26.91    1.38
 -17   1  -1   25.56    1.25
 -17   1  -1   25.57    1.09
  17   1   1   28.48    1.46
 -19  -1  -1   69.52    2.92
 -19  -1  -1   67.72    2.68
  19  -1   1   68.81    2.75
  19  -1   1   66.67    2.96
 -19  -1  -1   70.68    2.68
  19  -1   1   70.82    3.08
 -19  -1  -1   66.29    2.45
 -19  -1  -1   67.54    3.02
 -19  -1  -1   71.59    2.97
  19  -1   1   65.91    2.67
 -19  -1  -1   67.26    2.71
 -19   1  -1   70.54    2.49
 -19   1  -1   67.02    2.71
  19   1   1   76.62    3.14
  19   1   1   71.27    2.70
 -19   1  -1   71.93    2.98
  19   1   1   68.02    2.98
 -19   1  -1   68.70    2.81
 -19   1  -1   68.11    2.56
 -19   1  -1   71.21    3.05
 -21  -1  -1   12.08    0.61
  21  -1   1   10.81    0.78
 -21  -1  -1   11.39    0.91
  21  -1   1   10.77    0.85
 -21  -1  -1   11.36    0.70
 -21  -1  -1   11.17    0.81
 -21  -1  -1   11.73    0.88
 -21   1  -1   12.89    0.96
 -21   1  -1   11.87    0.66
  21   1   1   12.05    0.81
 -21   1  -1   12.08    0.88
 -21   1  -1   11.10    0.80
 -21   1  -1   11.77    0.69
 -21   1  -1   12.49    0.81
  21   1   1   11.52    0.86
  21   1   1   11.74    0.97
 -23  -1  -1    3.73    0.51
 -23  -1  -1    4.43    0.63
  23  -1   1    4.28    0.58
 -23  -1  -1    4.15    0.41
 -23  -1  -1    5.24    0.61
 -23  -1  -1    4.08    0.35
  23  -1   1    4.11    0.51
 -23   1  -1    3.77    0.39
 -23   1  -1    4.75    0.53
 -23   1  -1    4.10    0.40
 -23   1  -1    4.36    0.62
  23   1   1    4.72    0.60
  23   1   1    5.38    0.71
  25  -1   1   40.18    2.13
 -25  -1  -1   40.10    1.78
 -25  -1  -1   46.49    2.26
  25  -1   1   39.74    1.92
 -25  -1  -1   39.25    1.96
 -25  -1  -1   41.04    2.10
 -25   1  -1   41.00    1.99
 -25   1  -1   39.04    1.81
 -25   1  -1   40.28    1.71
 -25   1  -1   41.92    1.70
  27  -1   1   42.05    2.20
 -27  -1  -1   39.96    1.78
 -27  -1  -1   38.19    2.08
 -27   1  -1   39.62    1.82
 -27   1  -1   39.52    1.69
 -27   1  -1   38.77    1.69
 -27   1  -1   40.78    2.02
 -29  -1  -1   45.35    2.27
 -29  -1  -1   40.00    1.84
 -29   1  -1   38.91    1.89
 -31  -1  -1   28.34    1.43
 -31   1  -1   28.68    1.50
 -33  -1  -1    4.64    0.52
 -33   1  -1    4.56    0.56
 -35  -1  -1    0.53    0.27
 -35   1  -1    0.25    0.27
 -36  -2   1    0.60    0.26
 -36   2   1    0.44    0.31
 -34  -2   1   43.04    1.86
 -34   2   1   39.12    1.99
 -32  -2   1    0.02    0.20
 -32   2   1    0.16    0.23
 -30  -2   1    0.14    0.20
 -30   2   1    0.12    0.22
 -30   2   1    0.37    0.26
 -30   2   1    0.22    0.22
 -28  -2   1   11.39    0.73
  28  -2  -1   10.97    0.90
 -28  -2   1   10.33    0.91
 -28  -2   1   11.16    1.00
 -28   2   1   12.40    0.77
 -28   2   1   10.69    0.75
 -28   2   1    9.95    0.76
 -26  -2   1    2.34    0.49
 -26  -2   1    2.27    0.32
  26  -2  -1    2.60    0.45
 -26  -2   1    1.91    0.47
 -26  -2   1    2.49    0.45
  26  -2  -1    2.49    0.49
 -26   2   1    2.01    0.33
 -26   2   1    2.64    0.42
 -26   2   1    2.00    0.36
  24  -2  -1   12.09    0.95
  24  -2  -1   12.87    0.89
 -24  -2   1   14.47    1.05
 -24  -2   1   12.45    0.91
 -24  -2   1   13.61    1.01
 -24  -2   1   13.01    0.75
 -24   2   1   12.08    0.78
 -24   2   1   13.17    0.85
 -24   2   1   12.40    0.74
  22  -2  -1    0.25    0.23
 -22  -2   1    0.11    0.20
 -22  -2   1    0.41    0.27
 -22  -2   1    0.20    0.20
  22  -2  -1    0.22    0.20
 -22  -2   1    0.04    0.13
 -22   2   1    0.39    0.17
 -22   2   1    0.21    0.18
 -22   2   1    0.17    0.21
 -22   2   1    0.25    0.28
 -22   2   1    0.20    0.17
  22   2  -1    0.49    0.27
 -20  -2   1    1.98    0.37
 -20  -2   1    2.16    0.26
 -20  -2   1    2.56    0.42
  20  -2  -1    2.72    0.38
  20  -2  -1    2.62    0.41
 -20  -2   1    1.88    0.34
  20  -2  -1    2.06    0.36
 -20  -2   1    2.53    0.41
 -20  -2   1    2.57    0.37
  20  -2  -1    2.24    0.30
 -20  -2   1    2.22    0.20
  20  -2  -1    2.34    0.43
 -20   2   1    2.77    0.33
 -20   2   1    1.72    0.39
  20   2  -1    1.20    0.36
  20   2  -1    1.63    0.32
  20   2  -1    2.46    0.40
 -20   2   1    2.16    0.38
 -20   2   1    2.46    0.36
 -20   2   1    2.53    0.29
 -20   2   1    2.05    0.30
 -18  -2   1    6.79    0.45
 -18  -2   1    7.10    0.59
  18  -2  -1    6.50    0.58
 -18  -2   1    6.17    0.53
  18  -2  -1    6.11    0.51
 -18  -2   1    6.66    0.60
 -18  -2   1    6.82    0.61
 -18  -2   1    6.53    0.53
  18  -2  -1    6.88    0.58
 -18  -2   1    6.61    0.35
  18  -2  -1    6.78    0.51
  18  -2  -1    7.15    0.63
  18  -2  -1    6.47    0.49
  18   2  -1    6.41    0.52
  18   2  -1    6.20    0.62
 -18   2   1    6.37    0.44
 -18   2   1    6.34    0.61
 -18   2   1    6.63    0.49
  18   2  -1    6.91    0.59
 -18   2   1    7.15    0.61
 -18   2   1    6.03    0.53
 -18   2   1    6.55    0.47
 -16  -2   1    7.52    0.56
 -16  -2   1    7.21    0.54
  16  -2  -1    8.20    0.52
  16  -2  -1    7.06    0.55
  16  -2  -1    6.50    0.54
 -16  -2   1    7.81    0.45
  16  -2  -1    7.03    0.60
 -16  -2   1    7.88    0.60
  16  -2  -1    8.14    0.50
 -16  -2   1    6.33    0.49
 -16  -2   1    6.92    0.35
  16  -2  -1    7.70    0.53
 -16  -2   1    7.22    0.60
 -16   2   1    7.37    0.54
  16   2  -1    7.70    0.52
 -16   2   1    7.57    0.46
 -16   2   1    7.60    0.47
 -16   2   1    8.34    0.64
 -16   2   1    7.82    0.58
 -16   2   1    7.14    0.51
  16   2  -1    7.92    0.64
  16   2  -1    7.54    0.58
 -14  -2   1   16.28    0.92
  14  -2  -1   15.67    0.93
  14  -2  -1   15.89    0.88
 -14  -2   1   17.20    0.83
 -14  -2   1   16.36    0.74
 -14  -2   1   17.38    0.86
 -14  -2   1   16.06    0.88
  14  -2  -1   16.05    0.79
  14  -2  -1   17.13    0.82
 -14  -2   1   16.81    0.63
 -14  -2   1   16.30    0.94
  14  -2  -1   18.26    0.81
  14  -2  -1   16.94    0.87
 -14   2   1   16.92    0.76
 -14   2   1   16.60    0.74
  14   2  -1   17.48    0.82
 -14   2   1   16.93    0.90
 -14   2   1   15.45    0.82
 -14   2   1   15.92    0.95
  14   2  -1   16.07    0.90
  14   2  -1   16.91    0.91
 -14   2   1   16.10    0.82
 -12  -2   1    4.54    0.28
  12  -2  -1    4.81    0.41
 -12  -2   1    4.58    0.43
  12  -2  -1    4.69    0.38
 -12  -2   1    4.48    0.39
  12  -2  -1    4.94    0.32
  12  -2  -1    5.04    0.36
  12  -2  -1    5.13    0.40
 -12  -2   1    4.52    0.35
  12  -2  -1    4.49    0.35
 -12  -2   1    5.20    0.39
 -12  -2   1    4.56    0.22
  12  -2  -1    4.90    0.32
 -12  -2   1    5.20    0.39
 -12   2   1    5.11    0.30
  12   2  -1    4.56    0.39
  12   2  -1    4.36    0.34
  12   2  -1    5.62    0.40
 -12   2   1    4.75    0.37
 -12   2   1    4.84    0.38
 -12   2   1    4.34    0.35
 -12   2   1    5.00    0.39
  12   2  -1    4.60    0.39
 -12   2   1    4.50    0.31
  10  -2  -1    7.59    0.40
 -10  -2   1    7.53    0.35
 -10  -2   1    7.85    0.46
 -10  -2   1    7.54    0.53
 -10  -2   1    7.86    0.44
  10  -2  -1    7.69    0.40
  10  -2  -1    7.22    0.49
 -10  -2   1    7.73    0.49
  10  -2  -1    7.51    0.43
  10  -2  -1    7.77    0.47
 -10  -2   1    7.78    0.47
  10  -2  -1    8.25    0.49
 -10  -2   1    8.06    0.30
 -10  -2   1    8.06    0.35
 -10   2   1    7.87    0.49
  10   2  -1    8.17    0.49
 -10   2   1    8.65    0.42
 -10   2   1    7.89    0.37
 -10   2   1    7.74    0.47
 -10   2   1    8.48    0.45
 -10   2   1    8.06    0.46
  10   2  -1    7.39    0.45
  10   2  -1    7.70    0.51
  10   2  -1    7.67    0.43
  -8  -2   1  375.20   12.98
   8  -2  -1  336.89   12.76
   8  -2  -1  370.81   13.25
   8  -2  -1  368.74   11.89
   8  -2  -1  377.36   12.27
  -8  -2   1  375.74   11.92
  -8  -2   1  339.88   12.90
  -8  -2   1  369.27   13.26
  -8   2   1  346.97   12.93
  -8   2   1  367.32   11.91
  -8   2   1  368.26   11.77
   8   2  -1  385.37   11.92
  -8   2   1  371.05   12.12
   8   2  -1  377.60   13.26
  -8   2   1  378.82   13.25
   8   2  -1  398.59   12.72
   8   2  -1  373.54   11.88
   8   2  -1  372.55   12.94
  -8   2   1  383.34   11.89
   6  -2  -1   97.86    3.66
   6  -2  -1  100.75    3.28
  -6  -2   1   97.91    3.27
  -6  -2   1   96.71    3.63
   6  -2  -1   92.73    3.63
  -6  -2   1   97.60    3.65
   6  -2  -1   99.52    3.37
  -6  -2   1   99.25    3.65
   6  -2  -1   99.08    3.30
   6  -2  -1  102.91    3.38
   6  -2  -1   97.26    3.49
  -6  -2   1  100.92    3.30
  -6   2   1   96.86    3.25
  -6   2   1  100.98    3.48
  -6   2   1  104.55    3.65
   6   2  -1   98.23    3.65
   6   2  -1  101.90    3.44
  -6   2   1  100.75    3.27
   6   2  -1   96.77    3.64
   6   2  -1  101.32    3.30
   6   2  -1   99.15    3.27
  -6   2   1   98.99    3.29
  -6   2   1   99.85    3.36
   4  -2  -1  388.97   16.28
   4  -2  -1  459.83   14.51
  -4  -2   1  499.03   15.78
   4  -2  -1  473.72   15.17
   4  -2  -1  443.26   16.36
   4  -2  -1  506.29   14.75
  -4  -2   1  433.37   14.64
  -4  -2   1  444.50   16.36
   4  -2  -1  439.62   14.78
  -4  -2   1  459.50   14.74
   4  -2  -1  436.17   15.76
  -4  -2   1  434.43   16.35
   4   2  -1  449.56   16.32
   4   2  -1  493.26   15.76
  -4   2   1  447.63   14.81
  -4   2   1  447.89   14.65
   4   2  -1  433.78   14.48
  -4   2   1  450.48   15.92
  -4   2   1  478.13   15.01
  -4   2   1  452.67   14.84
  -4   2   1  463.08   16.54
   2  -2  -1   16.41    0.58
   2  -2  -1   17.67    0.65
  -2  -2   1   16.09    0.60
  -2  -2   1   16.51    0.57
  -2  -2   1   16.68    0.58
   2  -2  -1   15.85    0.66
   2  -2  -1   15.72    0.57
  -2  -2   1   15.24    0.72
  -2   2   1   16.68    0.61
  -2   2   1   16.75    0.66
   2   2  -1   17.00    0.63
  -2   2   1   15.79    0.67
  -2   2   1   16.45    0.57
  -2   2   1   16.25    0.65
   2   2  -1   13.42    0.55
   2   2  -1   16.46    0.58
   2   2  -1   17.51    0.64
   2   2  -1   16.71    0.62
   2   2  -1   15.61    0.72
  -2   2   1   15.81    0.56
  -2   2   1   16.05    0.63
  -2   2   1   15.93    0.63
   0  -2  -1    1.60    0.08
   0  -2  -1    1.45    0.15
   0  -2   1    1.69    0.15
   0  -2   1    2.14    0.15
   0  -2   1    1.60    0.09
   0  -2   1    1.58    0.09
   0  -2  -1    1.60    0.08
   0  -2  -1    1.58    0.13
   0   2   1    1.73    0.08
   0   2   1    1.91    0.17
   0   2  -1    1.74    0.15
   0   2  -1    1.66    0.08
   0   2  -1    1.92    0.15
   0   2  -1    1.69    0.09
   0   2   1    1.57    0.08
   0   2  -1    1.74    0.09
   0   2  -1    1.70    0.08
   2  -2   1   17.31    0.73
   2  -2   1   17.57    0.63
  -2  -2  -1   17.27    0.68
  -2  -2  -1   17.33    0.79
  -2  -2  -1   17.51    0.66
  -2  -2  -1   18.10    0.63
   2  -2   1   17.63    0.64
  -2  -2  -1   16.67    0.68
   2  -2   1   18.65    0.67
  -2  -2  -1   17.70    0.63
   2   2   1   18.30    0.70
   2   2   1   17.91    0.63
  -2   2  -1   17.14    0.63
  -2   2  -1   17.93    0.63
   2   2   1   16.51    0.69
  -2   2  -1   17.28    0.66
  -2   2  -1   17.20    0.71
  -2   2  -1   18.90    0.71
   2   2   1   17.94    0.64
   2   2   1   18.45    0.79
  -2   2  -1   17.86    0.68
  -2   2  -1   18.03    0.72
  -4  -2  -1   48.76    1.92
   4  -2   1   51.33    1.89
  -4  -2  -1   52.18    1.74
  -4  -2  -1   48.84    1.99
  -4  -2  -1   51.13    1.74
   4  -2   1   49.29    1.81
  -4  -2  -1   52.64    1.76
   4  -2   1   49.72    1.75
  -4  -2  -1   52.67    1.94
   4  -2   1   53.62    1.78
   4  -2   1   52.42    1.75
  -4   2  -1   51.56    1.84
  -4   2  -1   50.44    1.76
  -4   2  -1   50.37    1.87
  -4   2  -1   53.57    1.76
   4   2   1   52.82    1.95
   4   2   1   51.09    1.74
  -4   2  -1   51.28    1.75
   4   2   1   49.32    1.97
  -4   2  -1   53.53    1.95
  -4   2  -1   52.23    1.75
   4   2   1   53.74    1.77
  -4   2  -1   52.10    1.97
   6  -2   1   26.81    0.94
  -6  -2  -1   24.25    0.98
   6  -2   1   26.98    1.02
  -6  -2  -1   24.95    1.07
  -6  -2  -1   26.02    1.15
  -6  -2  -1   26.40    0.91
   6  -2   1   26.26    0.98
  -6  -2  -1   25.98    1.07
   6  -2   1   25.63    1.01
  -6   2  -1   23.75    1.09
   6   2   1   25.67    1.09
  -6   2  -1   25.61    1.08
  -6   2  -1   25.05    1.03
   6   2   1   26.70    0.95
   6   2   1   25.69    0.97
  -6   2  -1   26.31    0.99
   6   2   1   25.23    1.12
  -6   2  -1   24.71    0.96
   6   2   1   25.07    1.08
  -6   2  -1   26.06    0.97
   6   2   1   26.81    1.00
  -6   2  -1   26.45    1.00
  -8  -2  -1    5.11    0.24
   8  -2   1    4.94    0.31
   8  -2   1    4.44    0.32
  -8  -2  -1    4.54    0.39
   8  -2   1    4.74    0.33
  -8  -2  -1    4.36    0.34
   8  -2   1    4.54    0.33
  -8  -2  -1    4.88    0.31
   8  -2   1    4.85    0.26
  -8  -2  -1    4.54    0.22
  -8  -2  -1    4.25    0.31
  -8  -2  -1    4.35    0.22
   8  -2   1    4.89    0.31
  -8   2  -1    4.57    0.30
   8   2   1    5.12    0.33
  -8   2  -1    4.85    0.34
  -8   2  -1    4.87    0.30
   8   2   1    5.11    0.35
   8   2   1    4.80    0.31
   8   2   1    4.96    0.27
   8   2   1    5.03    0.36
  -8   2  -1    5.55    0.36
  -8   2  -1    4.91    0.32
   8   2   1    5.12    0.38
  -8   2  -1    4.90    0.36
  10  -2   1    0.31    0.13
  10  -2   1    0.45    0.13
  10  -2   1    0.31    0.11
 -10  -2  -1    0.25    0.11
 -10  -2  -1    0.27    0.14
 -10  -2  -1    0.51    0.08
 -10  -2  -1    0.50    0.14
  10  -2   1    0.27    0.11
 -10  -2  -1    0.35    0.08
 -10  -2  -1    0.25    0.12
 -10  -2  -1    0.31    0.13
  10  -2   1    0.31    0.13
  10   2   1    0.37    0.13
  10   2   1    0.21    0.07
  10   2   1    0.24    0.13
 -10   2  -1    0.35    0.10
 -10   2  -1    0.37    0.14
 -10   2  -1    0.27    0.12
 -10   2  -1    0.39    0.13
 -10   2  -1    0.39    0.15
 -10   2  -1    0.30    0.12
  10   2   1    0.29    0.12
  10   2   1    0.20    0.13
 -10   2  -1    0.37    0.10
  10   2   1    0.19    0.10
  12  -2   1    2.80    0.31
  12  -2   1    2.81    0.27
 -12  -2  -1    3.12    0.34
  12  -2   1    3.14    0.29
 -12  -2  -1    3.46    0.21
 -12  -2  -1    2.79    0.23
  12  -2   1    2.93    0.32
  12  -2   1    2.64    0.28
 -12  -2  -1    2.98    0.31
 -12  -2  -1    2.63    0.34
 -12  -2  -1    2.78    0.28
 -12  -2  -1    2.71    0.30
 -12   2  -1    2.82    0.28
  12   2   1    3.19    0.32
 -12   2  -1    2.76    0.24
  12   2   1    2.31    0.31
  12   2   1    3.87    0.36
  12   2   1    2.83    0.32
  12   2   1    2.66    0.24
  12   2   1    2.78    0.28
 -12   2  -1    2.33    0.29
 -12   2  -1    2.86    0.29
 -12   2  -1    2.13    0.30
 -12   2  -1    3.35    0.32
 -12   2  -1    2.57    0.24
 -14  -2  -1    0.66    0.18
 -14  -2  -1    0.25    0.15
 -14  -2  -1    0.44    0.19
 -14  -2  -1    0.67    0.11
  14  -2   1    0.50    0.18
  14  -2   1    0.81    0.22
  14  -2   1    0.72    0.17
 -14  -2  -1    0.38    0.17
  14  -2   1    0.69    0.19
 -14  -2  -1    0.75    0.23
  14  -2   1    0.63    0.17
  14  -2   1    0.67    0.23
 -14  -2  -1    0.67    0.14
  14   2   1    0.79    0.21
 -14   2  -1    0.75    0.21
  14   2   1    0.68    0.18
 -14   2  -1    0.61    0.15
 -14   2  -1    0.57    0.15
 -14   2  -1    0.23    0.14
 -14   2  -1    0.73    0.18
 -14   2  -1    0.32    0.17
  14   2   1    0.83    0.25
  16  -2   1    4.12    0.40
  16  -2   1    3.81    0.47
 -16  -2  -1    3.46    0.38
 -16  -2  -1    4.06    0.47
  16  -2   1    3.42    0.41
 -16  -2  -1    3.22    0.31
 -16  -2  -1    3.75    0.47
  16  -2   1    3.04    0.36
 -16  -2  -1    4.50    0.28
  16  -2   1    3.32    0.41
 -16  -2  -1    4.17    0.44
 -16  -2  -1    3.37    0.39
 -16   2  -1    3.32    0.39
  16   2   1    3.62    0.49
 -16   2  -1    3.99    0.38
 -16   2  -1    4.03    0.35
 -16   2  -1    3.96    0.46
  16   2   1    3.68    0.39
 -16   2  -1    4.07    0.45
 -16   2  -1    3.50    0.31
  16   2   1    3.86    0.44
 -18  -2  -1    1.07    0.26
  18  -2   1    0.46    0.27
  18  -2   1    0.73    0.26
 -18  -2  -1    0.94    0.28
 -18  -2  -1    0.94    0.27
 -18  -2  -1    1.38    0.21
  18  -2   1    0.83    0.24
 -18  -2  -1    0.97    0.15
 -18  -2  -1    0.98    0.25
  18  -2   1    1.06    0.29
 -18  -2  -1    0.88    0.29
  18   2   1    0.84    0.30
 -18   2  -1    0.87    0.19
 -18   2  -1    0.73    0.25
 -18   2  -1    0.84    0.28
 -18   2  -1    1.18    0.24
  18   2   1    1.13    0.26
 -18   2  -1    0.93    0.23
  18   2   1    0.66    0.25
 -18   2  -1    1.23    0.27
 -20  -2  -1    9.49    0.75
 -20  -2  -1   11.56    0.67
 -20  -2  -1   10.26    0.55
 -20  -2  -1   11.08    0.85
 -20  -2  -1   10.16    0.84
  20  -2   1   11.32    0.84
  20  -2   1   12.44    0.79
  20   2   1   12.05    0.94
 -20   2  -1   11.88    0.75
 -20   2  -1   12.11    0.73
 -20   2  -1   10.94    0.78
 -20   2  -1   12.39    0.86
  20   2   1   11.22    0.84
 -20   2  -1   12.01    0.67
 -20   2  -1   12.04    0.90
 -22  -2  -1   82.77    3.52
  22  -2   1   77.24    3.16
  22  -2   1   84.90    3.55
 -22  -2  -1   87.12    3.16
 -22  -2  -1   77.21    3.19
 -22  -2  -1   86.37    3.60
 -22   2  -1   81.30    3.29
 -22   2  -1   77.98    2.94
 -22   2  -1   80.63    3.06
  24  -2   1   27.31    1.64
 -24  -2  -1   31.56    1.73
 -24  -2  -1   28.30    1.54
 -24  -2  -1   30.59    1.74
  24  -2   1   30.24    1.54
 -24  -2  -1   32.33    1.39
 -24   2  -1   28.88    1.38
 -24   2  -1   30.73    1.54
 -24   2  -1   26.79    1.30
 -26  -2  -1   51.49    2.60
 -26  -2  -1   53.91    2.20
  26  -2   1   53.51    2.38
 -26  -2  -1   53.75    2.43
 -26   2  -1   54.97    2.43
 -26   2  -1   50.61    2.16
 -26   2  -1   51.97    2.10
 -28  -2  -1   17.97    0.97
 -28   2  -1   17.07    1.04
 -28   2  -1   15.36    0.94
 -28   2  -1   18.84    1.03
 -30  -2  -1    2.50    0.36
 -30   2  -1    2.81    0.41
 -30   2  -1    2.21    0.38
 -30   2  -1    2.33    0.40
 -32  -2  -1    3.30    0.40
 -32   2  -1    2.55    0.44
 -34  -2  -1   13.04    0.86
 -34   2  -1   15.60    1.05
 -35   3   1    1.16    0.38
 -33  -3   1    1.40    0.28
 -33   3   1    1.49    0.36
 -33   3   1    1.80    0.39
 -31  -3   1    0.40    0.20
 -31   3   1    0.32    0.26
 -31   3   1    0.04    0.24
 -31   3   1    0.83    0.29
  29  -3  -1    0.87    0.38
 -29  -3   1    0.64    0.22
 -29  -3   1    0.74    0.38
 -29   3   1    1.40    0.32
 -29   3   1    0.80    0.31
  27  -3  -1    0.15    0.26
 -27  -3   1    0.41    0.19
 -27  -3   1    0.33    0.32
 -27  -3   1    0.66    0.39
 -27   3   1    0.81    0.25
 -27   3   1    0.05    0.23
 -25  -3   1    0.38    0.26
  25  -3  -1    0.51    0.29
 -25  -3   1    0.09    0.26
 -25  -3   1    0.31    0.16
 -25   3   1    0.29    0.22
 -25   3   1    0.65    0.23
  23  -3  -1    0.40    0.25
  23  -3  -1   -0.01    0.19
 -23  -3   1    0.25    0.15
 -23  -3   1    0.20    0.26
 -23  -3   1    0.28    0.25
 -23  -3   1    0.27    0.27
 -23   3   1    0.46    0.24
 -23   3   1    0.52    0.22
 -23   3   1    0.25    0.18
 -21  -3   1   -0.05    0.09
  21  -3  -1   -0.05    0.15
  21  -3  -1   -0.08    0.13
 -21  -3   1   -0.12    0.14
  21  -3  -1    0.09    0.15
 -21  -3   1   -0.02    0.16
 -21  -3   1    0.03    0.17
 -21   3   1    0.10    0.14
 -21   3   1    0.10    0.13
 -21   3   1   -0.12    0.13
 -19  -3   1    0.05    0.17
 -19  -3   1   -0.15    0.16
  19  -3  -1   -0.09    0.13
 -19  -3   1    0.04    0.19
  19  -3  -1    0.01    0.18
 -19  -3   1   -0.03    0.09
 -19  -3   1   -0.26    0.14
  19  -3  -1   -0.20    0.14
  19  -3  -1    0.08    0.19
  19  -3  -1   -0.05    0.14
 -19   3   1    0.19    0.22
 -19   3   1    0.14    0.16
 -19   3   1    0.06    0.11
 -19   3   1   -0.04    0.11
  19   3  -1   -0.28    0.12
  19   3  -1   -0.24    0.15
 -19   3   1   -0.17    0.13
 -17  -3   1    3.39    0.21
 -17  -3   1    2.77    0.41
 -17  -3   1    3.42    0.24
  17  -3  -1    3.63    0.43
  17  -3  -1    3.48    0.38
 -17  -3   1    2.93    0.38
  17  -3  -1    2.64    0.38
  17  -3  -1    2.49    0.40
  17  -3  -1    3.14    0.36
 -17  -3   1    3.69    0.48
  17  -3  -1    3.63    0.36
 -17  -3   1    2.96    0.24
 -17  -3   1    2.92    0.38
 -17  -3   1    2.48    0.34
 -17   3   1    3.63    0.39
 -17   3   1    3.58    0.48
 -17   3   1    3.29    0.42
  17   3  -1    3.44    0.42
 -17   3   1    2.60    0.35
  17   3  -1    3.28    0.46
 -17   3   1    3.42    0.32
  17   3  -1    3.21    0.36
 -17   3   1    3.19    0.29
  15  -3  -1    2.38    0.32
 -15  -3   1    2.77    0.16
  15  -3  -1    2.73    0.28
 -15  -3   1    2.43    0.33
 -15  -3   1    2.60    0.17
 -15  -3   1    2.88    0.34
 -15  -3   1    2.77    0.40
  15  -3  -1    2.73    0.33
  15  -3  -1    3.07    0.33
 -15  -3   1    3.04    0.34
  15  -3  -1    2.40    0.30
  15  -3  -1    2.53    0.36
 -15  -3   1    3.37    0.33
 -15  -3   1    2.91    0.17
 -15   3   1    2.92    0.35
 -15   3   1    2.55    0.37
 -15   3   1    2.82    0.24
  15   3  -1    2.06    0.31
 -15   3   1    3.53    0.30
 -15   3   1    2.52    0.33
  15   3  -1    3.57    0.33
 -15   3   1    2.68    0.31
  13  -3  -1    0.09    0.10
 -13  -3   1    0.17    0.11
  13  -3  -1    0.28    0.14
  13  -3  -1    0.04    0.10
 -13  -3   1    0.05    0.14
 -13  -3   1    0.11    0.11
  13  -3  -1   -0.08    0.05
 -13  -3   1   -0.01    0.06
 -13  -3   1    0.21    0.05
 -13  -3   1    0.19    0.13
  13  -3  -1    0.23    0.10
  13  -3  -1    0.22    0.13
 -13   3   1   -0.07    0.10
  13   3  -1   -0.02    0.09
  13   3  -1    0.20    0.13
 -13   3   1    0.16    0.08
  13   3  -1   -0.04    0.12
 -13   3   1    0.06    0.12
 -13   3   1    0.12    0.12
 -13   3   1    0.00    0.08
 -13   3   1    0.13    0.10
 -11  -3   1    1.16    0.26
 -11  -3   1    1.37    0.21
  11  -3  -1    1.37    0.22
  11  -3  -1    1.47    0.19
  11  -3  -1    1.35    0.20
 -11  -3   1    1.55    0.21
  11  -3  -1    1.87    0.20
  11  -3  -1    1.43    0.23
 -11  -3   1    1.71    0.22
  11  -3  -1    1.48    0.17
 -11   3   1    1.49    0.15
 -11   3   1    1.42    0.23
  11   3  -1    1.77    0.21
  11   3  -1    1.29    0.25
 -11   3   1    1.56    0.21
 -11   3   1    1.36    0.18
 -11   3   1    1.78    0.23
  11   3  -1    1.55    0.15
  11   3  -1    1.47    0.22
  -9  -3   1    7.81    0.42
   9  -3  -1    7.38    0.39
  -9  -3   1    7.03    0.44
  -9  -3   1    7.62    0.55
  -9  -3   1    7.55    0.30
  -9  -3   1    7.57    0.44
  -9  -3   1    7.61    0.44
   9  -3  -1    7.96    0.45
   9  -3  -1    8.24    0.42
   9  -3  -1    6.94    0.43
   9  -3  -1    7.28    0.41
   9  -3  -1    7.98    0.48
   9  -3  -1    7.74    0.47
   9   3  -1    7.75    0.35
  -9   3   1    7.41    0.42
  -9   3   1    7.25    0.37
  -9   3   1    7.60    0.37
   9   3  -1    7.55    0.46
   9   3  -1    8.61    0.56
  -9   3   1    6.96    0.40
  -9   3   1    7.91    0.50
   9   3  -1    8.23    0.45
  -9   3   1    8.18    0.42
   9   3  -1    7.77    0.41
  -9   3   1    8.12    0.47
   7  -3  -1    0.87    0.14
  -7  -3   1    0.84    0.14
   7  -3  -1    0.65    0.15
   7  -3  -1    0.68    0.12
  -7  -3   1    1.07    0.10
  -7  -3   1    0.77    0.12
   7  -3  -1    0.77    0.13
   7  -3  -1    1.04    0.13
   7  -3  -1    0.84    0.14
  -7  -3   1    0.80    0.13
  -7  -3   1    0.44    0.11
  -7  -3   1    1.02    0.21
   7  -3  -1    1.02    0.14
  -7   3   1    0.91    0.18
  -7   3   1    0.82    0.13
   7   3  -1    0.68    0.12
  -7   3   1    0.87    0.11
   7   3  -1    0.97    0.15
   7   3  -1    0.85    0.15
  -7   3   1    0.61    0.12
  -7   3   1    0.85    0.13
  -7   3   1    0.79    0.15
  -7   3   1    0.73    0.13
   7   3  -1    0.94    0.20
  -7   3   1    0.97    0.13
   5  -3  -1    4.23    0.27
   5  -3  -1    3.89    0.21
   5  -3  -1    3.35    0.22
  -5  -3   1    3.88    0.20
  -5  -3   1    3.30    0.20
   5  -3  -1    3.15    0.24
  -5  -3   1    3.35    0.21
  -5  -3   1    4.08    0.35
  -5  -3   1    3.54    0.20
   5  -3  -1    3.68    0.20
   5  -3  -1    3.31    0.28
  -5  -3   1    3.36    0.22
   5   3  -1    3.68    0.23
   5   3  -1    3.49    0.22
  -5   3   1    3.43    0.23
  -5   3   1    3.82    0.21
   5   3  -1    3.83    0.21
  -5   3   1    3.79    0.23
   5   3  -1    3.98    0.34
  -5   3   1    3.56    0.25
  -5   3   1    3.69    0.24
  -5   3   1    3.86    0.23
  -5   3   1    3.80    0.22
  -3  -3   1   15.11    0.77
   3  -3  -1   15.67    0.69
  -3  -3   1   15.32    0.56
  -3  -3   1   15.69    0.62
  -3  -3   1   15.46    0.57
   3  -3  -1   14.80    0.68
   3  -3  -1   15.19    0.57
   3  -3  -1   15.82    0.56
  -3   3   1   15.31    0.63
  -3   3   1   15.49    0.67
   3   3  -1   16.85    0.57
  -3   3   1   14.46    0.69
   3   3  -1   15.43    0.61
  -3   3   1   16.42    0.62
  -3   3   1   15.39    0.61
   3   3  -1   14.54    0.76
  -3   3   1   15.04    0.67
  -3   3   1   15.29    0.56
   1  -3  -1    5.86    0.33
   1  -3  -1    6.10    0.38
  -1  -3   1    5.81    0.23
  -1  -3   1    6.17    0.24
  -1  -3   1    6.18    0.33
   1   3  -1    6.42    0.26
   1   3  -1    6.31    0.40
   1   3  -1    5.95    0.37
  -1   3   1    5.72    0.37
  -1   3   1    5.77    0.36
  -1   3   1    5.99    0.32
   1   3  -1    7.03    0.35
  -1  -3  -1    5.98    0.24
  -1  -3  -1    5.96    0.40
   1  -3   1    5.82    0.24
   1  -3   1    5.74    0.24
   1  -3   1    6.25    0.34
  -1  -3  -1    5.91    0.23
  -1  -3  -1    6.43    0.33
   1  -3   1    6.41    0.38
  -1   3  -1    6.39    0.36
   1   3   1    6.25    0.24
  -1   3  -1    6.23    0.36
   1   3   1    5.48    0.38
  -1   3  -1    5.94    0.23
  -1   3  -1    5.90    0.23
  -1   3  -1    5.79    0.27
   1   3   1    5.75    0.23
  -1   3  -1    6.00    0.33
   3  -3   1   11.08    0.54
  -3  -3  -1   10.30    0.42
  -3  -3  -1   10.56    0.42
  -3  -3  -1   10.66    0.60
   3  -3   1   10.67    0.52
   3  -3   1   10.26    0.43
  -3  -3  -1   10.53    0.46
   3  -3   1   10.37    0.42
  -3  -3  -1   10.61    0.42
   3  -3   1    9.91    0.44
   3   3   1    9.93    0.45
   3   3   1   10.67    0.43
  -3   3  -1   10.69    0.46
  -3   3  -1   10.20    0.42
   3   3   1   10.96    0.42
  -3   3  -1    9.95    0.50
   3   3   1   10.69    0.59
  -3   3  -1   10.00    0.48
  -3   3  -1   10.77    0.50
  -3   3  -1   10.73    0.54
  -3   3  -1   10.59    0.42
   3   3   1   10.85    0.46
  -5  -3  -1    2.43    0.18
  -5  -3  -1    2.46    0.18
  -5  -3  -1    2.49    0.30
  -5  -3  -1    2.56    0.18
   5  -3   1    2.65    0.19
   5  -3   1    2.15    0.19
  -5  -3  -1    2.36    0.19
   5  -3   1    1.84    0.21
   5  -3   1    2.20    0.19
   5  -3   1    2.28    0.19
   5  -3   1    2.15    0.17
  -5  -3  -1    2.14    0.17
   5  -3   1    2.43    0.22
   5   3   1    2.72    0.21
   5   3   1    2.39    0.20
  -5   3  -1    2.48    0.20
  -5   3  -1    2.79    0.21
  -5   3  -1    2.20    0.16
   5   3   1    2.01    0.16
  -5   3  -1    2.97    0.26
  -5   3  -1    2.46    0.22
   5   3   1    1.87    0.25
  -5   3  -1    2.38    0.18
  -5   3  -1    2.13    0.20
   5   3   1    2.50    0.19
  -5   3  -1    2.47    0.18
  -7  -3  -1    0.30    0.07
   7  -3   1    0.15    0.09
  -7  -3  -1    0.18    0.09
  -7  -3  -1    0.22    0.13
   7  -3   1    0.21    0.10
  -7  -3  -1    0.21    0.09
  -7  -3  -1    0.20    0.09
   7  -3   1    0.22    0.09
   7  -3   1    0.25    0.08
   7  -3   1    0.22    0.10
   7  -3   1    0.19    0.09
   7  -3   1    0.10    0.09
  -7  -3  -1    0.18    0.08
  -7   3  -1    0.19    0.10
  -7   3  -1    0.45    0.11
  -7   3  -1    0.18    0.09
  -7   3  -1    0.46    0.08
   7   3   1    0.17    0.09
  -7   3  -1    0.29    0.09
   7   3   1    0.13    0.08
   7   3   1    0.20    0.09
   7   3   1    0.20    0.11
  -7   3  -1    0.31    0.11
   7   3   1    0.28    0.13
  -7   3  -1    0.23    0.12
  -7   3  -1    0.35    0.10
  -9  -3  -1    2.60    0.17
   9  -3   1    2.10    0.26
   9  -3   1    2.25    0.23
  -9  -3  -1    2.54    0.25
  -9  -3  -1    2.22    0.23
  -9  -3  -1    2.84    0.25
   9  -3   1    2.81    0.21
   9  -3   1    2.87    0.25
  -9  -3  -1    2.30    0.32
  -9  -3  -1    2.72    0.26
  -9   3  -1    2.65    0.29
   9   3   1    2.62    0.31
   9   3   1    2.72    0.23
  -9   3  -1    2.65    0.22
  -9   3  -1    2.41    0.28
  -9   3  -1    2.40    0.24
   9   3   1    2.70    0.18
   9   3   1    2.20    0.27
   9   3   1    2.83    0.27
  -9   3  -1    2.00    0.22
  -9   3  -1    2.65    0.27
  11  -3   1    2.42    0.27
 -11  -3  -1    2.47    0.28
 -11  -3  -1    2.22    0.26
  11  -3   1    2.47    0.26
  11  -3   1    2.58    0.28
 -11  -3  -1    3.02    0.29
 -11  -3  -1    2.45    0.35
  11  -3   1    2.57    0.23
 -11  -3  -1    2.55    0.19
  11  -3   1    2.68    0.25
 -11   3  -1    2.86    0.31
 -11   3  -1    2.70    0.23
 -11   3  -1    3.09    0.26
  11   3   1    2.06    0.30
  11   3   1    2.52    0.29
  11   3   1    2.59    0.26
 -11   3  -1    2.67    0.30
 -11   3  -1    2.16    0.29
 -11   3  -1    2.52    0.27
  11   3   1    2.79    0.22
 -13  -3  -1    0.97    0.19
 -13  -3  -1    1.57    0.32
 -13  -3  -1    1.90    0.26
 -13  -3  -1    1.27    0.24
 -13  -3  -1    1.32    0.14
  13  -3   1    1.14    0.21
  13  -3   1    1.26    0.26
  13  -3   1    1.15    0.21
  13  -3   1    1.03    0.21
  13  -3   1    1.62    0.25
  13  -3   1    0.93    0.21
  13   3   1    1.41    0.22
  13   3   1    1.14    0.17
  13   3   1    1.16    0.23
 -13   3  -1    0.96    0.23
 -13   3  -1    1.60    0.22
 -13   3  -1    1.55    0.26
 -13   3  -1    1.19    0.21
 -13   3  -1    1.13    0.16
 -13   3  -1    1.46    0.26
  13   3   1    0.96    0.25
 -15  -3  -1    0.10    0.08
 -15  -3  -1    0.16    0.07
 -15  -3  -1    0.12    0.06
  15  -3   1    0.03    0.15
 -15  -3  -1    0.10    0.15
 -15  -3  -1    0.17    0.16
  15  -3   1    0.03    0.13
 -15  -3  -1    0.07    0.13
  15  -3   1    0.31    0.17
 -15  -3  -1    0.15    0.14
  15  -3   1    0.04    0.14
  15  -3   1   -0.02    0.11
  15  -3   1    0.24    0.16
 -15  -3  -1    0.02    0.16
 -15   3  -1   -0.07    0.13
 -15   3  -1    0.21    0.16
 -15   3  -1    0.13    0.14
  15   3   1    0.11    0.13
 -15   3  -1    0.34    0.12
 -15   3  -1    0.02    0.12
  15   3   1    0.03    0.17
  15   3   1    0.03    0.13
 -15   3  -1    0.13    0.15
 -17  -3  -1    0.17    0.20
 -17  -3  -1    0.19    0.19
  17  -3   1    0.43    0.21
  17  -3   1    0.02    0.17
 -17  -3  -1    0.10    0.10
  17  -3   1    0.15    0.16
 -17  -3  -1    0.10    0.15
  17  -3   1   -0.05    0.17
 -17  -3  -1    0.14    0.09
 -17  -3  -1    0.09    0.17
 -17  -3  -1    0.16    0.17
  17  -3   1    0.31    0.18
 -17   3  -1    0.27    0.22
 -17   3  -1    0.14    0.17
 -17   3  -1    0.30    0.19
 -17   3  -1    0.28    0.13
 -17   3  -1    0.23    0.14
  17   3   1    0.06    0.16
 -17   3  -1    0.09    0.19
  17   3   1    0.19    0.21
  19  -3   1    0.49    0.24
 -19  -3  -1   -0.01    0.18
 -19  -3  -1    0.25    0.19
 -19  -3  -1    0.32    0.12
  19  -3   1    0.23    0.18
 -19  -3  -1    0.24    0.19
 -19   3  -1    0.09    0.17
 -19   3  -1    0.33    0.16
 -19   3  -1    0.12    0.15
  21  -3   1    8.11    0.71
 -21  -3  -1    7.84    0.49
  21  -3   1    7.36    0.63
 -21  -3  -1    8.59    0.80
 -21  -3  -1    8.57    0.70
 -21  -3  -1    7.39    0.70
 -21   3  -1    7.61    0.62
 -21   3  -1    7.49    0.54
 -21   3  -1    7.86    0.59
 -23  -3  -1    0.46    0.31
 -23  -3  -1    0.56    0.18
  23  -3   1    0.46    0.29
 -23  -3  -1   -0.08    0.21
  23  -3   1   -0.15    0.21
 -23   3  -1    0.16    0.23
 -23   3  -1    0.41    0.24
 -23   3  -1    0.66    0.23
 -25  -3  -1    2.27    0.45
 -25  -3  -1    3.36    0.59
 -25  -3  -1    2.81    0.31
  25  -3   1    3.21    0.49
 -25   3  -1    3.28    0.44
 -25   3  -1    3.33    0.42
 -25   3  -1    2.66    0.44
 -27  -3  -1    1.00    0.24
 -27  -3  -1    1.80    0.45
  27  -3   1    1.39    0.44
 -27   3  -1    1.23    0.34
 -27   3  -1    1.47    0.31
 -29  -3  -1    1.23    0.25
 -29  -3  -1    0.86    0.40
 -29   3  -1    1.44    0.35
 -29   3  -1    1.26    0.33
 -31  -3  -1    2.17    0.30
 -31   3  -1    2.11    0.41
 -31   3  -1    2.22    0.42
 -31   3  -1    1.68    0.39
 -33   3  -1    0.12    0.26
 -33   3  -1    0.57    0.31
 -34   4   1   57.12    2.61
 -34   4   1   57.13    2.44
 -34   4   1   56.61    2.51
 -32   4   1    3.80    0.51
 -32   4   1    4.79    0.57
 -30   4   1    1.87    0.42
 -30   4   1    2.56    0.41
  28  -4  -1   16.39    1.14
 -28  -4   1   17.10    1.19
 -28   4   1   18.09    1.11
 -28   4   1   16.03    0.96
 -26  -4   1    1.26    0.48
  26  -4  -1    1.12    0.36
 -26  -4   1    1.06    0.35
 -26   4   1    1.26    0.29
 -26   4   1    1.38    0.34
  24  -4  -1   10.02    0.74
  24  -4  -1    8.08    0.71
 -24  -4   1    9.44    0.78
 -24  -4   1    9.01    0.93
 -24   4   1   10.15    0.77
 -24   4   1    8.95    0.64
  22  -4  -1    0.14    0.19
 -22  -4   1    0.11    0.25
  22  -4  -1    0.05    0.21
  22  -4  -1    0.05    0.22
 -22  -4   1    0.18    0.21
 -22  -4   1    0.11    0.24
 -22   4   1    0.35    0.18
 -22   4   1    0.32    0.19
 -22   4   1    0.24    0.21
 -20  -4   1    5.57    0.69
  20  -4  -1    6.65    0.56
  20  -4  -1    5.56    0.53
 -20  -4   1    6.04    0.58
  20  -4  -1    6.79    0.60
 -20  -4   1    5.73    0.55
 -20   4   1    6.49    0.57
 -20   4   1    5.76    0.47
 -20   4   1    7.06    0.47
 -18  -4   1    6.02    0.52
  18  -4  -1    6.43    0.53
  18  -4  -1    6.59    0.56
  18  -4  -1    5.72    0.47
 -18  -4   1    7.36    0.72
  18  -4  -1    6.89    0.54
 -18  -4   1    7.06    0.59
 -18   4   1    5.91    0.46
 -18   4   1    6.85    0.59
 -18   4   1    5.99    0.41
  16  -4  -1    0.44    0.19
  16  -4  -1    0.59    0.20
  16  -4  -1    0.21    0.16
  16  -4  -1    0.45    0.16
 -16  -4   1    0.39    0.24
  16  -4  -1    0.34    0.17
 -16  -4   1    0.43    0.19
 -16  -4   1    0.04    0.08
  16  -4  -1    0.53    0.21
 -16  -4   1    0.32    0.17
 -16  -4   1    0.38    0.18
 -16   4   1    0.41    0.16
 -16   4   1    0.35    0.17
  16   4  -1    0.62    0.22
 -16   4   1    0.74    0.25
 -16   4   1    0.42    0.23
  16   4  -1    0.43    0.17
 -16   4   1    0.34    0.12
  14  -4  -1   29.41    1.30
 -14  -4   1   28.22    1.33
  14  -4  -1   27.56    1.31
  14  -4  -1   28.50    1.37
 -14  -4   1   26.25    1.20
 -14  -4   1   29.56    1.26
  14  -4  -1   27.13    1.21
 -14  -4   1   28.84    1.51
  14  -4  -1   29.39    1.28
 -14  -4   1   27.79    1.31
  14  -4  -1   27.95    1.21
  14   4  -1   28.81    1.16
 -14   4   1   29.88    1.16
 -14   4   1   29.39    1.19
 -14   4   1   28.91    1.24
  14   4  -1   29.84    1.23
 -14   4   1   30.85    1.38
 -14   4   1   29.36    1.34
 -14   4   1   24.16    1.37
  14   4  -1   28.94    1.37
  12  -4  -1   31.90    1.38
 -12  -4   1   31.97    1.37
 -12  -4   1   29.63    1.08
  12  -4  -1   32.14    1.33
  12  -4  -1   32.84    1.31
 -12  -4   1   30.51    1.26
 -12  -4   1   28.65    1.37
  12  -4  -1   30.36    1.41
  12  -4  -1   31.83    1.27
 -12  -4   1   30.04    1.55
 -12  -4   1   29.15    1.28
 -12   4   1   33.11    1.25
 -12   4   1   32.34    1.42
 -12   4   1   30.13    1.25
  12   4  -1   32.49    1.43
 -12   4   1   32.61    1.29
  12   4  -1   32.30    1.27
  12   4  -1   33.98    1.23
 -12   4   1   34.66    1.43
 -10  -4   1    8.08    0.34
 -10  -4   1    7.36    0.43
  10  -4  -1    6.84    0.47
 -10  -4   1    8.06    0.46
 -10  -4   1    8.04    0.47
 -10  -4   1    7.67    0.46
  10  -4  -1    8.02    0.48
  10  -4  -1    7.71    0.45
  10  -4  -1    8.59    0.46
  10   4  -1    7.68    0.43
 -10   4   1    8.22    0.50
 -10   4   1    8.00    0.46
 -10   4   1    8.41    0.42
 -10   4   1    9.11    0.43
  10   4  -1    7.72    0.49
 -10   4   1    7.57    0.45
 -10   4   1    7.73    0.54
  -8  -4   1   60.26    2.28
   8  -4  -1   61.92    2.23
   8  -4  -1   64.64    2.31
   8  -4  -1   61.67    2.11
  -8  -4   1   57.65    2.28
  -8  -4   1   64.04    2.07
   8  -4  -1   62.59    2.31
   8  -4  -1   56.79    2.13
  -8  -4   1   59.62    2.13
  -8  -4   1   61.38    2.11
  -8  -4   1   58.53    2.51
  -8   4   1   62.33    2.24
  -8   4   1   59.68    2.34
  -8   4   1   59.59    2.30
   8   4  -1   61.63    2.50
  -8   4   1   61.25    2.15
   8   4  -1   59.79    2.34
   8   4  -1   59.58    2.09
  -8   4   1   60.73    2.11
  -8   4   1   62.02    2.17
   6  -4  -1    0.83    0.15
   6  -4  -1    0.57    0.07
  -6  -4   1    0.75    0.07
   6  -4  -1    0.71    0.15
  -6  -4   1    0.66    0.07
  -6  -4   1    0.77    0.21
  -6  -4   1    0.59    0.11
   6  -4  -1    1.04    0.14
  -6  -4   1    0.89    0.12
   6  -4  -1    0.58    0.10
  -6  -4   1    0.59    0.10
   6  -4  -1    0.66    0.07
   6  -4  -1    0.97    0.18
  -6   4   1    0.73    0.10
  -6   4   1    0.51    0.12
  -6   4   1    0.64    0.11
  -6   4   1    0.60    0.13
  -6   4   1    0.62    0.11
   6   4  -1    0.85    0.10
   6   4  -1    0.44    0.10
  -6   4   1    0.74    0.11
   6   4  -1    0.65    0.12
  -6   4   1    0.85    0.14
   6   4  -1    0.73    0.20
  -4  -4   1  134.99    4.44
  -4  -4   1  135.08    4.43
  -4  -4   1  137.20    5.06
   4  -4  -1  129.45    4.42
  -4  -4   1  141.52    4.56
   4  -4  -1  132.45    4.45
   4  -4  -1  138.40    4.66
   4   4  -1  132.98    5.03
  -4   4   1  140.21    4.71
  -4   4   1  137.99    4.43
   4   4  -1  143.50    4.45
  -4   4   1  136.43    4.93
  -4   4   1  140.70    4.52
   4   4  -1  137.16    4.93
  -4   4   1  135.48    4.88
   4   4  -1  141.09    4.42
  -4   4   1  131.19    4.93
   2  -4  -1   50.50    1.83
  -2  -4   1   46.87    1.64
  -2  -4   1   49.93    1.77
  -2  -4   1   50.07    1.66
  -2   4   1   47.07    1.95
   2   4  -1   48.63    1.97
  -2   4   1   50.10    1.76
   2   4  -1   50.08    2.02
  -2   4   1   49.22    1.92
  -2   4   1   48.67    1.86
   2   4  -1   52.06    1.81
   0  -4  -1    2.09    0.21
   0  -4  -1    2.19    0.26
   0  -4   1    2.60    0.23
   0   4  -1    3.01    0.26
   0   4   1    2.36    0.26
   0   4  -1    2.42    0.13
   0   4   1    1.90    0.24
   0   4  -1    2.34    0.27
   0   4  -1    2.78    0.27
   2  -4   1   98.02    3.40
  -2  -4  -1  105.87    3.40
   2  -4   1  105.52    3.60
   2  -4   1  108.58    3.86
   2  -4   1  101.64    3.40
  -2  -4  -1  104.22    3.55
  -2  -4  -1  107.18    3.93
  -2  -4  -1   98.47    3.39
  -2   4  -1  111.57    3.40
   2   4   1  106.69    3.41
  -2   4  -1  103.19    3.52
  -2   4  -1  105.90    3.82
  -2   4  -1  104.30    3.39
  -2   4  -1  106.10    3.63
   2   4   1  106.54    3.80
   2   4   1  104.87    3.91
  -2   4  -1  102.65    3.80
   2   4   1  110.30    3.43
  -2   4  -1   92.46    3.78
  -2   4  -1  109.24    3.64
   4  -4   1   33.17    1.19
   4  -4   1   35.68    1.43
  -4  -4  -1   32.94    1.19
  -4  -4  -1   34.42    1.53
   4  -4   1   35.42    1.36
  -4  -4  -1   34.49    1.26
   4  -4   1   33.40    1.21
  -4  -4  -1   32.75    1.18
   4   4   1   35.25    1.51
   4   4   1   32.78    1.32
  -4   4  -1   34.09    1.27
   4   4   1   35.21    1.20
   4   4   1   34.64    1.32
  -4   4  -1   32.27    1.34
  -4   4  -1   33.24    1.30
  -4   4  -1   33.55    1.36
   4   4   1   33.75    1.18
  -4   4  -1   34.37    1.19
  -4   4  -1   33.85    1.18
  -6  -4  -1   10.30    0.47
   6  -4   1   10.05    0.58
  -6  -4  -1   10.22    0.49
   6  -4   1   10.55    0.50
   6  -4   1    9.91    0.50
  -6  -4  -1   10.29    0.48
  -6  -4  -1   10.21    0.48
   6  -4   1   11.15    0.59
  -6  -4  -1   10.16    0.69
   6  -4   1   10.78    0.52
   6  -4   1   11.04    0.49
   6  -4   1   11.68    0.53
  -6  -4  -1   10.45    0.47
  -6   4  -1   11.09    0.48
   6   4   1   10.47    0.54
  -6   4  -1   10.75    0.49
   6   4   1   10.82    0.54
  -6   4  -1   11.16    0.55
  -6   4  -1   10.36    0.55
  -6   4  -1    9.81    0.55
   6   4   1   11.03    0.48
  -6   4  -1   11.05    0.54
   6   4   1   12.39    0.71
   8  -4   1    2.27    0.23
   8  -4   1    1.83    0.20
   8  -4   1    1.85    0.25
  -8  -4  -1    2.02    0.20
  -8  -4  -1    1.78    0.20
  -8  -4  -1    1.98    0.17
  -8  -4  -1    2.50    0.35
  -8  -4  -1    1.72    0.19
  -8  -4  -1    2.12    0.20
   8  -4   1    2.07    0.23
   8  -4   1    2.16    0.21
   8  -4   1    2.02    0.23
   8  -4   1    2.15    0.20
  -8   4  -1    2.06    0.20
  -8   4  -1    1.94    0.20
  -8   4  -1    1.88    0.22
   8   4   1    1.96    0.20
  -8   4  -1    1.99    0.23
  -8   4  -1    1.97    0.27
   8   4   1    2.35    0.24
   8   4   1    1.66    0.22
  -8   4  -1    2.34    0.18
  -8   4  -1    1.94    0.24
 -10  -4  -1    0.59    0.15
 -10  -4  -1    0.31    0.20
  10  -4   1    0.70    0.16
  10  -4   1    0.41    0.15
 -10  -4  -1    0.46    0.14
 -10  -4  -1    0.49    0.14
  10  -4   1    0.81    0.20
 -10  -4  -1    0.65    0.14
 -10  -4  -1    0.72    0.11
  10  -4   1    0.65    0.13
  10  -4   1    0.54    0.16
  10  -4   1    0.70    0.16
 -10   4  -1    0.67    0.19
  10   4   1    0.55    0.18
 -10   4  -1    0.69    0.16
  10   4   1    0.54    0.09
 -10   4  -1    0.59    0.15
  10   4   1    0.53    0.13
  10   4   1    0.56    0.16
 -10   4  -1    0.59    0.16
 -10   4  -1    0.47    0.17
 -10   4  -1    0.58    0.13
  12  -4   1    4.62    0.37
  12  -4   1    5.06    0.39
  12  -4   1    4.07    0.38
 -12  -4  -1    4.57    0.39
  12  -4   1    4.78    0.33
 -12  -4  -1    4.08    0.37
  12  -4   1    4.47    0.39
  12  -4   1    4.22    0.40
  12  -4   1    4.38    0.41
 -12  -4  -1    3.84    0.36
 -12  -4  -1    4.64    0.27
 -12  -4  -1    4.14    0.52
 -12  -4  -1    5.20    0.38
 -12   4  -1    4.57    0.43
 -12   4  -1    4.46    0.43
 -12   4  -1    3.82    0.34
  12   4   1    4.37    0.36
  12   4   1    3.07    0.38
 -12   4  -1    5.44    0.43
  12   4   1    4.85    0.41
  12   4   1    4.67    0.30
 -12   4  -1    5.30    0.34
 -12   4  -1    4.44    0.37
  14  -4   1    3.71    0.35
 -14  -4  -1    3.71    0.38
 -14  -4  -1    3.79    0.50
  14  -4   1    2.24    0.33
 -14  -4  -1    3.20    0.35
 -14  -4  -1    3.85    0.39
  14  -4   1    3.09    0.39
  14  -4   1    3.66    0.36
 -14  -4  -1    4.00    0.25
  14  -4   1    3.57    0.38
 -14   4  -1    3.19    0.39
 -14   4  -1    3.98    0.37
 -14   4  -1    3.85    0.30
  14   4   1    3.24    0.28
  14   4   1    4.06    0.42
  14   4   1    3.81    0.36
 -14   4  -1    2.86    0.38
  16  -4   1   11.26    0.70
 -16  -4  -1    9.22    0.67
 -16  -4  -1    8.91    0.64
  16  -4   1    9.63    0.65
  16  -4   1   10.77    0.72
 -16  -4  -1    9.98    0.84
 -16  -4  -1    9.94    0.71
 -16   4  -1   10.37    0.77
 -16   4  -1   10.18    0.57
 -16   4  -1   10.62    0.71
  16   4   1    9.69    0.57
  16   4   1    9.41    0.71
 -16   4  -1   11.35    0.63
  18  -4   1   12.81    0.80
 -18  -4  -1   12.19    0.99
 -18  -4  -1   14.21    0.91
 -18  -4  -1   12.98    0.83
  18  -4   1   12.70    0.80
 -18   4  -1   12.67    0.73
 -18   4  -1   14.08    0.73
 -18   4  -1   13.57    0.84
  20  -4   1    9.47    0.70
 -20  -4  -1    9.01    0.70
 -20  -4  -1    8.80    0.74
 -20  -4  -1    7.69    0.82
 -20   4  -1    8.39    0.59
 -20   4  -1    8.55    0.59
 -20   4  -1    8.61    0.67
 -22  -4  -1   57.82    2.82
 -22  -4  -1   55.99    2.43
  22  -4   1   57.74    2.41
 -22   4  -1   56.27    2.39
 -22   4  -1   58.97    2.38
 -22   4  -1   55.28    2.20
 -24  -4  -1   37.80    2.10
  24  -4   1   36.86    1.76
 -24  -4  -1   34.95    1.76
 -24   4  -1   31.88    1.64
 -24   4  -1   34.31    1.53
  26  -4   1   46.11    2.12
 -26  -4  -1   46.39    2.15
 -26   4  -1   43.12    1.87
 -26   4  -1   40.89    1.97
  28  -4   1   41.86    2.03
 -28  -4  -1   38.36    1.99
 -28   4  -1   36.28    1.71
 -28   4  -1   39.17    1.85
 -30   4  -1   -0.11    0.21
 -30   4  -1   -0.24    0.22
 -32   4  -1   17.18    1.08
 -32   4  -1   18.26    1.15
 -34   4  -1   21.24    1.23
 -34   4  -1   19.35    1.27
 -33   5   1    0.44    0.30
 -33   5   1    0.11    0.32
 -31   5   1   48.82    2.26
 -31   5   1   46.81    2.09
 -29   5   1    0.35    0.29
 -29   5   1    0.45    0.28
 -27  -5   1    8.97    0.83
  27  -5  -1    7.91    0.78
 -27   5   1    8.92    0.79
 -27   5   1    9.24    0.69
  25  -5  -1    1.70    0.40
 -25  -5   1    0.76    0.32
  25  -5  -1    1.19    0.35
 -25   5   1    1.10    0.35
 -25   5   1    1.39    0.31
  23  -5  -1    0.10    0.23
 -23  -5   1    0.15    0.30
  23  -5  -1   -0.08    0.19
 -23  -5   1    0.47    0.27
 -23   5   1    0.04    0.17
 -23   5   1    0.15    0.23
 -21  -5   1    0.30    0.29
  21  -5  -1    0.90    0.30
  21  -5  -1    0.08    0.18
 -21  -5   1    0.42    0.24
 -21   5   1    0.54    0.27
 -21   5   1    0.46    0.22
 -19  -5   1    3.55    0.43
 -19  -5   1    3.94    0.46
  19  -5  -1    2.77    0.41
 -19  -5   1    3.02    0.53
  19  -5  -1    3.57    0.42
 -19   5   1    3.73    0.32
 -19   5   1    3.81    0.38
 -19   5   1    3.56    0.46
  17  -5  -1    0.17    0.18
  17  -5  -1    0.13    0.15
 -17  -5   1    0.20    0.16
  17  -5  -1   -0.06    0.14
 -17  -5   1    0.35    0.19
  17  -5  -1    0.10    0.14
 -17  -5   1    0.25    0.23
 -17   5   1    0.44    0.17
 -17   5   1    0.18    0.12
 -17   5   1    0.41    0.23
  15  -5  -1   25.11    1.21
 -15  -5   1   23.27    1.15
  15  -5  -1   21.68    1.06
  15  -5  -1   22.12    1.15
 -15  -5   1   23.63    1.13
 -15  -5   1   22.59    1.09
  15  -5  -1   23.65    1.09
 -15  -5   1   22.97    1.07
 -15  -5   1   24.48    1.41
  15  -5  -1   23.67    1.14
 -15   5   1   23.46    0.99
  15   5  -1   22.30    1.20
 -15   5   1   22.60    1.25
 -15   5   1   22.96    1.05
 -15   5   1   22.61    1.20
  13  -5  -1    4.48    0.39
 -13  -5   1    3.74    0.36
 -13  -5   1    4.09    0.37
 -13  -5   1    3.98    0.36
 -13  -5   1    4.00    0.38
  13  -5  -1    4.30    0.45
 -13  -5   1    3.79    0.22
  13  -5  -1    4.31    0.37
 -13  -5   1    3.95    0.53
  13  -5  -1    3.94    0.38
  13  -5  -1    4.31    0.41
  13   5  -1    4.25    0.37
 -13   5   1    3.83    0.44
 -13   5   1    4.81    0.38
 -13   5   1    4.28    0.31
  13   5  -1    4.21    0.42
 -13   5   1    5.15    0.40
  11  -5  -1   98.55    3.40
  11  -5  -1   87.09    3.31
 -11  -5   1   86.11    3.67
 -11  -5   1   90.97    3.14
  11  -5  -1   85.23    3.11
 -11  -5   1   98.80    3.03
 -11  -5   1   89.70    3.38
 -11  -5   1   88.55    3.38
  11  -5  -1   87.49    3.17
  11  -5  -1   86.30    3.40
 -11  -5   1   85.32    3.11
 -11   5   1   92.04    3.16
  11   5  -1   93.09    3.11
  11   5  -1   89.34    3.48
 -11   5   1   92.81    3.28
 -11   5   1   92.16    3.13
 -11   5   1   88.94    3.35
 -11   5   1   90.66    3.16
 -11   5   1   90.68    3.48
  -9  -5   1    1.61    0.15
   9  -5  -1    1.34    0.17
  -9  -5   1    1.44    0.32
   9  -5  -1    1.11    0.15
   9  -5  -1    1.79    0.27
   9  -5  -1    1.97    0.24
  -9  -5   1    1.97    0.20
  -9  -5   1    1.93    0.17
   9  -5  -1    1.50    0.20
  -9  -5   1    2.72    0.23
   9  -5  -1    1.79    0.17
  -9  -5   1    1.60    0.15
  -9   5   1    1.41    0.18
   9   5  -1    1.66    0.21
  -9   5   1    1.65    0.20
  -9   5   1    1.18    0.20
  -9   5   1    1.62    0.20
  -9   5   1    1.24    0.25
   9   5  -1    1.69    0.18
  -9   5   1    1.44    0.18
   7  -5  -1   11.70    0.55
  -7  -5   1   11.06    0.51
  -7  -5   1   10.84    0.77
  -7  -5   1   11.41    0.52
  -7  -5   1   12.49    0.55
   7  -5  -1   11.81    0.52
   7  -5  -1   11.07    0.63
   7  -5  -1   11.54    0.67
  -7   5   1   12.29    0.71
   7   5  -1   11.82    0.50
  -7   5   1   12.14    0.51
  -7   5   1   10.55    0.59
  -7   5   1   12.11    0.58
  -7   5   1   10.89    0.58
   7   5  -1   12.55    0.58
  -7   5   1   11.31    0.58
   5  -5  -1    2.56    0.18
   5  -5  -1    2.78    0.20
   5  -5  -1    2.94    0.31
  -5  -5   1    2.60    0.36
  -5  -5   1    2.83    0.19
  -5  -5   1    2.83    0.25
  -5   5   1    2.81    0.31
  -5   5   1    3.40    0.29
  -5   5   1    2.89    0.27
  -5   5   1    3.04    0.22
  -5   5   1    2.71    0.28
   5   5  -1    2.82    0.16
  -5   5   1    3.07    0.17
   5   5  -1    3.19    0.28
   5   5  -1    2.69    0.20
  -5   5   1    2.97    0.21
  -3  -5   1   25.68    0.87
   3  -5  -1   24.90    0.86
  -3  -5   1   24.95    1.03
   3  -5  -1   24.83    1.10
   3   5  -1   25.18    0.97
   3   5  -1   26.33    1.00
  -3   5   1   26.24    1.14
  -3   5   1   26.00    1.05
  -3   5   1   24.33    0.96
  -3   5   1   25.05    1.18
   3   5  -1   25.23    1.06
   3   5  -1   26.29    1.26
  -3   5   1   24.86    0.97
   3   5  -1   26.32    1.22
  -3   5   1   25.03    1.10
   1  -5  -1  156.39    5.39
  -1  -5   1  161.81    5.37
   1   5  -1  160.40    5.79
  -1   5   1  159.26    5.25
  -1   5   1  158.58    5.75
  -1   5   1  155.34    5.79
   1   5  -1  164.49    5.40
  -1   5   1  159.87    5.55
   1   5  -1  155.87    5.84
   1  -5   1   29.52    1.21
  -1  -5  -1   30.70    1.39
  -1  -5  -1   30.47    1.20
  -1   5  -1   27.11    1.17
   1   5   1   29.40    1.36
  -1   5  -1   27.88    1.27
  -1   5  -1   29.31    1.23
  -1   5  -1   29.15    1.10
  -1   5  -1   27.69    1.21
  -1   5  -1   29.52    1.36
  -3  -5  -1   10.03    0.55
   3  -5   1   10.97    0.62
  -3  -5  -1   11.01    0.72
  -3  -5  -1   10.59    0.42
  -3  -5  -1   10.29    0.42
   3  -5   1   10.64    0.44
   3  -5   1    9.88    0.43
   3   5   1   10.39    0.69
   3   5   1   10.94    0.47
  -3   5  -1   11.42    0.62
  -3   5  -1   11.47    0.59
   3   5   1   10.54    0.40
  -3   5  -1   11.00    0.41
  -3   5  -1   11.89    0.65
  -3   5  -1   10.92    0.50
  -3   5  -1   11.39    0.57
   5  -5   1    0.71    0.12
   5  -5   1    0.64    0.18
  -5  -5  -1    0.61    0.10
   5  -5   1    0.52    0.10
   5  -5   1    0.58    0.17
  -5  -5  -1    0.68    0.11
  -5  -5  -1    0.60    0.13
  -5  -5  -1    0.66    0.23
   5   5   1    0.55    0.11
   5   5   1    0.63    0.11
  -5   5  -1    0.71    0.19
  -5   5  -1    0.83    0.13
  -5   5  -1    1.01    0.19
   5   5   1    0.78    0.10
  -5   5  -1    0.59    0.13
  -5   5  -1    0.52    0.14
  -5   5  -1    0.73    0.13
  -5   5  -1    0.62    0.10
   7  -5   1    2.53    0.22
   7  -5   1    2.49    0.19
   7  -5   1    2.87    0.25
  -7  -5  -1    2.45    0.22
   7  -5   1    2.79    0.26
   7  -5   1    2.34    0.29
  -7  -5  -1    2.48    0.38
  -7  -5  -1    2.22    0.21
  -7  -5  -1    2.44    0.23
   7  -5   1    2.74    0.31
  -7  -5  -1    2.52    0.14
  -7   5  -1    2.89    0.22
   7   5   1    2.74    0.25
   7   5   1    2.63    0.21
  -7   5  -1    2.40    0.22
  -7   5  -1    2.12    0.26
  -7   5  -1    2.69    0.24
  -7   5  -1    2.73    0.32
  -7   5  -1    2.49    0.25
   7   5   1    2.03    0.23
  -7   5  -1    2.22    0.25
  -9  -5  -1    0.74    0.26
   9  -5   1    0.55    0.13
  -9  -5  -1    0.62    0.12
  -9  -5  -1    0.68    0.13
  -9  -5  -1    0.92    0.15
   9  -5   1    0.72    0.16
  -9  -5  -1    0.72    0.15
   9  -5   1    0.74    0.16
   9  -5   1    0.52    0.14
   9  -5   1    0.61    0.16
  -9  -5  -1    0.75    0.15
   9  -5   1    0.88    0.20
   9  -5   1    0.72    0.21
   9   5   1    0.63    0.16
  -9   5  -1    0.78    0.13
  -9   5  -1    0.49    0.13
  -9   5  -1    0.49    0.16
  -9   5  -1    0.57    0.14
   9   5   1    0.69    0.14
  -9   5  -1    0.64    0.16
  -9   5  -1    0.61    0.17
  -9   5  -1    0.86    0.22
   9   5   1    0.78    0.18
 -11  -5  -1    0.18    0.11
 -11  -5  -1    0.12    0.12
 -11  -5  -1    0.20    0.13
  11  -5   1    0.23    0.16
  11  -5   1    0.35    0.16
  11  -5   1    0.23    0.14
 -11  -5  -1    0.18    0.12
 -11  -5  -1    0.30    0.22
 -11  -5  -1    0.40    0.11
  11  -5   1    0.14    0.13
  11  -5   1    0.46    0.19
  11  -5   1    0.28    0.15
  11   5   1    0.36    0.16
 -11   5  -1    0.32    0.18
 -11   5  -1    0.05    0.12
 -11   5  -1    0.22    0.14
 -11   5  -1    0.30    0.18
  11   5   1    0.27    0.14
 -11   5  -1    0.36    0.14
  13  -5   1    0.00    0.15
  13  -5   1   -0.11    0.12
 -13  -5  -1   -0.06    0.12
  13  -5   1   -0.13    0.12
 -13  -5  -1   -0.01    0.08
 -13  -5  -1   -0.13    0.12
  13  -5   1   -0.14    0.12
  13  -5   1   -0.24    0.12
  13  -5   1    0.11    0.14
 -13  -5  -1   -0.06    0.11
 -13  -5  -1   -0.04    0.12
 -13  -5  -1    0.18    0.22
 -13   5  -1   -0.13    0.13
 -13   5  -1   -0.04    0.11
  13   5   1   -0.02    0.13
  13   5   1   -0.01    0.14
 -13   5  -1    0.04    0.12
 -13   5  -1   -0.17    0.12
 -13   5  -1    0.20    0.19
 -15  -5  -1    7.05    0.54
  15  -5   1    6.63    0.50
 -15  -5  -1    7.02    0.73
  15  -5   1    6.38    0.56
  15  -5   1    7.77    0.57
  15  -5   1    5.87    0.55
 -15  -5  -1    7.14    0.54
 -15  -5  -1    7.28    0.54
 -15   5  -1    7.81    0.47
 -15   5  -1    7.35    0.61
 -15   5  -1    5.94    0.48
  17  -5   1   19.27    1.02
  17  -5   1   18.24    1.09
  17  -5   1   20.23    1.09
 -17  -5  -1   18.47    1.02
 -17  -5  -1   17.53    1.27
 -17  -5  -1   19.97    1.09
 -17   5  -1   19.35    1.09
 -17   5  -1   19.70    0.92
 -17   5  -1   18.99    0.96
 -19  -5  -1   46.82    2.08
 -19  -5  -1   47.34    2.49
  19  -5   1   50.15    2.08
  19  -5   1   51.41    2.14
 -19   5  -1   51.59    2.17
 -19   5  -1   51.70    2.01
 -19   5  -1   46.86    1.96
  21  -5   1    6.03    0.58
 -21  -5  -1    6.44    0.80
 -21  -5  -1    5.71    0.59
 -21   5  -1    5.85    0.52
 -21   5  -1    6.43    0.63
  23  -5   1    0.15    0.26
 -23  -5  -1    0.15    0.26
 -23   5  -1   -0.09    0.21
 -23   5  -1    0.07    0.19
  25  -5   1    6.87    0.70
 -25  -5  -1    7.45    0.73
 -25   5  -1    6.09    0.56
 -25   5  -1    6.00    0.66
 -27   5  -1   16.14    1.10
 -27   5  -1   17.57    1.01
 -29   5  -1   28.81    1.46
 -29   5  -1   28.68    1.57
 -31   5  -1   21.38    1.34
 -31   5  -1   23.00    1.27
 -33   5  -1    4.89    0.60
 -33   5  -1    4.26    0.62
 -32   6   1    7.79    0.84
 -32   6   1    8.80    0.77
 -30   6   1    1.16    0.45
 -30   6   1    1.26    0.38
 -28   6   1    3.55    0.55
 -28   6   1    3.65    0.48
  26  -6  -1    0.16    0.29
 -26   6   1    0.36    0.28
 -26   6   1    0.75    0.28
  24  -6  -1    0.89    0.35
  24  -6  -1    0.41    0.31
 -24  -6   1    1.00    0.36
 -24   6   1    1.48    0.39
 -24   6   1    0.81    0.28
 -22  -6   1    0.18    0.21
 -22  -6   1    0.35    0.34
  22  -6  -1    0.21    0.25
  22  -6  -1    0.29    0.22
 -22   6   1    0.41    0.21
 -22   6   1    0.50    0.28
 -20  -6   1    0.32    0.22
  20  -6  -1    0.43    0.22
 -20  -6   1    0.32    0.32
  20  -6  -1    0.13    0.24
 -20   6   1    0.73    0.31
 -20   6   1    0.23    0.20
 -18  -6   1    0.59    0.23
  18  -6  -1    0.54    0.25
  18  -6  -1    0.30    0.19
 -18  -6   1    0.07    0.23
 -18   6   1    0.12    0.22
 -18   6   1    0.62    0.21
  16  -6  -1   -0.14    0.17
  16  -6  -1   -0.09    0.15
 -16  -6   1    0.15    0.24
 -16  -6   1   -0.15    0.16
 -16  -6   1   -0.04    0.17
  16  -6  -1    0.42    0.24
 -16  -6   1   -0.11    0.15
 -16   6   1    0.28    0.17
 -16   6   1    0.09    0.13
 -16   6   1    0.18    0.21
 -14  -6   1    4.85    0.39
  14  -6  -1    4.96    0.41
  14  -6  -1    5.52    0.46
 -14  -6   1    5.21    0.41
 -14  -6   1    5.75    0.45
  14  -6  -1    4.48    0.41
  14  -6  -1    4.70    0.47
 -14  -6   1    4.91    0.63
 -14  -6   1    4.67    0.44
  14  -6  -1    4.44    0.42
  14  -6  -1    4.86    0.51
 -14   6   1    5.96    0.40
 -14   6   1    4.70    0.52
 -14   6   1    5.72    0.46
 -12  -6   1    2.16    0.44
 -12  -6   1    2.34    0.22
 -12  -6   1    2.11    0.27
  12  -6  -1    2.52    0.31
  12  -6  -1    2.10    0.27
 -12  -6   1    2.06    0.27
 -12  -6   1    1.52    0.20
  12  -6  -1    2.24    0.31
  12  -6  -1    2.42    0.24
 -12  -6   1    1.98    0.20
  12  -6  -1    1.55    0.21
  12  -6  -1    2.02    0.36
  12   6  -1    2.55    0.27
 -12   6   1    1.22    0.29
 -12   6   1    2.62    0.27
 -12   6   1    2.82    0.27
 -12   6   1    2.48    0.28
 -12   6   1    1.86    0.35
  12   6  -1    2.86    0.34
 -12   6   1    2.58    0.31
  10  -6  -1   34.82    1.36
 -10  -6   1   38.73    1.40
 -10  -6   1   35.33    1.38
 -10  -6   1   34.23    1.81
 -10  -6   1   35.01    1.33
  10  -6  -1   35.50    1.56
  10  -6  -1   36.05    1.59
  10  -6  -1   34.60    1.42
  10   6  -1   36.33    1.54
 -10   6   1   36.30    1.36
 -10   6   1   35.27    1.62
  10   6  -1   37.20    1.36
  10   6  -1   35.31    1.34
 -10   6   1   37.54    1.43
 -10   6   1   35.33    1.45
 -10   6   1   34.46    1.45
   8  -6  -1    8.51    0.43
  -8  -6   1    8.56    0.43
   8  -6  -1    9.27    0.63
  -8  -6   1    8.45    0.44
   8  -6  -1    8.29    0.47
  -8  -6   1    8.66    0.47
  -8  -6   1    8.69    0.73
   8   6  -1    9.21    0.50
  -8   6   1    9.48    0.66
   8   6  -1    8.70    0.42
   8   6  -1    9.14    0.49
  -8   6   1    8.15    0.50
  -8   6   1    8.16    0.51
  -8   6   1    9.55    0.44
  -8   6   1    8.56    0.60
  -8   6   1    8.47    0.54
  -6  -6   1   11.52    0.60
   6  -6  -1   11.77    0.50
  -6  -6   1   12.33    0.51
   6  -6  -1   11.85    0.54
  -6  -6   1   12.86    0.88
   6  -6  -1   12.26    0.74
  -6  -6   1   11.96    0.50
   6   6  -1   12.22    0.63
  -6   6   1   12.61    0.75
  -6   6   1   12.06    0.58
   6   6  -1   12.11    0.58
   6   6  -1   15.46    0.65
  -6   6   1   12.18    0.66
  -6   6   1   13.51    0.78
  -6   6   1   11.65    0.66
  -6   6   1   12.22    0.66
   4  -6  -1    0.25    0.17
   4  -6  -1    0.11    0.05
  -4  -6   1    0.08    0.13
   4   6  -1    0.15    0.15
  -4   6   1    0.16    0.13
  -4   6   1    0.14    0.16
   4   6  -1    0.27    0.15
   4   6  -1    0.11    0.08
  -4   6   1    0.11    0.12
  -4   6   1    0.15    0.07
  -4   6   1    0.38    0.18
  -4   6   1    0.09    0.13
   4   6  -1    0.15    0.07
  -4   6   1    0.24    0.08
   2  -6  -1   39.64    1.64
  -2  -6   1   39.65    1.60
  -2   6   1   39.10    1.79
  -2   6   1   42.98    1.77
   2   6  -1   40.19    1.80
   2   6  -1   40.77    1.53
   2   6  -1   42.82    1.64
  -2   6   1   41.46    1.71
  -2   6   1   39.72    1.58
   0  -6  -1    0.12    0.21
   0  -6   1    0.86    0.24
   0   6  -1    0.79    0.24
   0   6  -1    0.38    0.23
   0   6   1    0.66    0.21
   0   6   1    0.83    0.26
   0   6  -1    0.03    0.24
   0   6   1   -0.60    0.24
   0   6  -1    0.28    0.07
  -2  -6  -1   12.36    0.65
  -2  -6  -1   10.60    0.76
   2  -6   1   12.95    0.70
  -2   6  -1   11.55    0.69
  -2   6  -1   11.31    0.66
  -2   6  -1   11.71    0.51
  -2   6  -1   10.94    0.50
   2   6   1   11.12    0.47
  -2   6  -1   10.85    0.69
  -2   6  -1   11.33    0.64
  -4  -6  -1    1.18    0.11
  -4  -6  -1    1.03    0.20
   4  -6   1    1.12    0.13
   4  -6   1    0.77    0.22
   4  -6   1    0.98    0.11
  -4  -6  -1    0.89    0.10
  -4  -6  -1    1.07    0.29
   4   6   1    1.12    0.13
  -4   6  -1    1.13    0.26
  -4   6  -1    1.27    0.25
  -4   6  -1    1.24    0.20
  -4   6  -1    1.20    0.15
  -4   6  -1    1.05    0.21
  -4   6  -1    1.14    0.22
   4   6   1    1.06    0.13
  -4   6  -1    1.04    0.14
  -6  -6  -1    0.22    0.08
   6  -6   1    0.32    0.10
   6  -6   1    0.40    0.10
  -6  -6  -1    0.47    0.23
   6  -6   1    0.27    0.16
   6  -6   1    0.36    0.16
  -6  -6  -1    0.27    0.09
  -6  -6  -1    0.52    0.15
  -6   6  -1    0.29    0.12
  -6   6  -1    0.29    0.12
   6   6   1    0.28    0.11
   6   6   1    0.38    0.11
  -6   6  -1    0.11    0.14
  -6   6  -1    0.45    0.15
   6   6   1    0.39    0.09
  -6   6  -1    0.42    0.10
  -6   6  -1    0.37    0.16
   8  -6   1    7.75    0.47
   8  -6   1    7.63    0.43
  -8  -6  -1    7.92    0.46
  -8  -6  -1    8.41    0.72
   8  -6   1    7.94    0.58
   8  -6   1    8.33    0.60
  -8  -6  -1    8.28    0.44
  -8  -6  -1    7.62    0.43
  -8   6  -1    7.77    0.53
  -8   6  -1    7.42    0.51
  -8   6  -1    7.79    0.60
   8   6   1    8.13    0.50
   8   6   1    7.78    0.42
  -8   6  -1    8.03    0.50
  -8   6  -1    8.43    0.46
  -8   6  -1    7.81    0.42
  10  -6   1    2.97    0.28
  10  -6   1    2.98    0.39
 -10  -6  -1    2.91    0.20
  10  -6   1    2.35    0.23
 -10  -6  -1    3.31    0.27
 -10  -6  -1    3.17    0.29
  10  -6   1    2.42    0.29
  10  -6   1    3.75    0.40
 -10  -6  -1    2.18    0.25
  10  -6   1    2.50    0.24
 -10  -6  -1    3.27    0.50
 -10  -6  -1    2.97    0.20
 -10   6  -1    2.96    0.25
 -10   6  -1    2.23    0.31
 -10   6  -1    2.88    0.39
 -10   6  -1    2.38    0.31
  10   6   1    2.86    0.28
  10   6   1    2.91    0.32
 -10   6  -1    3.24    0.30
 -10   6  -1    2.83    0.27
  12  -6   1   -0.16    0.09
 -12  -6  -1   -0.06    0.16
 -12  -6  -1    0.03    0.10
  12  -6   1    0.08    0.13
  12  -6   1   -0.20    0.11
  12  -6   1   -0.01    0.17
  12  -6   1   -0.08    0.11
 -12  -6  -1    0.06    0.12
 -12  -6  -1    0.08    0.13
 -12  -6  -1    0.08    0.10
 -12   6  -1    0.07    0.13
 -12   6  -1    0.04    0.15
 -12   6  -1    0.22    0.14
  14  -6   1    1.09    0.25
 -14  -6  -1    1.02    0.21
 -14  -6  -1    1.15    0.24
 -14  -6  -1    0.79    0.20
  14  -6   1    0.82    0.22
  14  -6   1    0.66    0.25
 -14  -6  -1    1.07    0.37
  14  -6   1    0.86    0.22
 -14   6  -1    1.32    0.31
 -14   6  -1    1.23    0.23
 -14   6  -1    1.17    0.25
 -16  -6  -1   -0.08    0.13
 -16  -6  -1    0.31    0.29
  16  -6   1    0.04    0.20
  16  -6   1    0.01    0.14
  16  -6   1    0.23    0.17
 -16  -6  -1   -0.07    0.14
 -16   6  -1   -0.07    0.19
 -16   6  -1    0.08    0.16
 -16   6  -1    0.46    0.17
  18  -6   1    3.74    0.43
 -18  -6  -1    3.86    0.64
 -18  -6  -1    3.66    0.44
  18  -6   1    4.25    0.51
 -18   6  -1    4.90    0.40
 -18   6  -1    3.64    0.42
 -18   6  -1    3.84    0.53
 -20  -6  -1   11.53    1.08
 -20  -6  -1   10.37    0.79
  20  -6   1   12.12    0.89
  20  -6   1   11.11    0.79
 -20   6  -1   11.20    0.74
 -20   6  -1   10.33    0.84
 -22  -6  -1   11.06    0.82
  22  -6   1    9.15    0.75
 -22   6  -1    9.24    0.68
 -22   6  -1    8.33    0.77
 -24   6  -1    0.38    0.27
 -24   6  -1    0.10    0.21
 -26   6  -1    0.07    0.22
 -26   6  -1   -0.33    0.23
 -28   6  -1   15.53    1.00
 -28   6  -1   15.45    1.11
 -30   6  -1    0.86    0.35
 -30   6  -1    1.11    0.43
 -31   7   1   20.41    1.39
 -31   7   1   19.65    1.24
 -29   7   1   -0.29    0.30
 -29   7   1    0.14    0.27
 -27   7   1   13.61    1.10
 -27   7   1   15.17    0.97
  25  -7  -1    3.45    0.57
 -25   7   1    4.52    0.60
 -25   7   1    2.76    0.42
  23  -7  -1    0.36    0.30
 -23   7   1    0.82    0.34
 -23   7   1    0.55    0.25
  21  -7  -1    3.07    0.51
  21  -7  -1    2.55    0.42
 -21  -7   1    3.69    0.48
 -21   7   1    3.20    0.42
 -21   7   1    3.50    0.54
  19  -7  -1    0.03    0.18
  19  -7  -1    0.08    0.25
 -19  -7   1    0.02    0.17
 -19  -7   1   -0.29    0.27
 -19   7   1   -0.08    0.20
 -19   7   1    0.10    0.19
 -17  -7   1    0.36    0.32
  17  -7  -1    0.65    0.29
  17  -7  -1    0.61    0.21
 -17  -7   1    0.19    0.19
 -17   7   1    0.36    0.21
 -17   7   1    0.35    0.27
 -15  -7   1    9.33    0.62
  15  -7  -1    9.19    0.54
 -15  -7   1   10.86    0.99
 -15  -7   1    9.69    0.51
 -15  -7   1    9.72    0.51
  15  -7  -1    9.71    0.55
  15  -7  -1    8.89    0.75
  15  -7  -1    8.77    0.59
 -15   7   1    9.15    0.63
 -15   7   1    8.59    0.75
  13  -7  -1    0.15    0.14
 -13  -7   1    0.08    0.14
 -13  -7   1   -0.02    0.22
 -13  -7   1    0.09    0.14
  13  -7  -1    0.53    0.25
 -13   7   1    0.18    0.15
 -13   7   1    0.15    0.17
 -13   7   1    0.29    0.21
 -13   7   1    0.25    0.16
  11  -7  -1   97.70    3.32
  11  -7  -1   88.23    3.62
 -11  -7   1  106.07    3.33
 -11  -7   1   94.67    3.33
  11  -7  -1   98.57    3.40
 -11  -7   1   96.10    4.08
 -11   7   1   92.93    3.67
 -11   7   1   95.65    3.45
 -11   7   1   95.63    3.45
 -11   7   1   98.16    3.58
   9  -7  -1   12.68    0.82
  -9  -7   1   11.20    0.55
   9  -7  -1   10.73    0.54
   9  -7  -1   10.41    0.58
  -9  -7   1   11.84    0.95
  -9  -7   1   11.16    0.59
  -9   7   1   10.96    0.78
   9   7  -1   11.08    0.60
  -9   7   1   11.16    0.67
  -9   7   1   12.04    0.65
   9   7  -1   10.79    0.62
  -9   7   1   12.13    0.66
  -7  -7   1   49.67    1.73
   7  -7  -1   50.23    1.77
   7  -7  -1   51.51    2.10
  -7  -7   1   51.58    1.90
   7  -7  -1   46.46    1.72
  -7  -7   1   54.39    1.73
   7   7  -1   50.87    1.92
  -7   7   1   50.31    1.98
  -7   7   1   48.47    2.03
   7   7  -1   52.24    1.98
  -7   7   1   48.60    1.94
  -7   7   1   48.14    2.10
  -5  -7   1  151.82    5.18
   5  -7  -1  154.58    5.35
  -5   7   1  153.97    5.35
  -5   7   1  151.18    5.37
   5   7  -1  153.16    5.48
   5   7  -1  149.88    5.20
  -5   7   1  150.19    5.54
   5   7  -1  151.95    5.74
  -5   7   1  145.82    5.12
  -3  -7   1   19.95    0.94
   3  -7  -1   20.70    1.03
  -3   7   1   18.75    0.99
   3   7  -1   18.81    0.76
  -3   7   1   18.61    1.00
  -3   7   1   18.91    1.03
   3   7  -1   19.27    1.10
  -3   7   1   18.56    0.93
   3   7  -1   21.66    0.98
  -3   7   1   18.02    0.75
  -1  -7   1  146.59    5.13
   1  -7  -1  149.67    5.17
   1   7  -1  143.13    5.03
  -1   7   1  150.24    5.02
   1   7  -1  149.84    5.31
   1   7  -1  149.98    5.56
   1   7  -1  147.69    5.16
  -1   7   1  144.41    5.31
  -1   7   1  152.36    5.54
   1  -7   1   37.58    1.58
  -1  -7  -1   36.70    1.54
   1   7   1   39.76    1.52
  -1   7  -1   36.80    1.54
   1   7   1   34.91    1.65
  -1   7  -1   37.59    1.40
  -1   7  -1   36.68    1.59
  -1   7  -1   37.19    1.60
  -1   7  -1   35.44    1.65
   1   7   1   35.03    1.69
  -3  -7  -1   18.06    0.90
   3  -7   1   16.71    0.93
  -3   7  -1   18.62    0.92
  -3   7  -1   17.35    0.95
   3   7   1   17.87    0.74
  -3   7  -1   17.44    0.89
  -3   7  -1   17.49    0.96
   5  -7   1    5.68    0.32
  -5  -7  -1    5.35    0.26
  -5  -7  -1    5.18    0.60
  -5  -7  -1    5.49    0.47
   5  -7   1    6.27    0.53
   5  -7   1    5.05    0.28
  -5   7  -1    5.37    0.51
   5   7   1    5.67    0.35
  -5   7  -1    6.10    0.44
  -5   7  -1    5.58    0.47
  -5   7  -1    6.32    0.39
  -5   7  -1    5.48    0.46
  -7  -7  -1    0.23    0.16
   7  -7   1    0.40    0.12
  -7  -7  -1    0.53    0.11
   7  -7   1    0.48    0.22
  -7  -7  -1    0.51    0.26
   7  -7   1    0.30    0.13
  -7  -7  -1    0.48    0.12
  -7   7  -1    0.34    0.14
   7   7   1    0.65    0.15
  -7   7  -1    0.27    0.20
  -7   7  -1    0.59    0.16
  -7   7  -1    0.38    0.17
  -7   7  -1    0.71    0.21
  -9  -7  -1    1.94    0.24
  -9  -7  -1    1.20    0.19
   9  -7   1    2.08    0.37
   9  -7   1    1.24    0.21
  -9  -7  -1    1.68    0.43
   9  -7   1    1.50    0.24
  -9   7  -1    2.06    0.30
  -9   7  -1    1.91    0.26
  -9   7  -1    1.89    0.23
  -9   7  -1    1.80    0.35
  11  -7   1    4.86    0.51
 -11  -7  -1    5.05    0.38
  11  -7   1    4.80    0.38
  11  -7   1    4.78    0.41
 -11  -7  -1    5.19    0.67
 -11   7  -1    5.01    0.35
 -11   7  -1    5.00    0.54
 -11   7  -1    5.14    0.42
 -11   7  -1    4.89    0.46
 -13  -7  -1    1.42    0.44
  13  -7   1    1.76    0.35
  13  -7   1    1.41    0.26
 -13  -7  -1    1.54    0.15
 -13  -7  -1    1.75    0.27
  13  -7   1    1.45    0.21
 -13   7  -1    1.70    0.26
 -13   7  -1    1.57    0.36
 -13   7  -1    1.81    0.31
 -15  -7  -1    2.77    0.35
  15  -7   1    2.00    0.40
 -15  -7  -1    2.33    0.54
  15  -7   1    2.52    0.34
 -15   7  -1    3.43    0.34
 -15   7  -1    2.27    0.34
 -15   7  -1    2.86    0.46
  17  -7   1    8.44    0.62
 -17  -7  -1    7.15    0.58
 -17  -7  -1    7.20    0.87
  17  -7   1    7.43    0.69
 -17   7  -1    7.08    0.58
 -17   7  -1    6.19    0.66
 -19  -7  -1   21.58    1.19
  19  -7   1   22.24    1.29
  19  -7   1   22.65    1.20
 -19   7  -1   22.53    1.16
 -19   7  -1   22.48    1.31
  21  -7   1    7.90    0.75
 -21   7  -1    7.87    0.66
 -21   7  -1    7.99    0.76
 -23   7  -1    4.57    0.63
 -23   7  -1    4.39    0.51
 -25   7  -1   47.26    2.00
 -25   7  -1   41.90    2.16
 -27   7  -1   14.96    0.99
 -27   7  -1   16.50    1.18
 -29   7  -1   18.67    1.33
 -29   7  -1   21.38    1.24
 -28   8   1    1.58    0.49
 -28   8   1    1.86    0.42
  26  -8  -1    0.66    0.38
 -26   8   1    0.46    0.38
 -26   8   1    0.00    0.23
  24  -8  -1    3.72    0.63
 -24   8   1    4.69    0.66
 -24   8   1    4.72    0.53
  22  -8  -1    0.07    0.30
 -22   8   1    0.59    0.33
 -22   8   1    0.26    0.25
  20  -8  -1    0.86    0.38
 -20   8   1    0.56    0.27
 -20   8   1    0.23    0.28
 -18  -8   1    1.39    0.30
  18  -8  -1    1.39    0.32
  18  -8  -1    1.62    0.43
 -18   8   1    1.20    0.31
 -18   8   1    1.38    0.41
  16  -8  -1    1.76    0.42
 -16  -8   1    2.05    0.31
 -16  -8   1    1.03    0.45
  16  -8  -1    1.72    0.30
 -16   8   1    1.95    0.34
 -16   8   1    1.61    0.42
 -14  -8   1    0.25    0.32
 -14  -8   1    0.51    0.18
  14  -8  -1    0.65    0.20
  14  -8  -1    0.36    0.29
 -14   8   1    0.52    0.31
 -14   8   1    0.33    0.20
  12  -8  -1   -0.09    0.13
 -12  -8   1    0.18    0.15
  12  -8  -1   -0.03    0.24
 -12  -8   1   -0.02    0.27
 -12   8   1    0.02    0.16
 -12   8   1   -0.02    0.21
 -12   8   1    0.26    0.17
 -10  -8   1    4.52    0.33
  10  -8  -1    4.49    0.33
  10  -8  -1    4.71    0.55
 -10  -8   1    4.99    0.67
  10  -8  -1    5.26    0.40
 -10  -8   1    4.58    0.34
 -10   8   1    5.62    0.45
 -10   8   1    5.81    0.51
 -10   8   1    5.18    0.44
 -10   8   1    4.73    0.56
   8  -8  -1  102.75    3.89
   8  -8  -1  106.35    3.45
  -8  -8   1  101.17    3.39
  -8  -8   1  109.60    3.40
  -8  -8   1   91.37    3.61
   8  -8  -1  101.23    3.40
  -8   8   1  108.20    3.91
  -8   8   1  104.75    3.76
   8   8  -1   99.37    4.20
   8   8  -1  108.38    3.67
  -8   8   1  100.30    3.67
  -8   8   1  104.02    3.92
  -6  -8   1   22.09    1.11
   6  -8  -1   27.46    1.33
  -6   8   1   28.05    1.37
   6   8  -1   23.79    1.04
  -6   8   1   23.26    1.15
   6   8  -1   23.66    1.14
  -6   8   1   25.58    1.19
   6   8  -1   24.39    1.41
  -6   8   1   22.87    1.05
  -6   8   1   22.84    1.20
  -4  -8   1  117.38    4.19
   4  -8  -1  117.74    4.32
   4   8  -1  117.58    4.21
  -4   8   1  120.44    4.35
  -4   8   1  114.74    4.13
   4   8  -1  120.41    4.67
   4   8  -1  119.12    4.30
  -4   8   1  119.16    4.50
  -4   8   1  118.18    4.36
   2  -8  -1    0.50    0.24
  -2  -8   1    0.42    0.22
  -2   8   1    0.49    0.24
   2   8  -1    0.41    0.25
  -2   8   1    0.32    0.23
   2   8  -1    0.16    0.19
  -2   8   1    0.22    0.19
   2   8  -1    0.20    0.23
   2   8  -1    0.46    0.21
  -2   8   1    0.65    0.24
   0  -8   1    1.62    0.29
   0  -8  -1    1.26    0.28
   0   8  -1    0.92    0.25
   0   8   1    1.09    0.30
   0   8   1    1.06    0.30
   0   8  -1    0.80    0.29
   0   8  -1    0.85    0.25
   0   8   1    1.45    0.26
   0   8  -1    1.31    0.31
   0   8   1    1.27    0.30
   2  -8   1    0.35    0.21
  -2  -8  -1    0.57    0.23
  -2   8  -1    0.05    0.10
  -2   8  -1    0.13    0.17
   2   8   1    0.48    0.21
  -2   8  -1   -0.10    0.20
  -2   8  -1    0.38    0.20
   2   8   1    0.45    0.24
   2   8   1    0.32    0.21
  -2   8  -1   -0.09    0.18
   2   8   1    0.36    0.23
  -4  -8  -1    3.12    0.43
   4  -8   1    5.22    0.52
  -4   8  -1    4.77    0.46
  -4   8  -1    4.21    0.33
   4   8   1    4.66    0.58
   4   8   1    4.26    0.29
  -4   8  -1    4.89    0.53
  -4   8  -1    5.68    0.50
   4   8   1    4.47    0.55
  -4   8  -1    4.75    0.47
  -6  -8  -1   10.70    0.67
   6  -8   1    9.49    0.44
   6  -8   1    9.87    0.74
   6  -8   1   10.75    0.48
  -6  -8  -1   10.86    0.91
  -6   8  -1   10.52    0.64
  -6   8  -1   10.16    0.68
  -6   8  -1   11.66    0.80
  -6   8  -1    9.60    0.67
  -8  -8  -1    0.94    0.14
  -8  -8  -1    0.99    0.38
   8  -8   1    0.75    0.15
   8  -8   1    0.77    0.18
  -8  -8  -1    0.82    0.23
  -8  -8  -1    0.92    0.15
   8  -8   1    0.04    0.19
  -8   8  -1    1.06    0.26
  -8   8  -1    1.06    0.25
  -8   8  -1    0.94    0.21
  -8   8  -1    0.59    0.27
 -10  -8  -1    0.14    0.13
 -10  -8  -1    0.17    0.14
  10  -8   1   -0.10    0.12
 -10  -8  -1    0.07    0.25
  10  -8   1    0.22    0.24
  10  -8   1    0.05    0.14
 -10   8  -1    0.19    0.18
 -10   8  -1    0.03    0.20
 -10   8  -1    0.20    0.18
 -12  -8  -1    1.26    0.45
  12  -8   1    2.03    0.26
 -12  -8  -1    1.56    0.24
  12  -8   1    1.94    0.40
 -12   8  -1    2.26    0.44
 -12   8  -1    2.08    0.34
 -12   8  -1    1.70    0.29
  14  -8   1    1.12    0.24
 -14  -8  -1    1.54    0.27
  14  -8   1    0.91    0.34
 -14  -8  -1    1.28    0.47
 -14   8  -1    0.79    0.34
 -14   8  -1    0.89    0.28
 -16  -8  -1    0.44    0.22
  16  -8   1    0.55    0.34
  16  -8   1    0.13    0.19
 -16   8  -1    0.15    0.28
 -16   8  -1    0.19    0.22
  18  -8   1    0.75    0.34
 -18   8  -1    0.97    0.30
 -18   8  -1    0.49    0.29
  20  -8   1    6.74    0.74
 -20   8  -1    7.13    0.75
 -20   8  -1    7.27    0.63
 -22   8  -1   17.83    1.22
 -22   8  -1   17.33    1.05
 -24   8  -1    7.00    0.80
 -24   8  -1    7.32    0.69
 -26   8  -1   18.11    1.13
 -26   8  -1   19.44    1.36
 -28   8  -1    2.95    0.60
 -27   9   1    0.15    0.37
  25  -9  -1    2.07    0.56
 -25   9   1    2.24    0.44
 -25   9   1    2.14    0.53
  23  -9  -1    0.83    0.44
 -23   9   1    0.97    0.45
 -23   9   1    0.92    0.33
  21  -9  -1    0.19    0.32
 -21   9   1   -0.24    0.24
 -21   9   1    0.42    0.26
  19  -9  -1   -0.13    0.31
 -19   9   1   -0.08    0.19
 -19   9   1   -0.01    0.30
  17  -9  -1    4.08    0.62
 -17   9   1    3.52    0.59
 -17   9   1    3.50    0.46
  15  -9  -1    2.45    0.48
  15  -9  -1    2.79    0.32
 -15  -9   1    2.92    0.33
 -15   9   1    2.76    0.52
 -15   9   1    2.70    0.41
  13  -9  -1    0.22    0.27
  13  -9  -1    0.63    0.18
 -13  -9   1    0.59    0.17
 -13   9   1    0.75    0.35
 -13   9   1    0.56    0.25
  11  -9  -1    0.63    0.31
  11  -9  -1    0.81    0.16
 -11  -9   1    0.86    0.15
 -11  -9   1    0.82    0.15
  11   9  -1    0.68    0.34
 -11   9   1    0.94    0.28
 -11   9   1    0.30    0.28
   9  -9  -1   21.14    0.83
   9  -9  -1   22.09    1.26
   9  -9  -1   21.05    0.80
   9   9  -1   19.80    1.36
  -9   9   1   22.07    1.28
  -9   9   1   20.68    1.10
   7  -9  -1    9.98    0.86
  -7   9   1   11.10    0.73
   7   9  -1    9.58    0.90
  -7   9   1   10.83    0.88
  -7   9   1   11.20    0.74
  -7   9   1   11.69    0.76
  -5  -9   1   24.40    1.18
   5  -9  -1   27.13    1.35
   5   9  -1   23.14    1.41
  -5   9   1   22.64    1.18
  -5   9   1   23.69    1.26
  -5   9   1   23.11    1.22
  -5   9   1   25.07    1.33
   5   9  -1   25.39    1.21
   5   9  -1   24.61    1.40
   3  -9  -1    8.07    0.69
  -3  -9   1    8.07    0.64
   3   9  -1    9.26    0.76
  -3   9   1    8.59    0.63
  -3   9   1    7.80    0.71
  -3   9   1    8.26    0.67
  -3   9   1    9.04    0.71
   3   9  -1    9.49    0.67
   3   9  -1    7.86    0.64
   3   9  -1    8.29    0.76
  -1  -9   1   13.45    0.83
   1  -9  -1   13.90    0.88
  -1   9   1   13.89    0.89
   1   9  -1   11.87    0.82
  -1   9   1   14.13    0.92
  -1   9   1   13.41    0.80
   1   9  -1   13.66    0.84
   1   9  -1   12.12    0.89
  -1   9   1   12.86    0.88
   1   9  -1   12.48    0.88
   1  -9   1   13.38    0.86
  -1  -9  -1   12.52    0.83
  -1   9  -1   12.55    0.82
  -1   9  -1   12.75    0.85
   1   9   1   12.56    0.85
  -1   9  -1   13.54    0.88
  -1   9  -1   13.56    0.90
   1   9   1   15.54    1.00
   1   9   1   13.07    0.93
   1   9   1   13.88    0.82
  -3  -9  -1    2.40    0.39
   3  -9   1    2.03    0.38
  -3   9  -1    2.57    0.38
   3   9   1    2.44    0.45
  -3   9  -1    2.46    0.38
   3   9   1    2.38    0.35
   3   9   1    2.85    0.42
  -3   9  -1    2.14    0.35
  -3   9  -1    1.68    0.36
   3   9   1    2.36    0.45
  -5  -9  -1    8.86    0.63
   5  -9   1    7.66    0.66
  -5   9  -1    8.41    0.70
   5   9   1    7.98    0.63
   5   9   1    8.34    0.78
   5   9   1    7.79    0.76
  -5   9  -1    6.68    0.56
  -5   9  -1    7.17    0.61
  -5   9  -1    7.87    0.63
   7  -9   1   -0.49    0.19
  -7   9  -1   -0.12    0.17
  -7   9  -1   -0.14    0.24
  -7   9  -1   -0.03    0.17
   7   9   1   -0.01    0.26
  -9  -9  -1    0.51    0.12
   9  -9   1    0.36    0.27
   9  -9   1    0.50    0.15
  -9  -9  -1    0.42    0.11
  -9  -9  -1   -0.13    0.30
   9  -9   1    0.36    0.13
  -9   9  -1    0.15    0.19
  -9   9  -1    0.40    0.21
  -9   9  -1    0.06    0.24
  11  -9   1    0.06    0.13
 -11  -9  -1   -0.04    0.27
 -11  -9  -1    0.26    0.13
  11  -9   1    0.23    0.28
 -11   9  -1    0.09    0.20
 -11   9  -1    0.39    0.29
  13  -9   1    1.83    0.44
  13  -9   1    2.25    0.29
 -13  -9  -1    2.60    0.29
 -13   9  -1    2.88    0.42
 -13   9  -1    2.15    0.47
  15  -9   1    2.36    0.47
 -15   9  -1    1.52    0.35
 -15   9  -1    1.43    0.41
  17  -9   1    0.89    0.40
 -17   9  -1    0.04    0.25
 -17   9  -1    0.37    0.27
  19  -9   1    0.24    0.33
 -19   9  -1    0.21    0.30
 -19   9  -1    0.03    0.23
  21  -9   1   14.79    1.13
 -21   9  -1   14.97    0.99
 -21   9  -1   14.21    1.12
 -23   9  -1    1.28    0.49
 -23   9  -1    1.09    0.36
 -25   9  -1   10.46    0.86
 -25   9  -1    8.90    0.96
  24 -10  -1    1.36    0.53
 -24  10   1    1.33    0.50
 -24  10   1    1.83    0.44
  22 -10  -1    0.16    0.36
 -22  10   1    0.10    0.26
 -22  10   1   -0.01    0.36
  20 -10  -1    2.77    0.57
 -20  10   1    1.56    0.49
 -20  10   1    1.52    0.40
  18 -10  -1    2.70    0.56
 -18  10   1    2.86    0.45
 -18  10   1    1.96    0.51
  16 -10  -1    1.28    0.46
 -16  10   1    0.91    0.32
 -16  10   1    1.05    0.43
  14 -10  -1   16.55    1.16
 -14  10   1   15.89    0.99
 -14  10   1   15.60    1.18
 -12 -10   1   19.02    0.75
  12 -10  -1   18.88    0.78
  12 -10  -1   19.44    1.25
 -12  10   1   17.72    1.23
 -12  10   1   18.38    1.08
  10 -10  -1    0.44    0.31
 -10  10   1    0.10    0.28
 -10  10   1   -0.15    0.19
   8 -10  -1   23.57    1.38
  -8  10   1   24.81    1.25
  -8  10   1   23.11    1.40
   6 -10  -1    2.32    0.43
  -6  10   1    1.77    0.40
   6  10  -1    2.04    0.38
   6  10  -1    1.35    0.44
  -6  10   1    1.82    0.35
   6  10  -1    2.23    0.49
  -4 -10   1   59.91    2.34
   4 -10  -1   59.44    2.49
   4  10  -1   60.30    2.70
   4  10  -1   55.69    2.56
   4  10  -1   56.83    2.35
  -4  10   1   56.17    2.41
   4  10  -1   53.68    2.32
  -4  10   1   55.16    2.46
  -4  10   1   53.92    2.47
  -4  10   1   57.82    2.31
  -2 -10   1   38.07    1.73
   2 -10  -1   40.49    1.84
  -2  10   1   38.19    1.88
   2  10  -1   37.71    1.93
  -2  10   1   38.01    1.81
  -2  10   1   36.80    1.80
   2  10  -1   35.71    1.72
   2  10  -1   38.45    1.73
   2  10  -1   37.95    1.88
  -2  10   1   36.75    1.68
   0 -10  -1    2.80    0.44
   0 -10   1    2.01    0.39
   0  10   1    2.84    0.45
   0  10  -1    1.71    0.38
   0  10   1    2.57    0.45
   0  10  -1    2.54    0.46
   0  10  -1    2.46    0.45
   0  10   1    1.79    0.37
   0  10  -1    2.36    0.41
   0  10   1    2.50    0.46
   2 -10   1   28.02    1.49
  -2 -10  -1   30.72    1.51
   2  10   1   30.12    1.69
   2  10   1   31.62    1.66
  -2  10  -1   27.98    1.44
   2  10   1   30.53    1.43
  -2  10  -1   30.98    1.56
  -2  10  -1   29.04    1.56
   2  10   1   31.01    1.53
  -4 -10  -1    9.58    0.76
   4 -10   1   12.33    0.86
  -4  10  -1   10.92    0.78
   4  10   1   12.55    0.98
  -4  10  -1   10.19    0.82
   4  10   1    9.90    0.88
   4  10   1   10.02    0.78
  -4  10  -1   10.76    0.81
   4  10   1   11.67    0.78
   6 -10   1    0.72    0.31
   6  10   1    0.20    0.22
  -6  10  -1    0.27    0.23
  -6  10  -1   -0.02    0.19
  -6  10  -1    0.50    0.29
   6  10   1    0.08    0.30
   6  10   1    0.45    0.31
   8 -10   1    1.26    0.39
  -8  10  -1    0.82    0.36
  -8  10  -1    1.53    0.35
   8  10   1    1.51    0.48
  10 -10   1   -0.01    0.27
  10 -10   1   -0.05    0.10
 -10  10  -1    0.50    0.32
 -10  10  -1    0.09    0.20
  12 -10   1    0.43    0.35
 -12  10  -1    0.86    0.31
 -12  10  -1    0.29    0.30
  14 -10   1    0.90    0.39
 -14  10  -1    0.52    0.35
 -14  10  -1    0.24    0.25
  16 -10   1    4.61    0.67
 -16  10  -1    4.53    0.56
 -16  10  -1    4.55    0.65
  18 -10   1   17.38    1.25
 -18  10  -1   15.66    1.21
 -18  10  -1   17.94    1.10
  20 -10   1    0.72    0.40
 -20  10  -1    1.43    0.40
 -20  10  -1    1.00    0.46
 -22  10  -1   22.14    1.52
 -22  10  -1   24.33    1.37
  21 -11  -1    0.26    0.36
 -21  11   1    0.20    0.31
 -21  11   1    0.00    0.34
  19 -11  -1    1.37    0.53
 -19  11   1    0.68    0.46
 -19  11   1    0.62    0.33
  17 -11  -1    0.14    0.34
 -17  11   1    0.53    0.31
 -17  11   1    0.28    0.39
  15 -11  -1    5.00    0.70
 -15  11   1    4.12    0.68
 -15  11   1    4.59    0.56
  13 -11  -1    3.61    0.65
 -13  11   1    4.28    0.53
 -13  11   1    5.58    0.75
  11 -11  -1   10.55    0.93
 -11  11   1    7.85    0.84
 -11  11   1    7.29    0.69
   9 -11  -1   -0.17    0.25
  -9  11   1    0.26    0.25
  -9  11   1    0.36    0.31
   9  11  -1    0.21    0.33
   7 -11  -1    0.47    0.34
   7  11  -1    0.31    0.33
  -7  11   1   -0.07    0.26
  -7  11   1    0.12    0.24
   7  11  -1    0.31    0.28
   5 -11  -1    0.70    0.35
  -5  11   1    0.94    0.32
  -5  11   1    0.85    0.35
   5  11  -1    0.55    0.36
   5  11  -1    0.35    0.31
   3 -11  -1   -0.05    0.30
   3  11  -1    0.23    0.33
  -3  11   1   -0.39    0.26
  -3  11   1   -0.45    0.23
   3  11  -1   -0.15    0.23
   1 -11  -1   29.02    1.55
  -1 -11   1   30.25    1.52
  -1  11   1   28.41    1.58
  -1  11   1   33.42    1.72
   1  11  -1   28.21    1.53
   1  11  -1   31.31    1.70
  -1  11   1   29.29    1.58
   1  11  -1   30.30    1.53
  -1  11   1   28.59    1.47
  -1 -11  -1    7.20    0.72
   1 -11   1    6.83    0.68
   1  11   1    7.41    0.76
   1  11   1    7.25    0.65
   1  11   1    6.44    0.73
  -1  11  -1    7.28    0.68
  -1  11  -1    6.95    0.73
   1  11   1    6.47    0.70
  -1  11  -1    5.79    0.66
   3 -11   1    0.98    0.38
   3  11   1    1.11    0.33
  -3  11  -1    0.65    0.31
   3  11   1    1.03    0.43
  -3  11  -1    0.64    0.35
   5 -11   1    1.31    0.38
   5  11   1    0.45    0.38
  -5  11  -1    1.22    0.34
  -5  11  -1    1.03    0.37
   7 -11   1    0.24    0.31
  -7  11  -1    0.33    0.25
  -7  11  -1   -0.15    0.27
   7  11   1    0.62    0.36
   9 -11   1    0.17    0.30
  -9  11  -1    0.05    0.29
  -9  11  -1   -0.10    0.19
   9  11   1    0.17    0.33
  11 -11   1    0.22    0.31
 -11  11  -1    0.04    0.25
 -11  11  -1    0.10    0.28
  11  11   1   -0.17    0.36
  13 -11   1   -0.08    0.30
 -13  11  -1   -0.11    0.29
 -13  11  -1    0.04    0.26
  15 -11   1    1.83    0.50
 -15  11  -1    1.22    0.47
 -15  11  -1    1.37    0.40
  17 -11   1    1.31    0.49
 -17  11  -1    1.65    0.54
 -17  11  -1    1.79    0.42
  19 -11   1    7.19    0.86
 -19  11  -1    7.11    0.86
 -19  11  -1    7.83    0.76
  16 -12  -1    0.23    0.38
 -16  12   1    0.53    0.33
 -16  12   1    0.22    0.38
  14 -12  -1    1.36    0.50
 -14  12   1    1.19    0.39
 -14  12   1    0.65    0.42
  12 -12  -1    1.06    0.44
 -12  12   1    2.42    0.55
 -12  12   1    1.00    0.38
  10 -12  -1   31.13    1.73
 -10  12   1   25.62    1.44
 -10  12   1   27.52    1.67
   8 -12  -1   10.86    0.97
  -8  12   1    9.82    0.82
   8  12  -1   10.04    1.06
  -8  12   1   11.18    0.98
   6 -12  -1    6.81    0.75
  -6  12   1    5.75    0.62
  -6  12   1    5.64    0.71
   4 -12  -1    0.60    0.36
   4  12  -1    0.25    0.33
  -4  12   1    0.93    0.41
  -4  12   1    0.18    0.28
   2 -12  -1   21.34    1.32
  -2  12   1   19.57    1.19
   2  12  -1   20.58    1.25
  -2  12   1   19.09    1.29
   0 -12  -1    0.40    0.40
   0 -12   1   -0.34    0.33
   0  12   1    0.30    0.32
   0  12  -1    0.05    0.28
   2 -12   1    4.25    0.60
  -2  12  -1    4.93    0.59
  -2  12  -1    4.04    0.59
   4 -12   1    3.66    0.57
  -4  12  -1    2.44    0.46
  -4  12  -1    2.63    0.52
   4  12   1    2.47    0.58
   6 -12   1    0.66    0.37
  -6  12  -1    0.02    0.32
   6  12   1    0.08    0.36
  -6  12  -1    0.75    0.34
   8 -12   1    6.83    0.79
  -8  12  -1    5.65    0.73
  -8  12  -1    6.70    0.69
  10 -12   1    1.18    0.50
 -10  12  -1    1.98    0.44
 -10  12  -1    1.68    0.48
  12 -12   1    0.73    0.43
 -12  12  -1    0.27    0.31
 -12  12  -1    0.52    0.38
  14 -12   1    2.99    0.62
 -14  12  -1    2.43    0.48
 -14  12  -1    2.30    0.56
   9 -13  -1    7.23    0.87
  -9  13   1    7.33    0.76
  -9  13   1    7.83    0.91
   7 -13  -1   14.77    1.17
  -7  13   1   16.49    1.26
  -7  13   1   15.86    1.09
   5 -13  -1   44.35    2.22
  -5  13   1   40.08    2.19
  -5  13   1   46.59    2.07
   3 -13  -1    1.42    0.46
   1  13  -1    5.35    0.66
  -1  13  -1    2.00    0.47
   3 -13   1    1.43    0.48
  -3  13  -1    1.69    0.48
  -3  13  -1    1.59    0.44
   5 -13   1    5.82    0.77
  -5  13  -1    5.25    0.71
  -5  13  -1    4.61    0.63
   7 -13   1   -0.07    0.35
  -7  13  -1   -0.05    0.26
  -7  13  -1    0.33    0.35
 -36   0   2    6.91    0.66
 -34   0   2    7.80    0.68
 -32   0   2   19.15    1.11
 -30   0   2    6.96    0.61
 -30   0   2    7.51    0.78
 -28   0   2    3.42    0.41
 -28   0   2    3.88    0.54
 -26   0   2    3.90    0.51
  26   0  -2    3.14    0.55
 -26   0   2    3.53    0.34
 -26   0   2    3.58    0.59
 -26   0   2    3.53    0.40
 -24   0   2    0.19    0.14
 -24   0   2    0.21    0.23
 -24   0   2    0.14    0.20
  24   0  -2    0.12    0.23
 -24   0   2    0.07    0.14
 -24   0   2   -0.10    0.23
  24   0  -2    0.12    0.23
 -22   0   2    7.13    0.70
 -22   0   2    7.97    0.65
 -22   0   2    6.61    0.60
  22   0  -2    8.12    0.74
  22   0  -2    7.32    0.67
 -22   0   2    8.28    0.56
  22   0  -2    7.30    0.60
 -22   0   2    7.70    0.67
 -22   0   2    6.88    0.47
 -20   0   2   29.45    1.35
 -20   0   2   32.29    1.59
 -20   0   2   28.75    1.42
 -20   0   2   27.48    1.47
  20   0  -2   31.03    1.53
  20   0  -2   28.48    1.34
 -20   0   2   28.92    1.20
 -20   0   2   28.57    1.31
  20   0  -2   30.80    1.58
 -20   0   2   29.80    1.41
  20   0  -2   27.03    1.39
 -18   0   2   18.02    1.00
 -18   0   2   21.32    1.00
  18   0  -2   18.68    0.97
 -18   0   2   20.74    0.87
 -18   0   2   18.71    0.93
  18   0  -2   20.54    0.97
  18   0  -2   19.29    1.13
 -18   0   2   19.65    1.03
  18   0  -2   17.83    1.00
 -18   0   2   19.05    1.07
  18   0  -2   18.59    1.07
 -18   0   2   18.98    1.13
 -16   0   2  473.10   14.94
 -16   0   2  451.35   14.99
  16   0  -2  461.82   16.04
 -16   0   2  457.33   16.11
 -16   0   2  460.13   16.64
  16   0  -2  474.18   15.02
 -16   0   2  461.38   15.98
 -16   0   2  486.63   16.76
 -16   0   2  473.85   15.03
 -16   0   2  464.27   14.72
  16   0  -2  454.85   16.72
  16   0  -2  454.75   14.94
  16   0  -2  457.86   16.66
  16   0  -2  426.69   14.99
 -14   0   2  328.24   12.23
 -14   0   2  329.66   10.81
  14   0  -2  336.19   11.79
  14   0  -2  329.87   12.30
 -14   0   2  332.75   11.73
  14   0  -2  335.74   12.26
 -14   0   2  348.53   10.99
 -14   0   2  336.33   11.04
  14   0  -2  337.20   10.99
  14   0  -2  351.33   11.02
  14   0  -2  333.02   11.04
 -14   0   2  335.96   11.84
 -14   0   2  347.22   12.33
 -14   0   2  345.99   11.05
 -12   0   2  467.61   16.56
 -12   0   2  457.14   15.15
 -12   0   2  489.50   15.39
  12   0  -2  476.81   17.11
  12   0  -2  481.10   15.35
 -12   0   2  469.20   16.45
 -12   0   2  470.05   17.09
 -12   0   2  498.34   15.51
  12   0  -2  469.11   16.52
 -12   0   2  504.62   17.19
  12   0  -2  469.06   15.39
 -12   0   2  477.80   15.34
  12   0  -2  476.45   17.16
 -10   0   2  401.44   12.60
 -10   0   2  398.11   12.55
 -10   0   2  406.43   12.69
  10   0  -2  388.79   12.55
  10   0  -2  375.26   13.52
 -10   0   2  382.63   13.46
  10   0  -2  386.63   14.00
  10   0  -2  387.82   14.04
  10   0  -2  394.87   12.67
 -10   0   2  374.86   12.40
  10   0  -2  385.91   12.59
 -10   0   2  417.41   14.07
 -10   0   2  388.78   13.56
 -10   0   2  379.45   13.99
   8   0  -2   43.76    1.70
  -8   0   2   40.89    1.54
  -8   0   2   42.30    1.58
  -8   0   2   42.33    1.70
  -8   0   2   38.90    1.50
   8   0  -2   41.96    1.65
   8   0  -2   42.71    1.52
  -8   0   2   41.19    1.44
  -8   0   2   41.52    1.49
   8   0  -2   39.24    1.48
  -8   0   2   41.73    1.65
   8   0  -2   41.67    1.56
   8   0  -2   41.92    1.44
   6   0  -2    2.34    0.19
  -6   0   2    2.44    0.18
   6   0  -2    2.10    0.16
  -6   0   2    3.22    0.20
   6   0  -2    2.19    0.19
   6   0  -2    2.36    0.14
  -6   0   2    2.14    0.15
  -6   0   2    2.15    0.16
  -6   0   2    2.17    0.16
   6   0  -2    2.11    0.16
  -6   0   2    2.49    0.20
   4   0  -2   53.79    2.00
   4   0  -2   54.37    1.94
   4   0  -2   55.50    2.02
   4   0  -2   54.37    1.80
  -4   0   2   54.84    1.80
   4   0  -2   52.07    1.82
   4   0  -2   53.53    1.80
  -4   0   2   52.31    2.00
  -4   0   2   55.38    2.02
  -4   0   2   51.82    1.94
  -4   0   2   54.69    1.91
  -4   0   2   55.21    1.83
  -2   0   2  258.73    9.66
  -2   0   2  270.08    8.55
  -2   0   2  263.70    8.56
   2   0  -2  263.87    8.51
  -2   0   2  250.44    9.18
   2   0  -2  264.15    9.43
   2   0  -2  251.96    8.90
   2   0  -2  266.83    9.23
   2   0  -2  258.84    8.41
   2   0  -2  267.61    8.57
   2   0  -2  254.57    9.39
  -2   0   2  252.84    8.89
  -2   0   2  273.22    9.73
   2   0  -2  270.38    9.66
   0   0   2  274.67    9.82
   0   0   2  283.94   10.32
   0   0   2  243.82    9.89
   0   0  -2  286.02    9.02
   0   0  -2  268.02    9.11
   0   0  -2  271.50    9.99
   0   0   2  286.15    9.48
   0   0   2  281.46    9.02
   0   0   2  292.06   10.22
   0   0  -2  286.34   10.30
   0   0   2  285.35    9.20
   0   0  -2  292.55    9.55
   0   0  -2  279.82    9.05
   2   0   2    1.47    0.11
  -2   0  -2    1.22    0.08
   2   0   2    1.36    0.08
   2   0   2    1.31    0.12
   2   0   2    0.97    0.11
  -2   0  -2    1.29    0.09
   2   0   2    1.14    0.10
  -2   0  -2    1.35    0.12
  -2   0  -2    1.26    0.11
  -2   0  -2    1.07    0.10
   2   0   2    1.50    0.11
   2   0   2    1.34    0.09
  -2   0  -2    1.39    0.12
  -2   0  -2    1.38    0.11
   4   0   2   15.50    0.72
   4   0   2   17.16    0.64
  -4   0  -2   16.59    0.65
  -4   0  -2   17.24    0.62
   4   0   2   16.22    0.67
  -4   0  -2   17.13    0.59
  -4   0  -2   16.16    0.67
  -4   0  -2   13.78    0.69
  -4   0  -2   16.15    0.72
   4   0   2   16.68    0.65
   4   0   2   16.67    0.65
  -4   0  -2   15.93    0.64
   6   0   2    0.37    0.10
   6   0   2    0.56    0.10
  -6   0  -2    0.32    0.09
   6   0   2    0.47    0.10
  -6   0  -2    0.45    0.08
   6   0   2    0.37    0.11
   6   0   2    0.48    0.11
  -6   0  -2    0.44    0.10
  -6   0  -2    0.52    0.12
  -6   0  -2    0.28    0.09
  -6   0  -2    0.44    0.11
  -6   0  -2    0.51    0.08
  -8   0  -2   77.62    2.65
  -8   0  -2   78.37    2.85
  -8   0  -2   78.36    2.54
   8   0   2   74.99    2.65
   8   0   2   75.68    2.67
  -8   0  -2   80.78    2.62
  -8   0  -2   76.78    2.95
  -8   0  -2   76.66    2.67
  -8   0  -2   78.48    2.99
   8   0   2   75.65    2.97
   8   0   2   75.52    2.81
   8   0   2   70.80    2.93
 -10   0  -2    5.82    0.40
 -10   0  -2    5.59    0.39
 -10   0  -2    6.03    0.34
  10   0   2    5.45    0.45
  10   0   2    5.41    0.38
 -10   0  -2    5.56    0.32
 -10   0  -2    5.37    0.37
 -10   0  -2    5.46    0.41
  10   0   2    5.65    0.37
 -10   0  -2    5.55    0.44
  10   0   2    5.24    0.41
  10   0   2    6.01    0.41
  12   0   2   11.51    0.62
 -12   0  -2   11.15    0.64
 -12   0  -2   11.43    0.73
 -12   0  -2   12.18    0.67
  12   0   2   12.81    0.68
 -12   0  -2   11.65    0.63
 -12   0  -2   11.48    0.55
  12   0   2   10.38    0.71
  12   0   2   11.56    0.70
 -12   0  -2    8.85    0.64
 -12   0  -2   11.27    0.53
  12   0   2   11.56    0.63
 -14   0  -2    2.27    0.29
  14   0   2    2.16    0.31
  14   0   2    1.64    0.26
 -14   0  -2    2.22    0.23
  14   0   2    2.55    0.33
 -14   0  -2    3.19    0.36
  14   0   2    2.51    0.36
 -14   0  -2    2.07    0.29
 -14   0  -2    1.94    0.28
 -14   0  -2    2.16    0.22
 -14   0  -2    1.84    0.32
  16   0   2  100.08    3.62
 -16   0  -2   96.09    3.58
 -16   0  -2  102.70    3.56
 -16   0  -2   97.13    3.36
 -16   0  -2  101.78    4.03
  16   0   2   94.41    3.94
  16   0   2  103.95    4.06
 -16   0  -2   98.09    3.44
 -16   0  -2   98.72    3.95
 -16   0  -2   95.22    3.80
  16   0   2   99.29    3.57
  18   0   2  203.91    7.77
 -18   0  -2  213.95    6.97
 -18   0  -2  204.69    7.01
 -18   0  -2  204.51    7.49
  18   0   2  208.33    6.98
 -18   0  -2  209.47    7.84
 -18   0  -2  196.67    6.85
 -18   0  -2  201.34    7.73
 -18   0  -2  197.12    6.71
  18   0   2  206.61    7.86
 -20   0  -2  151.22    5.89
  20   0   2  121.78    5.80
 -20   0  -2  147.45    4.96
 -20   0  -2  157.04    5.81
 -20   0  -2  148.54    5.38
  20   0   2  150.29    5.23
  20   0   2  150.90    5.83
 -20   0  -2  153.21    5.62
 -20   0  -2  147.12    5.26
 -20   0  -2  144.68    5.04
 -22   0  -2   10.17    0.62
  22   0   2   11.54    0.90
 -22   0  -2   10.58    0.81
  22   0   2   10.45    0.79
 -22   0  -2   10.85    0.69
 -22   0  -2   11.54    0.93
 -22   0  -2   10.18    0.80
 -22   0  -2   11.19    0.66
 -24   0  -2    4.47    0.40
  24   0   2    3.59    0.57
 -24   0  -2    3.09    0.38
 -24   0  -2    3.83    0.60
 -24   0  -2    3.90    0.54
 -26   0  -2   16.18    0.86
 -26   0  -2   17.00    0.97
 -26   0  -2   16.20    1.14
 -28   0  -2   17.43    1.25
 -28   0  -2   16.03    0.99
 -30   0  -2   67.88    2.84
 -32   0  -2    0.05    0.21
 -34   0  -2    0.64    0.31
 -37  -1   2    0.05    0.23
 -37   1   2    0.25    0.28
 -35  -1   2   33.43    1.64
 -35   1   2   34.07    1.72
 -33  -1   2    7.93    0.66
 -33   1   2    7.95    0.69
 -31  -1   2    1.65    0.48
 -31  -1   2    1.31    0.32
 -31   1   2    1.20    0.32
  29  -1  -2    0.57    0.36
 -29  -1   2    0.17    0.33
 -29  -1   2    0.21    0.21
 -29  -1   2    0.45    0.30
 -29   1   2    0.37    0.22
  27  -1  -2    0.03    0.23
 -27  -1   2   -0.28    0.19
  27  -1  -2   -0.08    0.22
 -27  -1   2    0.10    0.30
 -27  -1   2   -0.02    0.15
 -27  -1   2    0.03    0.23
 -27   1   2    0.09    0.18
 -27   1   2   -0.05    0.20
 -27   1   2    0.02    0.16
 -25  -1   2    2.96    0.55
  25  -1  -2    3.40    0.53
 -25  -1   2    3.66    0.50
 -25  -1   2    2.74    0.35
  25  -1  -2    2.77    0.43
 -25  -1   2    2.68    0.45
  25   1  -2    2.79    0.50
 -25   1   2    2.92    0.36
 -25   1   2    2.44    0.35
 -25   1   2    2.87    0.43
 -25   1   2    3.21    0.37
 -25   1   2    4.11    0.60
  25   1  -2    3.65    0.59
 -23  -1   2    0.09    0.14
  23  -1  -2    0.32    0.25
 -23  -1   2    0.17    0.21
 -23  -1   2    0.34    0.21
  23  -1  -2    0.68    0.25
 -23  -1   2    0.31    0.26
 -23  -1   2    0.41    0.14
  23   1  -2    0.12    0.23
  23   1  -2    0.51    0.29
 -23   1   2    0.23    0.18
 -23   1   2    0.26    0.16
 -23   1   2    0.43    0.25
 -23   1   2    0.25    0.16
 -23   1   2    0.49    0.19
 -23   1   2    0.46    0.23
 -23   1   2    0.28    0.25
  23   1  -2    0.26    0.20
  21  -1  -2    0.86    0.29
 -21  -1   2    1.23    0.36
 -21  -1   2    1.13    0.28
 -21  -1   2    0.99    0.29
  21  -1  -2    0.73    0.30
 -21  -1   2    1.12    0.29
 -21  -1   2    1.03    0.16
 -21  -1   2    0.85    0.20
  21  -1  -2    1.06    0.30
  21  -1  -2    0.72    0.25
 -21  -1   2    1.08    0.29
 -21   1   2    1.07    0.25
 -21   1   2    0.88    0.21
 -21   1   2    0.64    0.29
  21   1  -2    1.09    0.34
  21   1  -2    0.88    0.29
  21   1  -2    0.52    0.24
 -21   1   2    0.61    0.19
 -21   1   2    0.61    0.26
 -21   1   2    1.03    0.21
 -21   1   2    0.80    0.27
  19  -1  -2    5.04    0.40
  19  -1  -2    5.57    0.48
 -19  -1   2    5.51    0.42
  19  -1  -2    5.42    0.53
 -19  -1   2    5.80    0.53
 -19  -1   2    5.13    0.33
  19  -1  -2    5.43    0.52
 -19  -1   2    5.39    0.51
 -19  -1   2    5.93    0.57
  19  -1  -2    6.32    0.44
 -19  -1   2    5.23    0.50
  19  -1  -2    4.33    0.53
 -19  -1   2    6.01    0.49
  19   1  -2    4.86    0.56
  19   1  -2    5.30    0.47
 -19   1   2    5.94    0.58
 -19   1   2    5.38    0.42
  19   1  -2    4.93    0.52
 -19   1   2    5.17    0.52
 -19   1   2    6.31    0.53
 -19   1   2    5.94    0.47
 -19   1   2    5.91    0.41
  17  -1  -2   15.09    0.71
  17  -1  -2   14.41    0.91
 -17  -1   2   13.93    0.61
 -17  -1   2   13.11    0.76
  17  -1  -2   15.01    0.84
  17  -1  -2   14.34    0.86
  17  -1  -2   13.16    0.76
 -17  -1   2   16.29    0.93
  17  -1  -2   12.70    0.70
 -17  -1   2   13.96    0.84
 -17  -1   2   12.89    0.79
 -17  -1   2   14.54    0.85
 -17  -1   2   14.46    0.73
  17   1  -2   14.50    0.92
 -17   1   2   14.35    0.92
 -17   1   2   13.99    0.72
 -17   1   2   13.83    0.77
 -17   1   2   14.61    0.86
 -17   1   2   12.60    0.73
  17   1  -2   14.88    0.81
  17   1  -2   13.07    0.84
  17   1  -2   14.62    0.79
 -17   1   2   14.33    0.69
  17   1  -2   13.59    0.81
 -17   1   2   14.70    0.82
  15  -1  -2  150.99    5.25
 -15  -1   2  154.21    5.87
 -15  -1   2  156.76    5.16
 -15  -1   2  157.06    5.56
 -15  -1   2  152.51    5.72
  15  -1  -2  160.16    5.36
  15  -1  -2  153.89    5.56
  15  -1  -2  155.38    5.29
  15  -1  -2  153.15    5.94
  15  -1  -2  152.89    5.88
 -15  -1   2  154.76    5.34
 -15  -1   2  164.37    5.96
 -15  -1   2  151.31    5.27
 -15   1   2  157.70    5.34
 -15   1   2  160.11    5.30
 -15   1   2  157.96    5.96
 -15   1   2  157.95    5.28
  15   1  -2  150.95    5.33
 -15   1   2  155.92    5.88
  15   1  -2  154.73    5.28
 -15   1   2  153.83    5.13
 -15   1   2  163.63    5.62
  15   1  -2  157.60    5.95
  15   1  -2  162.64    5.92
  15   1  -2  151.68    5.67
  13  -1  -2  107.51    3.73
  13  -1  -2  112.69    3.67
 -13  -1   2  108.87    3.56
 -13  -1   2  104.20    3.99
  13  -1  -2  106.70    4.10
 -13  -1   2  108.85    3.73
 -13  -1   2  106.10    3.85
 -13  -1   2  107.26    3.67
  13  -1  -2  106.72    3.68
 -13  -1   2  100.93    4.07
 -13  -1   2  114.49    4.18
  13  -1  -2  104.40    4.14
  13  -1  -2  106.31    3.84
 -13   1   2  104.95    4.09
  13   1  -2  104.31    4.10
  13   1  -2  106.48    4.15
 -13   1   2  108.06    3.72
  13   1  -2  107.10    3.68
  13   1  -2  104.62    3.95
 -13   1   2  109.30    3.88
  13   1  -2  106.88    3.73
 -13   1   2  109.47    3.69
 -13   1   2  105.14    3.67
  11  -1  -2  306.52    9.79
 -11  -1   2  302.51    9.83
 -11  -1   2  312.44   10.63
 -11  -1   2  300.12    9.78
  11  -1  -2  301.91    9.89
  11  -1  -2  283.72   10.45
 -11  -1   2  301.13   10.95
  11  -1  -2  295.42    9.82
 -11  -1   2  294.69   10.45
  11  -1  -2  262.00   10.91
  11  -1  -2  301.62   10.91
 -11  -1   2  325.80    9.82
 -11  -1   2  297.73   10.89
 -11   1   2  282.97   10.95
 -11   1   2  302.56   10.90
  11   1  -2  303.41   10.96
 -11   1   2  317.86    9.79
 -11   1   2  313.17   10.51
  11   1  -2  302.79   10.58
 -11   1   2  309.54    9.92
  11   1  -2  308.58    9.79
  11   1  -2  303.70   10.91
 -11   1   2  302.78    9.82
 -11   1   2  308.46    9.66
  11   1  -2  307.40    9.83
  -9  -1   2    3.41    0.29
  -9  -1   2    3.16    0.24
   9  -1  -2    3.92    0.28
   9  -1  -2    2.57    0.22
   9  -1  -2    2.90    0.25
  -9  -1   2    2.99    0.25
  -9  -1   2    3.02    0.16
  -9  -1   2    3.16    0.21
  -9  -1   2    3.13    0.29
   9  -1  -2    3.37    0.20
   9  -1  -2    2.81    0.22
   9  -1  -2    2.77    0.27
  -9  -1   2    3.08    0.26
   9   1  -2    3.12    0.26
  -9   1   2    2.78    0.24
   9   1  -2    3.08    0.26
   9   1  -2    2.88    0.15
  -9   1   2    2.83    0.27
  -9   1   2    2.81    0.25
   9   1  -2    2.86    0.23
  -9   1   2    3.89    0.26
   9   1  -2    3.30    0.27
  -9   1   2    3.31    0.21
  -9   1   2    3.05    0.21
   9   1  -2    3.06    0.28
  -7  -1   2    0.05    0.07
   7  -1  -2    0.37    0.08
  -7  -1   2    0.58    0.12
   7  -1  -2    0.31    0.05
   7  -1  -2    0.25    0.09
   7  -1  -2    0.34    0.08
  -7  -1   2    0.14    0.05
  -7  -1   2    0.04    0.05
  -7  -1   2    0.76    0.12
   7  -1  -2    0.26    0.07
   7  -1  -2    0.18    0.07
  -7  -1   2    0.28    0.04
  -7  -1   2    0.18    0.08
   7  -1  -2    0.19    0.08
  -7   1   2    0.25    0.05
   7   1  -2    0.29    0.08
   7   1  -2    0.17    0.08
   7   1  -2    0.20    0.08
   7   1  -2    0.17    0.08
  -7   1   2    0.14    0.07
   7   1  -2    0.42    0.11
  -7   1   2    0.14    0.07
  -7   1   2    0.16    0.08
   7   1  -2    0.40    0.04
  -7   1   2    0.22    0.08
  -5  -1   2  206.31    6.83
   5  -1  -2  217.67    7.62
  -5  -1   2  216.59    6.86
   5  -1  -2  192.25    7.64
  -5  -1   2  191.23    7.36
  -5  -1   2  218.04    7.44
  -5  -1   2  220.65    7.65
   5  -1  -2  219.96    7.06
   5  -1  -2  198.02    6.83
  -5  -1   2  202.29    7.60
   5  -1  -2  206.55    6.85
   5  -1  -2  221.58    6.94
   5   1  -2  215.54    7.43
   5   1  -2  224.27    7.62
  -5   1   2  218.89    7.62
   5   1  -2  216.64    6.84
  -5   1   2  209.82    6.83
  -5   1   2  227.68    7.64
   5   1  -2  216.39    6.86
  -5   1   2  215.84    6.75
  -5   1   2  218.73    6.86
  -5   1   2  219.42    7.06
  -5   1   2  185.09    7.62
   3  -1  -2   61.51    2.04
   3  -1  -2   61.59    1.96
  -3  -1   2   59.61    2.01
   3  -1  -2   61.58    2.22
   3  -1  -2   56.72    2.21
   3  -1  -2   63.01    2.34
   3  -1  -2   62.58    2.08
  -3  -1   2   60.77    2.24
   3   1  -2   60.54    2.18
   3   1  -2   60.41    2.22
   3   1  -2   61.01    2.01
  -3   1   2   56.29    2.29
  -3   1   2   61.91    2.22
   3   1  -2   63.36    2.00
  -3   1   2   61.30    1.96
   3   1  -2   60.45    2.23
  -3   1   2   59.77    2.22
   3   1  -2   58.01    2.19
  -3   1   2   58.55    1.99
  -3   1   2   59.74    2.07
  -3   1   2   59.82    2.01
  -1  -1   2    0.22    0.04
  -1  -1   2    0.37    0.05
   1  -1  -2    0.43    0.04
   1  -1  -2    0.38    0.05
   1  -1  -2    0.36    0.05
  -1  -1   2    0.40    0.06
   1  -1  -2    0.36    0.05
   1  -1  -2    0.38    0.05
  -1  -1   2    0.24    0.04
  -1  -1   2    0.38    0.05
   1  -1  -2    0.42    0.06
   1  -1  -2    0.41    0.05
  -1   1   2    0.51    0.07
  -1   1   2    0.36    0.04
   1   1  -2    0.29    0.04
  -1   1   2    0.28    0.05
   1   1  -2    0.32    0.05
   1   1  -2    0.37    0.05
   1   1  -2    0.35    0.04
  -1   1   2    0.38    0.05
   1   1  -2    0.32    0.06
  -1   1   2    0.34    0.05
  -1   1   2    0.33    0.05
   1  -1   2    1.17    0.09
   1  -1   2    1.15    0.10
  -1  -1  -2    1.18    0.09
  -1  -1  -2    1.09    0.11
  -1  -1  -2    0.98    0.09
  -1  -1  -2    1.15    0.10
   1  -1   2    1.09    0.10
   1   1   2    1.10    0.10
   1   1   2    1.20    0.09
  -1   1  -2    1.21    0.10
  -1   1  -2    1.24    0.11
   1   1   2    1.34    0.06
   1   1   2    1.08    0.09
  -1   1  -2    1.17    0.10
  -1   1  -2    1.00    0.09
  -1   1  -2    1.20    0.11
  -1   1  -2    1.05    0.09
  -1   1  -2    1.26    0.11
   1   1   2    1.00    0.11
  -3  -1  -2   22.46    0.82
   3  -1   2   22.76    0.87
   3  -1   2   22.87    0.93
  -3  -1  -2   22.27    0.83
   3  -1   2   20.91    0.82
  -3  -1  -2   22.37    0.91
  -3  -1  -2   22.66    0.83
  -3  -1  -2   22.31    0.79
   3  -1   2   22.07    0.92
  -3  -1  -2   21.43    0.90
   3  -1   2   22.84    0.83
  -3   1  -2   23.55    0.85
   3   1   2   24.02    0.83
  -3   1  -2   21.64    0.82
   3   1   2   21.64    0.82
   3   1   2   22.19    0.92
  -3   1  -2   21.57    0.86
   3   1   2   23.00    0.75
  -3   1  -2   22.83    0.82
   3   1   2   21.88    0.91
  -3   1  -2   22.84    0.93
   3   1   2   22.47    0.82
   3   1   2   22.54    0.91
  -3   1  -2   22.84    0.81
   5  -1   2    2.59    0.20
   5  -1   2    3.32    0.25
   5  -1   2    2.86    0.23
  -5  -1  -2    2.84    0.21
  -5  -1  -2    2.75    0.17
  -5  -1  -2    2.75    0.24
  -5  -1  -2    3.21    0.23
  -5  -1  -2    2.90    0.23
   5  -1   2    2.67    0.21
  -5  -1  -2    2.91    0.21
  -5  -1  -2    2.90    0.17
  -5  -1  -2    2.86    0.18
   5  -1   2    3.16    0.21
   5   1   2    3.25    0.23
   5   1   2    2.99    0.18
  -5   1  -2    2.86    0.19
  -5   1  -2    2.76    0.23
   5   1   2    3.16    0.24
  -5   1  -2    3.00    0.20
   5   1   2    2.78    0.21
   5   1   2    2.86    0.23
  -5   1  -2    3.23    0.22
   5   1   2    2.90    0.21
  -5   1  -2    3.19    0.25
  -5   1  -2    2.85    0.21
  -5   1  -2    2.77    0.21
   7  -1   2    0.32    0.10
  -7  -1  -2    0.20    0.09
   7  -1   2    0.22    0.08
   7  -1   2    0.17    0.10
  -7  -1  -2    0.20    0.10
   7  -1   2    0.24    0.09
  -7  -1  -2    0.13    0.09
  -7  -1  -2    0.23    0.06
  -7  -1  -2    0.23    0.10
   7  -1   2    0.25    0.10
  -7  -1  -2    0.21    0.09
  -7   1  -2    0.14    0.08
   7   1   2    0.19    0.06
  -7   1  -2    0.25    0.08
  -7   1  -2    0.23    0.11
   7   1   2    0.23    0.08
  -7   1  -2    0.23    0.09
   7   1   2    0.36    0.11
  -7   1  -2    0.26    0.09
   7   1   2    0.40    0.12
  -7   1  -2    0.24    0.08
   7   1   2    0.16    0.08
   7   1   2    0.33    0.12
  -7   1  -2    0.36    0.11
   9  -1   2   38.94    1.49
   9  -1   2   36.28    1.60
   9  -1   2   38.62    1.51
  -9  -1  -2   38.19    1.45
  -9  -1  -2   40.37    1.36
  -9  -1  -2   38.41    1.60
  -9  -1  -2   39.40    1.62
  -9  -1  -2   37.74    1.47
   9  -1   2   31.49    1.60
   9  -1   2   37.80    1.45
  -9  -1  -2   38.97    1.47
  -9  -1  -2   38.12    1.63
   9   1   2   35.76    1.60
   9   1   2   39.04    1.45
  -9   1  -2   38.69    1.47
   9   1   2   38.36    1.56
  -9   1  -2   37.37    1.36
  -9   1  -2   38.78    1.65
  -9   1  -2   35.52    1.59
  -9   1  -2   39.93    1.46
  -9   1  -2   39.25    1.49
   9   1   2   39.19    1.48
   9   1   2   39.43    1.64
   9   1   2   38.62    1.46
  -9   1  -2   38.59    1.44
  11  -1   2    0.50    0.16
  11  -1   2    0.60    0.19
 -11  -1  -2    0.33    0.10
 -11  -1  -2    0.20    0.11
 -11  -1  -2    0.22    0.08
 -11  -1  -2    0.14    0.11
  11  -1   2    0.63    0.15
  11  -1   2    0.20    0.11
 -11  -1  -2    0.55    0.17
 -11  -1  -2    0.29    0.15
  11  -1   2    0.23    0.13
 -11  -1  -2    0.23    0.13
  11   1   2    0.39    0.17
 -11   1  -2    0.51    0.13
 -11   1  -2    0.06    0.11
 -11   1  -2    0.34    0.12
  11   1   2    0.51    0.16
  11   1   2    0.30    0.14
 -11   1  -2    0.10    0.10
  11   1   2    0.38    0.14
 -11   1  -2    0.67    0.16
 -11   1  -2    0.44    0.15
 -11   1  -2    0.19    0.09
  11   1   2    0.49    0.14
 -13  -1  -2    4.30    0.40
 -13  -1  -2    4.42    0.29
 -13  -1  -2    4.23    0.42
  13  -1   2    3.29    0.41
  13  -1   2    4.03    0.39
 -13  -1  -2    4.56    0.43
 -13  -1  -2    4.49    0.38
 -13  -1  -2    4.48    0.33
  13  -1   2    4.05    0.40
 -13  -1  -2    4.38    0.39
  13  -1   2    3.56    0.35
  13  -1   2    4.84    0.37
 -13   1  -2    4.93    0.40
 -13   1  -2    4.03    0.33
 -13   1  -2    3.86    0.39
  13   1   2    3.86    0.43
 -13   1  -2    5.01    0.32
  13   1   2    3.44    0.34
 -13   1  -2    3.86    0.34
 -13   1  -2    4.35    0.38
 -13   1  -2    4.64    0.44
  13   1   2    3.48    0.37
  13   1   2    3.96    0.39
 -15  -1  -2   91.04    3.66
 -15  -1  -2   94.07    3.41
  15  -1   2   89.22    3.30
  15  -1   2   86.19    3.73
 -15  -1  -2   89.00    3.33
 -15  -1  -2   95.58    3.31
  15  -1   2   90.50    3.68
 -15  -1  -2   86.06    3.14
 -15  -1  -2   93.88    3.73
 -15  -1  -2   93.84    3.62
  15  -1   2   95.52    3.38
 -15   1  -2   96.14    3.32
 -15   1  -2   92.74    3.74
 -15   1  -2   94.74    3.69
  15   1   2   93.90    3.76
 -15   1  -2   92.61    3.25
  15   1   2   90.59    3.67
  15   1   2   91.61    3.31
 -15   1  -2   91.85    3.49
 -15   1  -2   91.36    3.34
 -15   1  -2   87.98    3.13
 -17  -1  -2   30.23    1.51
 -17  -1  -2   31.10    1.57
  17  -1   2   29.04    1.36
 -17  -1  -2   28.40    1.18
 -17  -1  -2   30.13    1.36
 -17  -1  -2   28.69    1.39
 -17  -1  -2   30.64    1.51
 -17  -1  -2   29.98    1.32
  17  -1   2   30.65    1.53
  17  -1   2   30.99    1.44
 -17   1  -2   29.76    1.27
  17   1   2   30.38    1.37
 -17   1  -2   31.22    1.42
 -17   1  -2   30.32    1.52
  17   1   2   30.05    1.52
 -17   1  -2   30.19    1.41
 -17   1  -2   29.84    1.57
  17   1   2   28.44    1.56
 -19  -1  -2   38.93    1.68
 -19  -1  -2   36.10    1.81
 -19  -1  -2   37.94    1.72
  19  -1   2   35.69    1.84
  19  -1   2   37.19    1.67
 -19  -1  -2   38.56    1.62
 -19  -1  -2   36.32    1.87
 -19  -1  -2   36.07    1.45
 -19  -1  -2   36.96    1.82
  19  -1   2   41.40    1.79
 -19   1  -2   36.88    1.70
 -19   1  -2   38.00    1.55
  19   1   2   41.37    1.99
 -19   1  -2   35.87    1.90
 -19   1  -2   37.18    1.73
 -19   1  -2   36.83    1.48
  19   1   2   38.77    1.69
 -19   1  -2   36.50    1.83
  19   1   2   36.84    1.85
 -21  -1  -2    0.77    0.29
  21  -1   2    0.53    0.27
 -21  -1  -2    1.35    0.25
 -21  -1  -2    0.76    0.28
 -21  -1  -2    0.84    0.18
  21  -1   2    0.71    0.27
 -21  -1  -2    1.10    0.36
 -21   1  -2    0.89    0.35
 -21   1  -2    0.52    0.26
 -21   1  -2    0.61    0.29
 -21   1  -2    0.63    0.25
 -21   1  -2    0.76    0.21
  21   1   2    0.67    0.34
  21   1   2    0.74    0.27
  21   1   2    0.86    0.32
 -21   1  -2    1.10    0.23
 -23  -1  -2   24.65    1.41
  23  -1   2   29.11    1.60
 -23  -1  -2   26.05    1.15
 -23  -1  -2   27.35    1.54
 -23  -1  -2   27.53    1.29
  23  -1   2   26.40    1.41
 -23  -1  -2   27.43    1.61
 -23   1  -2   26.27    1.23
 -23   1  -2   26.90    1.21
 -23   1  -2   26.93    1.45
 -25  -1  -2    2.73    0.55
  25  -1   2    3.06    0.54
 -25  -1  -2    3.12    0.38
 -25  -1  -2    2.84    0.53
 -25  -1  -2    4.21    0.58
 -25   1  -2    2.90    0.37
 -25   1  -2    3.74    0.52
 -25   1  -2    3.33    0.39
 -25   1  -2    2.93    0.39
 -27  -1  -2    0.29    0.21
 -27  -1  -2    0.10    0.28
 -27   1  -2    0.45    0.22
 -27   1  -2    0.20    0.21
 -27   1  -2    0.05    0.25
 -27   1  -2    0.05    0.19
 -29  -1  -2    2.06    0.36
 -29   1  -2    1.97    0.39
 -31  -1  -2    2.34    0.39
 -31   1  -2    2.10    0.40
 -33  -1  -2   10.37    0.78
 -33   1  -2   10.01    0.81
 -36  -2   2    2.72    0.39
 -36   2   2    2.08    0.43
 -34  -2   2    0.24    0.24
 -34   2   2    0.42    0.29
 -32  -2   2    3.28    0.40
 -32   2   2    3.18    0.47
 -30  -2   2    0.24    0.20
 -30  -2   2   -0.23    0.27
 -30   2   2    0.42    0.24
 -30   2   2    0.45    0.25
 -30   2   2    0.09    0.21
 -28  -2   2    4.09    0.57
 -28  -2   2    2.83    0.36
  28  -2  -2    2.34    0.47
 -28  -2   2    3.27    0.56
 -28   2   2    3.42    0.43
 -28   2   2    2.75    0.38
 -28   2   2    2.10    0.36
  26  -2  -2    2.09    0.45
  26  -2  -2    2.31    0.42
 -26  -2   2    1.62    0.42
 -26  -2   2    1.98    0.41
 -26  -2   2    2.21    0.30
 -26  -2   2    2.97    0.54
 -26   2   2    2.14    0.35
 -26   2   2    1.85    0.31
 -26   2   2    1.50    0.29
 -26   2   2    1.82    0.36
 -24  -2   2    0.06    0.14
 -24  -2   2    0.05    0.20
  24  -2  -2   -0.06    0.17
 -24  -2   2   -0.08    0.17
 -24  -2   2    0.01    0.22
  24  -2  -2   -0.06    0.17
 -24   2   2   -0.03    0.15
 -24   2   2    0.00    0.16
 -24   2   2    0.21    0.17
 -22  -2   2   15.43    0.82
  22  -2  -2   14.59    0.84
  22  -2  -2   17.15    0.96
 -22  -2   2   15.35    1.05
 -22  -2   2   14.64    1.04
  22  -2  -2   17.98    1.08
 -22  -2   2   14.88    0.96
 -22   2   2   16.51    1.10
 -22   2   2   14.93    0.85
  22   2  -2   14.57    1.03
 -22   2   2   15.37    1.03
 -22   2   2   14.44    0.94
  22   2  -2   15.58    1.10
 -22   2   2   17.01    0.91
  20  -2  -2   11.76    0.70
 -20  -2   2   12.57    0.81
 -20  -2   2   13.03    0.79
  20  -2  -2   11.85    0.84
 -20  -2   2   12.46    0.83
 -20  -2   2   12.31    0.88
  20  -2  -2   11.68    0.81
 -20  -2   2   11.67    0.86
  20  -2  -2   11.63    0.73
  20  -2  -2   13.29    0.93
 -20  -2   2   11.58    0.53
 -20  -2   2   12.21    0.67
  20  -2  -2   10.95    0.75
  20   2  -2   12.32    0.85
 -20   2   2   10.69    0.87
 -20   2   2   12.60    0.67
 -20   2   2   12.17    0.72
 -20   2   2   12.35    0.79
  20   2  -2   12.66    0.77
  20   2  -2   12.66    0.92
 -20   2   2   12.36    0.85
 -20   2   2   12.66    0.72
 -18  -2   2   14.67    0.81
  18  -2  -2   14.73    0.87
 -18  -2   2   14.27    0.72
 -18  -2   2   14.08    0.87
  18  -2  -2   14.03    0.80
  18  -2  -2   14.43    0.77
 -18  -2   2   15.54    0.88
 -18  -2   2   14.44    0.92
  18  -2  -2   15.33    0.91
 -18  -2   2   13.77    0.57
 -18  -2   2   15.22    0.94
  18  -2  -2   14.36    0.76
  18  -2  -2   13.12    0.92
  18   2  -2   14.15    0.90
 -18   2   2   16.46    0.88
 -18   2   2   13.67    0.77
 -18   2   2   14.63    0.97
 -18   2   2   13.78    0.88
  18   2  -2   13.88    0.79
  18   2  -2   13.99    0.94
 -18   2   2   14.65    0.76
 -18   2   2   10.49    0.66
 -16  -2   2    2.09    0.30
  16  -2  -2    1.64    0.28
 -16  -2   2    1.47    0.29
  16  -2  -2    3.11    0.39
 -16  -2   2    1.71    0.20
 -16  -2   2    1.64    0.27
 -16  -2   2    1.85    0.14
  16  -2  -2    1.48    0.22
  16  -2  -2    1.67    0.28
 -16  -2   2    2.13    0.28
  16  -2  -2    1.59    0.23
 -16  -2   2    1.98    0.31
  16  -2  -2    1.47    0.25
 -16   2   2    1.72    0.28
 -16   2   2    1.80    0.29
 -16   2   2    1.70    0.26
  16   2  -2    1.47    0.25
 -16   2   2    1.76    0.21
 -16   2   2    1.60    0.21
  16   2  -2    1.67    0.29
 -16   2   2    2.23    0.36
  16   2  -2    2.18    0.34
 -14  -2   2    2.15    0.32
  14  -2  -2    1.79    0.27
  14  -2  -2    1.57    0.23
 -14  -2   2    1.93    0.19
 -14  -2   2    1.79    0.24
  14  -2  -2    1.86    0.24
  14  -2  -2    2.15    0.28
 -14  -2   2    2.05    0.27
 -14  -2   2    2.11    0.28
 -14  -2   2    1.98    0.29
  14  -2  -2    1.84    0.29
  14  -2  -2    2.17    0.22
 -14  -2   2    1.94    0.13
 -14   2   2    1.64    0.25
 -14   2   2    1.94    0.25
  14   2  -2    1.85    0.27
  14   2  -2    1.32    0.22
  14   2  -2    2.26    0.29
 -14   2   2    1.26    0.26
 -14   2   2    2.04    0.25
 -14   2   2    1.83    0.20
 -14   2   2    1.81    0.19
  14   2  -2    1.81    0.28
  14   2  -2    1.71    0.29
 -14   2   2    1.88    0.26
 -12  -2   2  145.02    5.52
 -12  -2   2  145.68    5.16
  12  -2  -2  143.46    5.48
 -12  -2   2  150.07    5.49
  12  -2  -2  144.00    5.54
 -12  -2   2  150.66    4.98
  12  -2  -2  132.51    4.97
 -12  -2   2  153.30    4.94
 -12  -2   2  152.14    4.82
 -12  -2   2  149.70    5.45
  12  -2  -2  148.01    4.93
  12  -2  -2  138.53    4.96
  12  -2  -2  150.82    5.20
  12   2  -2  149.02    4.93
 -12   2   2  150.15    4.97
 -12   2   2  141.95    4.82
 -12   2   2  144.98    5.02
 -12   2   2  150.22    5.19
  12   2  -2  147.30    5.50
 -12   2   2  151.76    5.50
  12   2  -2  147.56    5.39
 -12   2   2  154.35    4.94
  12   2  -2  149.07    4.99
 -10  -2   2   44.60    1.85
 -10  -2   2   47.95    1.92
 -10  -2   2   45.86    1.72
  10  -2  -2   44.60    1.71
 -10  -2   2   46.25    1.67
  10  -2  -2   46.83    1.68
  10  -2  -2   47.38    1.70
  10  -2  -2   46.43    1.70
  10  -2  -2   42.10    1.87
  10  -2  -2   45.36    1.86
 -10  -2   2   46.42    1.90
 -10  -2   2   48.52    1.66
  10   2  -2   49.58    1.93
 -10   2   2   45.36    1.70
  10   2  -2   48.58    1.90
  10   2  -2   45.64    1.67
 -10   2   2   47.72    1.76
 -10   2   2   44.46    1.85
 -10   2   2   47.21    1.68
  10   2  -2   45.36    1.87
 -10   2   2   45.69    1.63
  10   2  -2   45.92    1.72
 -10   2   2   45.27    1.67
   8  -2  -2   44.49    1.83
  -8  -2   2   46.63    1.89
   8  -2  -2   45.26    1.71
   8  -2  -2   50.59    1.71
   8  -2  -2   47.97    1.67
  -8  -2   2   47.94    1.70
   8  -2  -2   44.34    1.69
   8   2  -2   47.48    1.89
  -8   2   2   47.35    1.63
  -8   2   2   47.34    1.88
   8   2  -2   47.33    1.85
  -8   2   2   46.97    1.69
  -8   2   2   46.83    1.67
  -8   2   2   45.81    1.84
   8   2  -2   47.50    1.89
   8   2  -2   49.41    1.71
  -8   2   2   47.10    1.68
   8   2  -2   46.83    1.66
  -6  -2   2  203.42    7.13
   6  -2  -2  200.94    6.48
   6  -2  -2  196.71    6.62
   6  -2  -2  204.28    6.72
  -6  -2   2  204.20    6.51
   6  -2  -2  201.53    6.52
   6  -2  -2  201.30    6.99
  -6  -2   2  196.56    7.21
   6  -2  -2  183.99    7.20
  -6  -2   2  198.99    6.49
   6  -2  -2  179.46    7.21
  -6   2   2  202.30    6.70
  -6   2   2  207.50    6.49
   6   2  -2  200.31    7.11
   6   2  -2  222.14    6.71
  -6   2   2  194.64    7.21
  -6   2   2  201.21    6.51
  -6   2   2  199.98    7.24
  -6   2   2  197.02    6.42
   6   2  -2  203.15    7.22
   6   2  -2  206.87    6.52
   6   2  -2  201.68    7.25
  -6   2   2  200.48    6.98
   6   2  -2  211.98    6.92
   4  -2  -2  217.81    7.81
   4  -2  -2  224.46    7.00
   4  -2  -2  217.14    7.02
  -4  -2   2  218.38    7.79
  -4  -2   2  203.29    7.65
  -4  -2   2  225.96    7.08
   4  -2  -2  213.63    7.81
   4  -2  -2  227.95    7.28
   4  -2  -2  216.21    7.14
  -4  -2   2  218.90    7.02
   4   2  -2  211.39    6.99
  -4   2   2  218.76    6.93
   4   2  -2  209.70    7.78
   4   2  -2  228.32    7.09
   4   2  -2  218.35    7.81
  -4   2   2  220.70    7.58
  -4   2   2  219.03    7.26
   4   2  -2  212.33    7.65
  -4   2   2  207.24    7.57
  -4   2   2  221.13    7.81
  -4   2   2  213.11    7.79
   4   2  -2  225.63    7.02
  -4   2   2  214.90    7.01
  -2  -2   2   22.62    0.77
   2  -2  -2   23.42    0.89
   2  -2  -2   22.39    0.84
  -2  -2   2   21.49    0.91
  -2  -2   2   22.21    0.84
   2  -2  -2   21.63    0.76
   2  -2  -2   22.21    0.88
  -2  -2   2   22.60    0.86
  -2  -2   2   21.22    0.78
  -2  -2   2   20.96    0.79
   2  -2  -2   22.67    0.78
  -2  -2   2   21.61    0.78
   2   2  -2   22.79    0.77
  -2   2   2   22.45    0.78
   2   2  -2   22.61    0.85
  -2   2   2   22.28    0.76
  -2   2   2   22.15    0.77
  -2   2   2   22.16    0.87
   2   2  -2   22.19    0.86
  -2   2   2   21.58    0.87
   2   2  -2   22.07    0.81
  -2   2   2   21.90    0.84
   2   2  -2   21.93    0.91
   0  -2  -2    5.49    0.23
   0  -2   2    5.27    0.31
   0  -2   2    5.39    0.23
   0  -2  -2    5.66    0.23
   0  -2  -2    5.71    0.33
   0  -2   2    5.21    0.25
   0  -2  -2    5.22    0.23
   0  -2  -2    5.52    0.23
   0  -2  -2    5.09    0.27
   0  -2   2    5.25    0.25
   0  -2   2    5.17    0.27
   0  -2   2    5.05    0.23
   0   2   2    5.24    0.22
   0   2  -2    5.48    0.23
   0   2   2    5.30    0.23
   0   2   2    5.33    0.24
   0   2  -2    5.41    0.30
   0   2  -2    5.27    0.23
   0   2   2    5.39    0.24
   0   2   2    5.33    0.31
   0   2  -2    5.08    0.28
   0   2  -2    5.22    0.26
  -2  -2  -2   28.92    1.16
   2  -2   2   30.74    1.12
   2  -2   2   31.70    1.19
  -2  -2  -2   30.77    1.17
  -2  -2  -2   30.02    1.08
  -2  -2  -2   30.00    1.06
  -2  -2  -2   30.87    1.06
   2  -2   2   29.23    1.18
   2  -2   2   30.94    1.19
   2  -2   2   29.54    1.06
   2  -2   2   30.82    1.07
  -2  -2  -2   30.50    1.24
  -2   2  -2   30.64    1.06
  -2   2  -2   32.39    1.19
   2   2   2   30.50    1.18
   2   2   2   31.15    1.07
   2   2   2   29.93    1.23
  -2   2  -2   31.68    1.11
   2   2   2   30.16    1.17
   2   2   2   30.52    1.06
  -2   2  -2   30.80    1.06
  -2   2  -2   30.67    1.20
  -2   2  -2   30.26    1.17
  -2   2  -2   30.96    1.14
  -2   2  -2   29.76    1.06
   4  -2   2    9.21    0.44
  -4  -2  -2    9.30    0.44
  -4  -2  -2    8.81    0.41
  -4  -2  -2    9.30    0.52
  -4  -2  -2    9.11    0.44
   4  -2   2    7.39    0.40
   4  -2   2    8.98    0.41
   4  -2   2    8.10    0.43
   4  -2   2    8.83    0.35
  -4  -2  -2    8.50    0.40
  -4  -2  -2    8.86    0.38
   4  -2   2    9.23    0.45
   4   2   2    9.25    0.46
  -4   2  -2    8.38    0.46
  -4   2  -2    8.52    0.42
  -4   2  -2    9.54    0.46
  -4   2  -2    9.30    0.41
   4   2   2    9.16    0.50
   4   2   2    8.93    0.41
   4   2   2    9.06    0.41
   4   2   2    9.49    0.35
  -4   2  -2    9.06    0.41
  -6  -2  -2    1.38    0.21
  -6  -2  -2    1.24    0.11
   6  -2   2    1.12    0.10
  -6  -2  -2    1.10    0.15
  -6  -2  -2    1.01    0.15
   6  -2   2    0.99    0.15
   6  -2   2    0.93    0.16
   6  -2   2    1.05    0.14
   6  -2   2    0.82    0.13
   6  -2   2    1.31    0.15
   6   2   2    1.10    0.17
  -6   2  -2    1.35    0.17
   6   2   2    1.26    0.15
   6   2   2    1.25    0.11
  -6   2  -2    1.08    0.17
  -6   2  -2    1.09    0.14
   6   2   2    1.26    0.19
  -6   2  -2    1.05    0.13
   6   2   2    1.01    0.15
  -6   2  -2    1.11    0.16
   6   2   2    1.21    0.16
  -6   2  -2    0.99    0.14
  -6   2  -2    1.08    0.14
  -8  -2  -2    4.64    0.31
  -8  -2  -2    4.45    0.22
  -8  -2  -2    4.51    0.34
  -8  -2  -2    4.22    0.33
  -8  -2  -2    4.55    0.23
  -8  -2  -2    3.84    0.30
   8  -2   2    4.78    0.32
   8  -2   2    4.72    0.33
   8  -2   2    4.53    0.31
   8  -2   2    4.20    0.30
  -8  -2  -2    4.40    0.24
  -8   2  -2    4.57    0.32
   8   2   2    4.16    0.34
   8   2   2    4.45    0.34
  -8   2  -2    4.27    0.32
  -8   2  -2    4.15    0.28
  -8   2  -2    4.47    0.34
   8   2   2    4.36    0.30
   8   2   2    4.19    0.25
   8   2   2    4.21    0.36
  -8   2  -2    4.21    0.30
  -8   2  -2    4.33    0.35
   8   2   2    4.59    0.33
  -8   2  -2    4.09    0.28
  10  -2   2    7.67    0.47
 -10  -2  -2    8.68    0.59
  10  -2   2    8.58    0.48
 -10  -2  -2    8.34    0.37
 -10  -2  -2    7.55    0.39
 -10  -2  -2    7.61    0.52
 -10  -2  -2    7.65    0.46
  10  -2   2    6.29    0.51
  10  -2   2    7.67    0.51
  10  -2   2    7.40    0.48
 -10  -2  -2    7.39    0.47
 -10  -2  -2    8.59    0.52
  10   2   2    6.99    0.39
 -10   2  -2    7.84    0.47
  10   2   2    7.72    0.52
  10   2   2    8.12    0.53
  10   2   2    7.89    0.49
 -10   2  -2    8.29    0.52
 -10   2  -2    7.89    0.48
 -10   2  -2    7.58    0.42
 -10   2  -2    7.29    0.52
 -10   2  -2    7.67    0.47
  10   2   2    7.53    0.46
  10   2   2    8.08    0.54
 -10   2  -2    7.67    0.42
 -12  -2  -2    0.12    0.08
  12  -2   2    0.18    0.14
 -12  -2  -2    0.19    0.13
  12  -2   2    0.16    0.12
 -12  -2  -2    0.04    0.11
  12  -2   2    0.06    0.11
 -12  -2  -2    0.19    0.13
 -12  -2  -2    0.25    0.15
 -12  -2  -2    0.25    0.08
  12  -2   2    0.18    0.13
  12  -2   2   -0.06    0.12
 -12  -2  -2    0.16    0.15
 -12   2  -2    0.16    0.13
 -12   2  -2    0.24    0.10
 -12   2  -2    0.03    0.11
  12   2   2    0.10    0.12
 -12   2  -2    0.10    0.11
  12   2   2    0.11    0.09
  12   2   2    0.08    0.11
 -12   2  -2    0.32    0.12
 -12   2  -2    0.26    0.15
  12   2   2    0.21    0.17
  14  -2   2   26.38    1.25
  14  -2   2   30.44    1.32
 -14  -2  -2   29.23    1.30
 -14  -2  -2   30.67    1.23
  14  -2   2   27.73    1.39
  14  -2   2   28.25    1.31
 -14  -2  -2   30.13    1.41
 -14  -2  -2   32.09    1.30
 -14  -2  -2   28.27    1.11
 -14  -2  -2   30.74    1.48
 -14  -2  -2   27.97    1.42
 -14   2  -2   29.62    1.42
  14   2   2   30.63    1.44
 -14   2  -2   29.59    1.27
 -14   2  -2   29.54    1.30
  14   2   2   27.21    1.25
 -14   2  -2   27.16    1.16
  14   2   2   31.31    1.50
 -14   2  -2   28.03    1.44
 -14   2  -2   29.91    1.27
  16  -2   2   92.51    3.78
 -16  -2  -2   95.18    3.47
  16  -2   2   90.38    3.46
 -16  -2  -2   93.60    3.82
 -16  -2  -2   95.03    3.46
 -16  -2  -2   95.88    3.41
 -16  -2  -2   99.14    3.79
 -16  -2  -2   89.21    3.21
 -16  -2  -2   92.06    3.78
  16  -2   2   91.85    3.41
 -16   2  -2   91.63    3.43
 -16   2  -2   96.01    3.87
 -16   2  -2   95.72    3.25
 -16   2  -2   98.60    3.82
 -16   2  -2   94.73    3.55
  16   2   2   94.27    3.80
  16   2   2   93.37    3.86
  16   2   2   90.26    3.39
 -16   2  -2   97.11    3.41
 -18  -2  -2    0.27    0.21
  18  -2   2    0.61    0.24
  18  -2   2    0.52    0.24
 -18  -2  -2    0.71    0.17
  18  -2   2    0.57    0.22
 -18  -2  -2    0.52    0.23
  18  -2   2    0.35    0.24
 -18  -2  -2    0.53    0.25
 -18  -2  -2    0.53    0.25
 -18  -2  -2    0.95    0.16
 -18  -2  -2    0.45    0.21
 -18   2  -2    0.47    0.17
 -18   2  -2    0.50    0.22
 -18   2  -2    0.55    0.19
  18   2   2    0.47    0.22
 -18   2  -2    0.48    0.27
  18   2   2    0.57    0.29
 -18   2  -2    0.48    0.19
  18   2   2    0.40    0.23
 -18   2  -2    0.51    0.24
 -20  -2  -2    1.54    0.20
  20  -2   2    1.26    0.33
 -20  -2  -2    1.36    0.31
  20  -2   2    1.27    0.30
 -20  -2  -2    1.49    0.38
 -20  -2  -2    1.58    0.36
 -20  -2  -2    1.23    0.23
 -20   2  -2    1.44    0.29
 -20   2  -2    1.17    0.25
  20   2   2    1.63    0.36
 -20   2  -2    1.32    0.23
 -20   2  -2    1.48    0.38
 -20   2  -2    1.51    0.36
 -22  -2  -2   23.13    1.44
 -22  -2  -2   24.64    1.16
 -22  -2  -2   22.50    1.30
  22  -2   2   24.19    1.43
  22  -2   2   24.11    1.30
 -22  -2  -2   23.34    1.44
 -22   2  -2   24.90    1.31
 -22   2  -2   24.37    1.12
 -22   2  -2   24.00    1.18
 -24  -2  -2   49.31    2.30
  24  -2   2   56.31    2.59
 -24  -2  -2   47.15    2.49
 -24  -2  -2   50.53    2.14
 -24  -2  -2   53.00    2.59
  24  -2   2   53.73    2.32
 -24   2  -2   50.37    2.04
 -24   2  -2   52.07    2.13
 -24   2  -2   55.50    2.37
 -26  -2  -2   44.30    1.92
 -26  -2  -2   44.41    2.34
  26  -2   2   45.22    2.14
 -26  -2  -2   44.80    2.15
 -26   2  -2   44.48    1.85
 -26   2  -2   44.72    1.92
 -26   2  -2   45.16    2.15
 -28  -2  -2    1.15    0.27
 -28   2  -2    1.21    0.31
 -28   2  -2    1.20    0.31
 -30  -2  -2    7.11    0.58
 -30   2  -2    7.24    0.66
 -30   2  -2    7.23    0.64
 -30   2  -2    6.56    0.61
 -32  -2  -2   -0.08    0.19
 -32   2  -2   -0.03    0.24
 -34  -2  -2    0.08    0.22
 -34   2  -2    0.06    0.26
 -35  -3   2   11.48    0.69
 -35   3   2   11.11    0.90
 -33  -3   2    0.60    0.23
 -33   3   2    0.51    0.29
 -33   3   2    0.57    0.30
 -31  -3   2   10.03    0.93
 -31  -3   2   10.16    0.64
 -31   3   2    9.12    0.75
 -31   3   2    8.38    0.74
 -31   3   2    9.78    0.73
 -29  -3   2    5.32    0.67
 -29  -3   2    5.29    0.45
  29  -3  -2    4.62    0.63
 -29  -3   2    5.27    0.75
 -29   3   2    5.00    0.53
 -29   3   2    6.12    0.55
 -29   3   2    4.87    0.55
 -27  -3   2   -0.07    0.27
 -27  -3   2    0.12    0.24
 -27  -3   2   -0.02    0.14
  27  -3  -2    0.16    0.22
 -27   3   2    0.12    0.21
 -27   3   2    0.06    0.19
  25  -3  -2    7.70    0.74
  25  -3  -2    8.86    0.67
  25  -3  -2    8.46    0.72
 -25  -3   2    8.38    0.53
 -25  -3   2    9.51    0.88
 -25  -3   2    8.41    0.74
 -25   3   2    7.47    0.64
 -25   3   2    7.41    0.57
  23  -3  -2    0.96    0.32
 -23  -3   2    1.04    0.19
  23  -3  -2    0.91    0.28
  23  -3  -2    0.63    0.23
 -23  -3   2    0.95    0.35
 -23  -3   2    0.89    0.32
 -23  -3   2    1.14    0.32
 -23   3   2    0.53    0.21
 -23   3   2    1.21    0.29
 -23   3   2    0.90    0.23
  21  -3  -2    0.06    0.15
 -21  -3   2   -0.05    0.16
  21  -3  -2    0.04    0.17
 -21  -3   2    0.03    0.10
  21  -3  -2    0.03    0.15
 -21  -3   2    0.08    0.19
  21  -3  -2   -0.03    0.18
 -21  -3   2    0.07    0.16
 -21   3   2    0.20    0.14
 -21   3   2    0.19    0.17
 -21   3   2    0.00    0.13
  19  -3  -2  101.23    4.04
  19  -3  -2  105.26    3.90
  19  -3  -2  107.77    4.41
  19  -3  -2  104.36    3.90
 -19  -3   2  105.12    3.91
 -19  -3   2  111.32    3.98
 -19  -3   2  111.18    4.41
  19  -3  -2  114.06    4.03
 -19  -3   2  106.38    4.31
 -19  -3   2  110.69    4.39
  19  -3  -2  113.36    4.34
  19   3  -2  118.13    4.41
 -19   3   2  112.32    3.99
  19   3  -2  109.08    3.90
 -19   3   2  111.85    3.96
 -19   3   2  107.02    3.75
 -19   3   2  109.61    4.02
  17  -3  -2   51.06    2.04
 -17  -3   2   56.42    1.91
 -17  -3   2   49.95    1.92
  17  -3  -2   50.30    2.03
 -17  -3   2   49.72    2.33
  17  -3  -2   51.49    2.05
  17  -3  -2   49.86    2.22
 -17  -3   2   54.17    2.05
 -17  -3   2   51.79    2.10
 -17  -3   2   50.76    2.28
  17  -3  -2   49.89    2.29
  17  -3  -2   51.45    2.11
 -17  -3   2   51.42    2.24
 -17   3   2   53.94    2.02
 -17   3   2   51.85    1.93
  17   3  -2   52.31    2.28
  17   3  -2   52.18    2.03
 -17   3   2   53.45    2.11
 -17   3   2   55.30    2.10
  17   3  -2   55.37    2.37
 -17   3   2   50.28    2.34
 -17   3   2   53.91    2.27
 -15  -3   2   15.06    0.82
  15  -3  -2   14.90    0.78
  15  -3  -2   15.80    0.73
  15  -3  -2   14.83    0.83
  15  -3  -2   14.51    0.84
 -15  -3   2   15.39    0.79
 -15  -3   2   14.86    0.95
 -15  -3   2   15.65    0.60
  15  -3  -2   12.49    0.84
 -15  -3   2   16.47    0.60
 -15  -3   2   15.26    0.88
  15  -3  -2   15.66    0.81
 -15   3   2   15.54    0.69
  15   3  -2   12.19    0.86
 -15   3   2   16.18    0.84
  15   3  -2   16.85    0.80
 -15   3   2   15.90    0.73
 -15   3   2   16.02    0.88
  15   3  -2   15.70    0.88
 -15   3   2   16.31    0.83
  13  -3  -2    1.33    0.16
  13  -3  -2    0.70    0.19
 -13  -3   2    1.23    0.20
 -13  -3   2    1.66    0.25
 -13  -3   2    1.11    0.26
  13  -3  -2    1.71    0.25
 -13  -3   2    1.03    0.19
 -13  -3   2    1.39    0.23
  13  -3  -2    1.63    0.24
  13  -3  -2    1.49    0.21
  13  -3  -2    1.37    0.22
  13   3  -2    1.68    0.22
  13   3  -2    1.35    0.22
 -13   3   2    1.24    0.14
 -13   3   2    1.32    0.18
 -13   3   2    1.54    0.25
 -13   3   2    1.43    0.23
  13   3  -2    1.18    0.24
 -13   3   2    1.59    0.23
  11  -3  -2    5.20    0.34
 -11  -3   2    3.71    0.29
  11  -3  -2    4.33    0.27
 -11  -3   2    3.90    0.41
  11  -3  -2    4.11    0.33
 -11  -3   2    4.67    0.36
  11  -3  -2    4.08    0.35
 -11  -3   2    4.69    0.35
  11  -3  -2    4.06    0.35
 -11  -3   2    4.05    0.32
  11   3  -2    4.13    0.31
  11   3  -2    4.36    0.41
 -11   3   2    4.15    0.30
 -11   3   2    4.68    0.39
 -11   3   2    4.10    0.34
 -11   3   2    4.80    0.35
  11   3  -2    4.32    0.35
 -11   3   2    4.39    0.25
  11   3  -2    5.00    0.27
  11   3  -2    3.22    0.35
   9  -3  -2   48.42    1.86
  -9  -3   2   49.47    1.80
  -9  -3   2   49.75    2.08
   9  -3  -2   49.21    1.81
   9  -3  -2   46.44    1.92
   9  -3  -2   51.00    1.77
   9  -3  -2   51.80    1.84
   9  -3  -2   47.67    1.95
   9  -3  -2   49.07    1.83
  -9  -3   2   48.21    1.93
  -9  -3   2   46.92    1.95
   9   3  -2   50.09    2.01
  -9   3   2   49.73    1.75
  -9   3   2   49.58    1.79
   9   3  -2   49.77    1.96
  -9   3   2   50.60    1.96
  -9   3   2   51.81    1.78
   9   3  -2   49.15    1.76
  -9   3   2   49.37    1.79
   9   3  -2   51.78    1.78
   9   3  -2   50.63    2.06
   9   3  -2   51.45    1.82
  -9   3   2   49.30    1.78
   7  -3  -2  226.19    8.48
   7  -3  -2  227.46    8.47
  -7  -3   2  230.38    8.47
   7  -3  -2  248.81    8.24
  -7  -3   2  247.07    7.69
   7  -3  -2  248.06    7.95
  -7  -3   2  234.23    8.49
   7  -3  -2  235.65    7.63
   7  -3  -2  230.33    7.66
  -7  -3   2  237.14    7.66
  -7  -3   2  234.04    8.43
  -7  -3   2  227.40    7.63
   7  -3  -2  226.06    7.83
  -7   3   2  235.21    7.59
  -7   3   2  242.41    7.64
   7   3  -2  243.78    7.67
   7   3  -2  238.06    7.69
  -7   3   2  236.23    7.90
   7   3  -2  238.04    8.42
   7   3  -2  238.76    8.54
   7   3  -2  231.99    8.49
  -7   3   2  245.43    8.54
  -7   3   2  242.25    7.63
  -7   3   2  232.39    8.19
  -7   3   2  230.94    8.49
   7   3  -2  236.47    7.62
   5  -3  -2   25.87    1.00
  -5  -3   2   24.57    0.94
   5  -3  -2   25.16    0.91
   5  -3  -2   23.49    0.99
  -5  -3   2   24.32    0.90
  -5  -3   2   23.92    1.12
   5  -3  -2   23.06    0.93
   5  -3  -2   23.76    0.88
  -5  -3   2   23.40    0.94
  -5  -3   2   21.53    0.87
  -5  -3   2   24.50    0.87
   5   3  -2   25.31    0.90
  -5   3   2   24.15    0.97
  -5   3   2   25.40    0.99
   5   3  -2   24.40    0.89
  -5   3   2   25.32    0.88
  -5   3   2   24.25    0.91
   5   3  -2   24.83    0.88
  -5   3   2   24.20    0.99
  -5   3   2   23.81    0.96
   5   3  -2   24.42    0.97
   5   3  -2   23.33    1.10
  -5   3   2   23.62    0.88
   5   3  -2   25.82    1.01
  -5   3   2   25.45    0.96
   3  -3  -2   50.77    1.73
  -3  -3   2   51.30    1.80
   3  -3  -2   53.04    1.87
   3  -3  -2   54.91    1.94
  -3  -3   2   52.11    1.73
  -3  -3   2   52.81    1.76
   3  -3  -2   51.23    1.75
  -3   3   2   52.93    1.94
  -3   3   2   49.36    1.95
  -3   3   2   52.61    1.92
  -3   3   2   52.63    1.91
  -3   3   2   52.51    1.72
   3   3  -2   50.01    1.73
   3   3  -2   52.75    1.73
  -3   3   2   52.51    1.78
   3   3  -2   53.17    2.03
   3   3  -2   50.07    2.04
   3   3  -2   53.11    1.93
   3   3  -2   52.19    1.95
  -3   3   2   53.22    1.74
   3   3  -2   52.77    1.81
   1  -3  -2    3.85    0.27
  -1  -3   2    4.48    0.26
  -1  -3   2    3.74    0.18
  -1  -3   2    3.78    0.29
   1  -3  -2    4.25    0.18
   1  -3  -2    4.19    0.30
  -1  -3   2    3.76    0.18
   1  -3  -2    3.63    0.17
  -1   3   2    3.69    0.28
  -1   3   2    3.77    0.16
   1   3  -2    3.54    0.25
  -1   3   2    3.81    0.29
   1   3  -2    3.93    0.20
  -1   3   2    4.09    0.23
   1   3  -2    3.76    0.19
   1   3  -2    3.67    0.17
   1   3  -2    3.92    0.29
  -1   3   2    3.88    0.17
   1   3  -2    3.57    0.17
  -1   3   2    3.75    0.17
  -1  -3  -2    1.04    0.09
   1  -3   2    1.18    0.08
   1  -3   2    1.18    0.16
   1  -3   2    0.96    0.08
   1  -3   2    0.91    0.13
  -1  -3  -2    1.32    0.14
  -1  -3  -2    1.22    0.18
  -1  -3  -2    1.09    0.09
   1  -3   2    1.12    0.10
   1  -3   2    0.92    0.09
  -1   3  -2    0.66    0.10
  -1   3  -2    1.17    0.13
  -1   3  -2    0.89    0.10
  -1   3  -2    0.95    0.14
  -1   3  -2    1.03    0.15
   1   3   2    0.99    0.09
  -1   3  -2    1.57    0.10
  -1   3  -2    1.16    0.09
   1   3   2    0.97    0.09
   1   3   2    1.03    0.09
   1   3   2    1.20    0.18
   1   3   2    1.10    0.09
  -3  -3  -2   33.79    1.18
  -3  -3  -2   34.00    1.45
   3  -3   2   34.73    1.19
   3  -3   2   31.47    1.27
   3  -3   2   33.47    1.35
   3  -3   2   33.85    1.18
  -3  -3  -2   34.92    1.23
  -3  -3  -2   33.25    1.26
  -3  -3  -2   34.00    1.18
  -3  -3  -2   33.09    1.27
  -3   3  -2   34.34    1.33
  -3   3  -2   30.58    1.31
  -3   3  -2   33.38    1.31
   3   3   2   34.36    1.19
  -3   3  -2   34.18    1.32
   3   3   2   33.89    1.31
  -3   3  -2   34.06    1.26
   3   3   2   32.92    1.41
  -3   3  -2   34.14    1.20
  -3   3  -2   34.69    1.18
  -3   3  -2   33.38    1.18
   3   3   2   32.17    1.30
   3   3   2   33.04    1.17
   5  -3   2    2.10    0.18
  -5  -3  -2    1.77    0.17
  -5  -3  -2    1.98    0.27
   5  -3   2    1.68    0.19
  -5  -3  -2    2.09    0.18
   5  -3   2    2.12    0.16
  -5  -3  -2    2.14    0.18
   5  -3   2    2.36    0.22
   5  -3   2    2.67    0.23
  -5  -3  -2    1.86    0.16
   5  -3   2    2.13    0.19
  -5  -3  -2    2.18    0.18
  -5   3  -2    1.89    0.17
   5   3   2    2.25    0.20
   5   3   2    1.88    0.18
  -5   3  -2    1.91    0.20
  -5   3  -2    2.13    0.19
   5   3   2    1.99    0.25
   5   3   2    1.99    0.17
  -5   3  -2    2.08    0.14
  -5   3  -2    2.49    0.24
  -5   3  -2    2.15    0.21
   5   3   2    2.38    0.20
  -5   3  -2    1.61    0.19
  -5   3  -2    1.96    0.18
   7  -3   2    8.23    0.46
  -7  -3  -2    7.56    0.42
   7  -3   2    7.60    0.42
  -7  -3  -2    8.15    0.38
  -7  -3  -2    8.43    0.46
   7  -3   2    7.88    0.46
  -7  -3  -2    8.26    0.44
   7  -3   2    7.94    0.47
  -7  -3  -2    7.98    0.45
  -7  -3  -2    7.88    0.57
   7  -3   2    7.34    0.43
   7  -3   2    8.50    0.37
  -7   3  -2    8.34    0.43
  -7   3  -2    8.11    0.48
  -7   3  -2    8.43    0.44
   7   3   2    8.18    0.54
  -7   3  -2    7.64    0.48
  -7   3  -2    7.61    0.42
  -7   3  -2    7.27    0.43
  -7   3  -2    7.58    0.49
   7   3   2    8.31    0.43
   7   3   2    7.50    0.47
   7   3   2    7.93    0.35
   7   3   2    8.12    0.47
   7   3   2    8.13    0.45
   9  -3   2    3.45    0.31
   9  -3   2    3.49    0.29
  -9  -3  -2    2.87    0.28
  -9  -3  -2    3.61    0.31
  -9  -3  -2    3.17    0.28
   9  -3   2    3.86    0.24
   9  -3   2    3.33    0.28
  -9  -3  -2    3.68    0.23
   9  -3   2    3.85    0.33
  -9  -3  -2    3.20    0.38
   9   3   2    3.13    0.27
  -9   3  -2    2.55    0.26
  -9   3  -2    3.32    0.26
  -9   3  -2    3.37    0.32
  -9   3  -2    3.74    0.29
  -9   3  -2    3.94    0.33
   9   3   2    3.62    0.34
   9   3   2    3.39    0.22
  -9   3  -2    3.37    0.32
   9   3   2    3.37    0.31
   9   3   2    2.93    0.34
  11  -3   2   62.96    2.58
  11  -3   2   67.66    2.46
  11  -3   2   62.03    2.31
  11  -3   2   65.59    2.26
  11  -3   2   63.98    2.37
 -11  -3  -2   64.29    2.57
 -11  -3  -2   63.97    2.67
 -11  -3  -2   63.16    2.34
 -11  -3  -2   66.17    2.20
 -11  -3  -2   63.07    2.30
  11  -3   2   61.46    2.34
  11   3   2   62.85    2.30
 -11   3  -2   63.58    2.38
  11   3   2   62.72    2.60
  11   3   2   65.14    2.59
 -11   3  -2   55.87    2.54
 -11   3  -2   60.61    2.60
  11   3   2   67.21    2.35
 -11   3  -2   65.75    2.40
 -11   3  -2   62.26    2.25
 -11   3  -2   63.28    2.33
  13  -3   2   70.51    2.66
  13  -3   2   68.39    2.54
 -13  -3  -2   71.42    2.49
  13  -3   2   67.67    2.60
 -13  -3  -2   67.86    2.96
 -13  -3  -2   68.10    2.62
  13  -3   2   68.82    2.62
 -13  -3  -2   71.28    2.46
 -13  -3  -2   73.09    2.60
 -13  -3  -2   70.84    2.90
  13  -3   2   76.31    2.77
 -13   3  -2   72.32    2.52
 -13   3  -2   70.30    2.95
  13   3   2   73.18    2.64
 -13   3  -2   72.36    2.90
  13   3   2   68.21    2.90
  13   3   2   69.96    2.59
 -13   3  -2   72.63    2.67
 -13   3  -2   74.01    2.64
 -13   3  -2   70.84    2.67
  13   3   2   74.44    2.97
 -15  -3  -2    2.85    0.19
  15  -3   2    2.01    0.30
 -15  -3  -2    2.82    0.21
 -15  -3  -2    2.58    0.23
  15  -3   2    2.76    0.40
 -15  -3  -2    3.29    0.40
 -15  -3  -2    3.21    0.39
  15  -3   2    2.66    0.37
 -15  -3  -2    2.26    0.40
 -15  -3  -2    2.56    0.34
 -15  -3  -2    2.47    0.32
 -15   3  -2    3.08    0.35
 -15   3  -2    2.56    0.38
  15   3   2    2.45    0.37
  15   3   2    2.23    0.38
  15   3   2    3.07    0.35
 -15   3  -2    2.69    0.37
  15   3   2    2.32    0.27
 -15   3  -2    2.45    0.28
 -15   3  -2    3.00    0.29
 -15   3  -2    2.29    0.32
  17  -3   2    0.77    0.23
 -17  -3  -2    1.32    0.30
 -17  -3  -2    0.83    0.26
 -17  -3  -2    0.82    0.16
  17  -3   2    0.69    0.26
 -17  -3  -2    1.16    0.27
 -17  -3  -2    1.39    0.35
 -17  -3  -2    1.02    0.15
  17  -3   2    0.44    0.21
 -17   3  -2    1.29    0.23
 -17   3  -2    1.05    0.31
 -17   3  -2    1.21    0.27
 -17   3  -2    1.88    0.31
  17   3   2    0.94    0.24
  17   3   2    1.21    0.29
 -17   3  -2    1.33    0.23
 -19  -3  -2   23.50    1.31
 -19  -3  -2   21.28    1.17
  19  -3   2   21.47    1.14
 -19  -3  -2   21.06    1.33
 -19  -3  -2   22.21    0.97
 -19   3  -2   23.49    1.12
 -19   3  -2   21.20    1.11
 -19   3  -2   20.83    1.00
 -21  -3  -2   53.95    2.54
 -21  -3  -2   52.42    2.11
 -21  -3  -2   55.38    2.34
  21  -3   2   53.49    2.28
 -21  -3  -2   54.75    2.61
 -21   3  -2   55.61    2.10
 -21   3  -2   56.08    2.31
 -21   3  -2   51.29    2.20
 -23  -3  -2  116.33    4.19
 -23  -3  -2  112.28    4.76
  23  -3   2  115.45    4.29
 -23  -3  -2  118.70    4.34
 -23   3  -2  113.19    4.42
 -23   3  -2  111.00    4.01
 -23   3  -2  110.67    4.18
 -25  -3  -2   30.02    1.62
 -25  -3  -2   30.67    1.33
 -25  -3  -2   30.20    1.83
  25  -3   2   29.54    1.59
 -25   3  -2   27.71    1.43
 -25   3  -2   31.41    1.59
 -25   3  -2   29.48    1.38
 -27  -3  -2   87.43    3.50
  27  -3   2   87.28    3.47
 -27  -3  -2   83.49    3.17
 -27   3  -2   79.13    3.23
 -27   3  -2   81.34    3.12
 -29  -3  -2   16.93    0.87
 -29   3  -2   17.52    1.00
 -29   3  -2   15.67    1.02
 -31  -3  -2    5.72    0.45
 -31   3  -2    5.39    0.57
 -31   3  -2    4.72    0.57
 -33   3  -2    2.59    0.47
 -33   3  -2    3.00    0.48
 -34   4   2    1.72    0.41
 -34   4   2    2.06    0.44
 -34   4   2    2.79    0.50
 -32   4   2    0.59    0.31
 -32   4   2    1.39    0.36
 -32   4   2    0.98    0.34
 -30  -4   2   -0.15    0.25
  30  -4  -2    0.01    0.28
 -30   4   2    0.11    0.26
 -30   4   2   -0.04    0.20
 -28  -4   2    5.79    0.70
  28  -4  -2    5.63    0.66
 -28   4   2    5.17    0.51
 -28   4   2    4.88    0.58
 -26  -4   2    0.54    0.36
  26  -4  -2    0.35    0.26
 -26  -4   2    0.45    0.27
  26  -4  -2    0.12    0.22
 -26   4   2    0.42    0.22
 -26   4   2    0.17    0.24
  24  -4  -2    0.78    0.27
 -24  -4   2    0.35    0.31
  24  -4  -2    0.60    0.27
 -24  -4   2    0.95    0.31
 -24   4   2    0.92    0.30
 -24   4   2    0.85    0.25
  22  -4  -2    7.13    0.60
 -22  -4   2    3.77    0.55
 -22  -4   2    6.36    0.59
  22  -4  -2    6.14    0.60
  22  -4  -2    6.16    0.58
 -22  -4   2    7.22    0.77
 -22   4   2    5.89    0.48
 -22   4   2    6.53    0.60
 -22   4   2    7.01    0.49
  20  -4  -2    1.34    0.29
 -20  -4   2    1.09    0.30
  20  -4  -2    2.10    0.33
  20  -4  -2    2.46    0.38
 -20  -4   2    1.83    0.33
 -20  -4   2    2.17    0.43
 -20   4   2    1.70    0.26
 -20   4   2    2.42    0.38
 -20   4   2    2.10    0.25
  18  -4  -2   15.73    0.88
 -18  -4   2   15.42    0.98
  18  -4  -2   16.60    0.97
 -18  -4   2   17.86    0.93
  18  -4  -2   17.06    0.93
 -18  -4   2   15.83    0.94
 -18  -4   2   18.89    1.16
 -18  -4   2   16.52    0.93
  18  -4  -2   15.76    0.82
  18  -4  -2   15.62    0.96
 -18   4   2   17.34    0.78
 -18   4   2   15.61    0.81
 -18   4   2   16.91    0.96
  18   4  -2   18.17    1.04
 -18   4   2   16.05    1.07
 -16  -4   2    1.72    0.27
  16  -4  -2    1.21    0.19
  16  -4  -2    1.52    0.28
  16  -4  -2    1.60    0.25
  16  -4  -2    1.71    0.30
 -16  -4   2    1.23    0.25
 -16  -4   2    1.61    0.35
 -16  -4   2    0.96    0.24
  16  -4  -2    1.43    0.26
 -16   4   2    1.80    0.31
 -16   4   2    1.47    0.17
 -16   4   2    1.17    0.24
 -16   4   2    1.64    0.23
 -16   4   2    1.01    0.28
  16   4  -2    1.11    0.23
  16   4  -2    1.50    0.28
  14  -4  -2   20.18    1.03
 -14  -4   2   19.95    0.93
  14  -4  -2   19.22    0.98
 -14  -4   2   19.67    1.16
  14  -4  -2   19.67    0.91
 -14  -4   2   19.59    0.95
  14  -4  -2   19.01    0.87
  14  -4  -2   18.71    0.95
 -14  -4   2   19.44    1.01
 -14  -4   2   18.76    0.97
  14  -4  -2   18.76    0.97
 -14   4   2   19.57    1.01
 -14   4   2   20.74    0.82
  14   4  -2   19.09    1.01
  14   4  -2   19.56    1.07
 -14   4   2   20.07    1.02
 -14   4   2   18.01    0.86
  14   4  -2   19.30    0.90
 -14   4   2   19.38    0.93
  14   4  -2   20.81    0.85
 -12  -4   2   47.72    1.94
  12  -4  -2   45.68    1.96
  12  -4  -2   48.46    1.94
 -12  -4   2   49.24    1.83
  12  -4  -2   47.63    1.79
  12  -4  -2   46.61    1.83
  12  -4  -2   45.42    1.83
 -12  -4   2   48.73    2.16
  12   4  -2   50.11    1.77
 -12   4   2   48.29    1.98
 -12   4   2   48.39    1.94
 -12   4   2   48.25    1.77
 -12   4   2   49.27    1.77
  12   4  -2   50.33    1.78
 -12   4   2   48.32    1.81
  12   4  -2   42.26    2.01
  12   4  -2   46.55    1.98
 -12   4   2   48.82    1.78
 -10  -4   2    1.88    0.21
 -10  -4   2    1.46    0.19
  10  -4  -2    2.86    0.24
  10  -4  -2    1.54    0.19
 -10  -4   2    1.84    0.31
 -10  -4   2    1.68    0.19
  10  -4  -2    1.25    0.22
  10  -4  -2    1.53    0.18
  10  -4  -2    1.61    0.21
 -10  -4   2    1.91    0.12
  10  -4  -2    1.70    0.19
 -10   4   2    2.17    0.22
 -10   4   2    1.70    0.21
 -10   4   2    1.94    0.28
  10   4  -2    1.74    0.12
 -10   4   2    1.60    0.16
  10   4  -2    1.78    0.24
 -10   4   2    1.55    0.20
 -10   4   2    1.83    0.19
  10   4  -2    1.81    0.22
  10   4  -2    1.78    0.20
  -8  -4   2   40.11    1.80
   8  -4  -2   40.29    1.56
   8  -4  -2   39.33    1.57
  -8  -4   2   40.20    1.48
  -8  -4   2   39.99    1.56
   8  -4  -2   40.42    1.50
   8  -4  -2   41.11    1.61
  -8  -4   2   36.65    1.39
  -8  -4   2   41.07    1.46
  -8  -4   2   37.41    1.55
   8  -4  -2   38.15    1.44
  -8   4   2   41.37    1.53
   8   4  -2   40.95    1.41
  -8   4   2   40.11    1.49
  -8   4   2   41.59    1.47
  -8   4   2   42.26    1.62
  -8   4   2   41.84    1.53
   8   4  -2   41.07    1.66
  -8   4   2   41.23    1.65
   8   4  -2   42.92    1.63
   8   4  -2   41.88    1.45
   6  -4  -2   16.30    0.79
  -6  -4   2   13.80    0.64
  -6  -4   2   16.17    0.67
  -6  -4   2   16.40    0.66
  -6  -4   2   16.67    0.92
   6  -4  -2   16.86    0.68
   6  -4  -2   16.77    0.65
  -6   4   2   16.34    0.72
  -6   4   2   17.09    0.72
   6   4  -2   16.90    0.72
   6   4  -2   18.44    0.69
  -6   4   2   16.05    0.74
   6   4  -2   17.67    0.76
   6   4  -2   16.84    0.91
   6   4  -2   17.16    0.65
  -6   4   2   16.66    0.73
  -6   4   2   16.39    0.78
  -6   4   2   17.67    0.74
  -6   4   2   16.96    0.66
   6   4  -2   15.97    0.67
   4  -4  -2   94.15    3.07
   4  -4  -2   91.83    3.27
  -4  -4   2   94.11    3.09
  -4  -4   2   93.25    3.06
  -4  -4   2   86.51    3.16
   4  -4  -2   92.29    3.08
   4   4  -2   94.78    3.41
  -4   4   2   96.51    3.32
   4   4  -2   96.48    3.44
  -4   4   2   94.35    3.06
   4   4  -2   94.62    3.05
  -4   4   2   94.70    3.41
  -4   4   2   97.95    3.42
   4   4  -2   95.42    3.19
  -4   4   2   93.67    3.14
   4   4  -2   92.35    3.52
   4   4  -2   93.05    3.06
  -4   4   2   88.06    3.40
  -4   4   2   93.75    3.45
  -4   4   2   97.44    3.05
   4   4  -2   92.47    3.57
  -2  -4   2    4.89    0.21
   2  -4  -2    4.80    0.35
   2  -4  -2    4.91    0.21
   2  -4  -2    5.09    0.22
  -2  -4   2    4.71    0.31
  -2  -4   2    5.25    0.24
   2   4  -2    5.37    0.43
  -2   4   2    5.25    0.38
  -2   4   2    4.43    0.36
   2   4  -2    5.19    0.33
   2   4  -2    4.66    0.20
   2   4  -2    5.00    0.24
   2   4  -2    5.12    0.39
  -2   4   2    5.29    0.32
   2   4  -2    5.18    0.26
   0  -4  -2    0.94    0.16
   0  -4   2    0.83    0.14
   0  -4   2    0.79    0.08
   0  -4  -2    0.94    0.07
   0  -4  -2    0.93    0.08
   0  -4   2    0.84    0.08
   0  -4  -2    0.74    0.18
   0  -4   2    0.82    0.17
   0   4   2    1.00    0.19
   0   4  -2    1.22    0.19
   0   4  -2    0.86    0.07
   0   4   2    1.00    0.07
   0   4   2    0.89    0.07
   0   4  -2    1.11    0.17
   0   4  -2    0.90    0.08
   0   4  -2    0.63    0.09
   0   4   2    0.68    0.16
  -2  -4  -2   55.36    1.86
   2  -4   2   57.27    2.20
   2  -4   2   56.29    1.88
   2  -4   2   54.53    2.03
  -2  -4  -2   55.69    2.26
   2  -4   2   54.51    1.88
  -2  -4  -2   54.46    2.00
  -2  -4  -2   53.81    1.86
   2   4   2   55.94    2.07
   2   4   2   54.90    2.23
  -2   4  -2   56.88    2.16
   2   4   2   55.16    2.07
  -2   4  -2   54.59    2.00
  -2   4  -2   56.48    2.07
  -2   4  -2   55.63    1.86
   2   4   2   57.41    1.87
  -2   4  -2   57.80    2.01
   2   4   2   60.78    1.87
  -2   4  -2   55.43    1.86
  -4  -4  -2    0.08    0.12
   4  -4   2    0.12    0.07
  -4  -4  -2    0.19    0.07
   4  -4   2    0.09    0.09
   4  -4   2    0.25    0.08
  -4  -4  -2    0.04    0.07
   4  -4   2    0.13    0.10
  -4  -4  -2    0.11    0.04
   4  -4   2    0.20    0.08
  -4  -4  -2    0.16    0.07
  -4   4  -2    0.09    0.06
   4   4   2    0.03    0.10
   4   4   2    0.15    0.07
  -4   4  -2    0.17    0.09
   4   4   2    0.22    0.08
  -4   4  -2    0.04    0.05
  -4   4  -2    0.16    0.12
   4   4   2    0.16    0.08
  -4   4  -2    0.02    0.08
  -4   4  -2    0.14    0.07
   4   4   2    0.14    0.06
  -4   4  -2   -0.01    0.06
  -4   4  -2    0.19    0.09
   6  -4   2    0.30    0.13
   6  -4   2    0.13    0.08
  -6  -4  -2    0.26    0.09
  -6  -4  -2    0.08    0.06
  -6  -4  -2    0.21    0.08
  -6  -4  -2    0.12    0.07
   6  -4   2    0.22    0.10
   6  -4   2    0.07    0.10
   6  -4   2    0.08    0.08
   6  -4   2    0.06    0.08
  -6  -4  -2    0.15    0.15
   6  -4   2    0.03    0.07
  -6  -4  -2    0.04    0.07
  -6   4  -2    0.13    0.10
   6   4   2    0.10    0.09
  -6   4  -2    0.17    0.10
   6   4   2    0.16    0.12
  -6   4  -2    0.02    0.06
  -6   4  -2    0.20    0.12
   6   4   2   -0.01    0.06
   6   4   2    0.10    0.08
  -6   4  -2    0.14    0.06
  -6   4  -2    0.02    0.08
  -6   4  -2    0.15    0.09
  -8  -4  -2    0.27    0.10
   8  -4   2    0.26    0.12
  -8  -4  -2    0.13    0.15
   8  -4   2    0.36    0.13
   8  -4   2    0.18    0.11
   8  -4   2    0.34    0.09
   8  -4   2    0.30    0.13
   8  -4   2    0.29    0.11
  -8  -4  -2    0.40    0.11
  -8  -4  -2    0.20    0.11
  -8  -4  -2    0.56    0.13
  -8  -4  -2    0.33    0.10
   8  -4   2    0.20    0.13
  -8   4  -2    0.29    0.13
  -8   4  -2    0.42    0.13
  -8   4  -2    0.41    0.16
   8   4   2    0.49    0.15
   8   4   2    0.22    0.10
  -8   4  -2    0.20    0.10
  -8   4  -2    0.45    0.13
   8   4   2    0.32    0.12
  -8   4  -2    0.27    0.12
 -10  -4  -2   -0.05    0.08
  10  -4   2    0.02    0.09
 -10  -4  -2    0.08    0.08
 -10  -4  -2    0.05    0.15
  10  -4   2   -0.05    0.09
  10  -4   2    0.02    0.07
  10  -4   2    0.20    0.13
 -10  -4  -2    0.04    0.09
  10  -4   2   -0.03    0.08
  10  -4   2    0.06    0.11
 -10  -4  -2    0.10    0.10
 -10  -4  -2    0.01    0.09
  10  -4   2    0.12    0.12
 -10   4  -2   -0.04    0.12
  10   4   2    0.14    0.14
  10   4   2    0.05    0.10
 -10   4  -2    0.06    0.10
  10   4   2   -0.08    0.07
 -10   4  -2   -0.04    0.09
 -10   4  -2    0.05    0.10
 -10   4  -2    0.11    0.11
 -10   4  -2    0.12    0.12
  10   4   2    0.02    0.06
 -12  -4  -2    2.90    0.23
  12  -4   2    1.47    0.25
  12  -4   2    2.44    0.29
 -12  -4  -2    2.99    0.32
  12  -4   2    2.78    0.33
 -12  -4  -2    2.49    0.28
 -12  -4  -2    2.41    0.30
  12  -4   2    2.80    0.25
  12  -4   2    3.22    0.32
 -12  -4  -2    2.35    0.41
  12  -4   2    2.58    0.33
 -12  -4  -2    2.61    0.31
  12  -4   2    2.67    0.34
 -12   4  -2    2.60    0.35
 -12   4  -2    2.67    0.30
  12   4   2    2.57    0.33
 -12   4  -2    2.84    0.30
  12   4   2    2.69    0.29
  12   4   2    3.11    0.38
 -12   4  -2    3.48    0.37
 -12   4  -2    1.90    0.30
  12   4   2    2.79    0.24
 -12   4  -2    3.34    0.29
 -14  -4  -2    4.71    0.58
 -14  -4  -2    4.42    0.29
 -14  -4  -2    4.02    0.40
  14  -4   2    4.50    0.44
 -14  -4  -2    4.17    0.40
  14  -4   2    4.71    0.42
  14  -4   2    3.93    0.45
 -14  -4  -2    4.98    0.45
  14  -4   2    3.70    0.40
  14  -4   2    2.59    0.38
 -14   4  -2    4.45    0.44
 -14   4  -2    4.59    0.42
 -14   4  -2    4.30    0.37
  14   4   2    5.19    0.47
 -14   4  -2    3.82    0.45
  14   4   2    4.95    0.41
  14   4   2    3.80    0.32
 -14   4  -2    4.48    0.35
  16  -4   2   68.34    2.60
 -16  -4  -2   63.54    2.59
 -16  -4  -2   65.59    3.02
 -16  -4  -2   66.56    2.82
 -16  -4  -2   68.33    2.86
 -16  -4  -2   70.82    2.38
  16  -4   2   63.71    2.85
 -16   4  -2   69.82    2.67
 -16   4  -2   69.92    2.61
  16   4   2   69.46    2.58
 -16   4  -2   67.80    2.49
  18  -4   2    1.21    0.32
 -18  -4  -2    1.91    0.36
 -18  -4  -2    1.53    0.41
 -18  -4  -2    1.39    0.30
  18  -4   2    1.56    0.31
 -18   4  -2    1.67    0.26
 -18   4  -2    2.11    0.36
 -18   4  -2    1.58    0.27
  20  -4   2    2.66    0.45
 -20  -4  -2    2.82    0.42
 -20  -4  -2    2.07    0.49
  20  -4   2    2.03    0.37
 -20   4  -2    2.24    0.37
 -20   4  -2    2.20    0.32
 -20   4  -2    2.25    0.32
 -22  -4  -2   41.15    2.21
 -22  -4  -2   41.60    1.89
  22  -4   2   39.01    1.83
 -22   4  -2   36.86    1.78
 -22   4  -2   39.25    1.65
 -22   4  -2   38.82    1.77
 -24  -4  -2    9.49    0.81
  24  -4   2   10.65    0.85
 -24   4  -2    9.03    0.73
 -24   4  -2    9.00    0.67
 -26  -4  -2   26.60    1.54
  26  -4   2   26.47    1.54
 -26   4  -2   27.82    1.45
 -26   4  -2   27.77    1.35
 -28   4  -2    0.67    0.29
 -28   4  -2    0.81    0.32
 -30   4  -2    4.04    0.51
 -30   4  -2    4.57    0.57
 -32   4  -2    0.17    0.31
 -32   4  -2    0.15    0.27
 -35   5   2   21.99    1.38
 -33   5   2   19.71    1.18
 -33   5   2   18.88    1.26
 -31   5   2    2.43    0.44
 -31   5   2    1.32    0.42
 -29   5   2    0.62    0.34
 -29   5   2    1.30    0.34
 -27  -5   2    0.27    0.28
  27  -5  -2   -0.24    0.23
  27  -5  -2    0.11    0.27
 -27   5   2    0.14    0.26
 -27   5   2    0.22    0.20
 -25  -5   2    5.53    0.64
 -25  -5   2    6.58    0.82
  25  -5  -2    7.33    0.68
  25  -5  -2    6.47    0.64
 -25   5   2    5.96    0.62
 -25   5   2    5.15    0.51
  23  -5  -2    0.15    0.21
 -23  -5   2    0.14    0.26
  23  -5  -2    0.42    0.26
 -23  -5   2    0.16    0.21
 -23   5   2    0.05    0.17
 -23   5   2    0.06    0.22
  21  -5  -2    0.06    0.19
 -21  -5   2    0.01    0.23
 -21  -5   2    0.09    0.17
  21  -5  -2    0.14    0.20
 -21   5   2   -0.02    0.20
 -21   5   2    0.06    0.14
 -19  -5   2    1.80    0.33
 -19  -5   2    1.70    0.31
  19  -5  -2    1.48    0.32
  19  -5  -2    1.72    0.31
 -19  -5   2    1.05    0.37
  19  -5  -2    1.49    0.29
 -19   5   2    2.17    0.24
 -19   5   2    1.19    0.32
 -19   5   2    1.51    0.26
  17  -5  -2    1.34    0.28
 -17  -5   2    1.01    0.25
 -17  -5   2    1.16    0.26
  17  -5  -2    0.98    0.23
 -17  -5   2    1.10    0.24
  17  -5  -2    0.40    0.18
  17  -5  -2    1.37    0.24
 -17  -5   2    1.77    0.41
  17  -5  -2    1.11    0.28
 -17   5   2    0.92    0.16
 -17   5   2    0.77    0.27
 -17   5   2    1.27    0.23
 -15  -5   2   84.13    3.61
  15  -5  -2   91.41    3.23
 -15  -5   2   86.95    3.34
  15  -5  -2   79.40    3.12
 -15  -5   2   94.01    3.11
 -15  -5   2   84.47    3.11
  15  -5  -2   80.93    3.05
 -15  -5   2   84.02    3.35
  15  -5  -2   83.79    3.37
  15   5  -2   87.69    3.06
 -15   5   2   89.95    3.12
 -15   5   2   82.32    3.25
 -15   5   2   83.97    3.02
  15   5  -2   83.87    3.42
 -15   5   2   85.31    3.08
 -13  -5   2  120.06    4.19
  13  -5  -2  116.31    4.56
  13  -5  -2  115.72    4.13
 -13  -5   2  114.80    4.78
  13  -5  -2  132.19    4.45
  13  -5  -2  121.82    4.36
 -13  -5   2  121.99    4.54
  13  -5  -2  118.58    4.22
 -13  -5   2  122.02    4.16
 -13   5   2  125.75    4.33
  13   5  -2  122.32    4.63
 -13   5   2  122.27    4.21
  13   5  -2  119.31    4.13
 -13   5   2  123.97    4.17
 -13   5   2  119.91    4.39
 -13   5   2  118.89    4.13
  13   5  -2  128.07    4.29
 -11  -5   2   25.32    1.41
  11  -5  -2   26.65    1.14
  11  -5  -2   24.71    1.06
 -11  -5   2   25.54    1.10
  11  -5  -2   25.86    1.12
 -11  -5   2   24.90    1.07
  11  -5  -2   27.83    1.16
  11  -5  -2   25.45    1.22
 -11  -5   2   26.44    1.11
 -11  -5   2   28.91    0.95
 -11  -5   2   24.12    1.10
 -11   5   2   26.22    1.19
  11   5  -2   25.68    1.19
 -11   5   2   26.11    1.08
  11   5  -2   25.92    1.24
  11   5  -2   27.43    0.96
 -11   5   2   27.40    1.12
 -11   5   2   26.51    1.06
 -11   5   2   24.49    1.24
 -11   5   2   25.90    1.07
  11   5  -2   27.32    1.06
  -9  -5   2    5.77    0.31
   9  -5  -2    5.54    0.29
  -9  -5   2    5.34    0.28
   9  -5  -2    4.95    0.32
  -9  -5   2    5.40    0.35
   9  -5  -2    7.16    0.50
  -9  -5   2    5.61    0.54
  -9  -5   2    5.10    0.33
   9  -5  -2    5.40    0.39
   9  -5  -2    5.37    0.37
  -9  -5   2    4.92    0.28
  -9   5   2    5.59    0.34
  -9   5   2    5.00    0.46
  -9   5   2    5.32    0.38
   9   5  -2    5.20    0.30
  -9   5   2    5.44    0.37
   9   5  -2    5.16    0.39
   9   5  -2    5.24    0.37
  -9   5   2    5.55    0.34
  -9   5   2    5.65    0.37
   9   5  -2    5.21    0.32
  -9   5   2    5.80    0.41
  -7  -5   2    8.66    0.43
  -7  -5   2    9.42    0.69
   7  -5  -2    8.78    0.57
  -7  -5   2    8.57    0.43
   7  -5  -2    8.23    0.40
   7  -5  -2    9.13    0.45
   7   5  -2    8.45    0.48
   7   5  -2    8.54    0.39
  -7   5   2    9.09    0.50
  -7   5   2    8.40    0.47
   7   5  -2    8.51    0.45
  -7   5   2    8.45    0.40
  -7   5   2    7.99    0.46
   7   5  -2    8.79    0.44
  -7   5   2    7.92    0.52
  -7   5   2    8.04    0.48
  -7   5   2    8.62    0.45
   5  -5  -2   14.08    0.57
  -5  -5   2   14.78    0.67
  -5  -5   2   15.79    0.58
   5  -5  -2   14.70    0.60
  -5  -5   2   15.45    0.60
   5  -5  -2   14.48    0.77
  -5   5   2   15.65    0.56
  -5   5   2   15.28    0.66
  -5   5   2   15.54    0.64
   5   5  -2   15.36    0.65
  -5   5   2   14.88    0.79
  -5   5   2   15.44    0.71
  -5   5   2   15.81    0.76
   5   5  -2   15.29    0.56
  -5   5   2   15.64    0.74
   5   5  -2   15.01    0.85
   5   5  -2   13.80    0.68
   5   5  -2   14.79    0.68
   3  -5  -2   51.35    1.67
  -3  -5   2   49.42    1.68
  -3  -5   2   47.81    1.65
  -3  -5   2   51.36    1.84
   3  -5  -2   50.35    1.66
   3  -5  -2   48.85    1.91
  -3   5   2   50.77    1.85
   3   5  -2   52.08    1.88
  -3   5   2   47.42    1.97
  -3   5   2   51.67    1.82
   3   5  -2   49.33    2.12
  -3   5   2   49.03    1.94
   3   5  -2   50.96    1.86
   3   5  -2   47.81    2.06
   3   5  -2   52.19    1.86
  -3   5   2   49.18    2.03
  -1  -5   2    4.13    0.18
  -1  -5   2    3.99    0.32
  -1  -5   2    4.12    0.20
   1  -5  -2    3.58    0.33
   1   5  -2    4.30    0.23
  -1   5   2    4.86    0.41
   1   5  -2    4.36    0.35
   1   5  -2    4.25    0.22
   1   5  -2    3.47    0.40
  -1   5   2    4.71    0.40
  -1   5   2    4.36    0.32
   1   5  -2    4.25    0.39
  -1  -5  -2    2.39    0.13
   1  -5   2    2.40    0.15
   1  -5   2    2.27    0.26
   1  -5   2    2.07    0.14
  -1  -5  -2    2.37    0.26
  -1  -5  -2    2.70    0.33
  -1  -5  -2    2.25    0.13
  -1   5  -2    2.76    0.26
  -1   5  -2    2.52    0.18
  -1   5  -2    2.70    0.27
  -1   5  -2    1.86    0.24
   1   5   2    2.19    0.30
  -1   5  -2    2.46    0.18
   1   5   2    2.41    0.15
  -1   5  -2    2.58    0.33
   1   5   2    2.62    0.32
   1   5   2    2.20    0.14
  -1   5  -2    2.16    0.12
  -1   5  -2    3.49    0.32
  -3  -5  -2    1.63    0.13
  -3  -5  -2    1.43    0.28
   3  -5   2    1.45    0.22
   3  -5   2    1.60    0.14
  -3  -5  -2    1.49    0.13
  -3  -5  -2    1.57    0.20
   3  -5   2    1.67    0.25
   3  -5   2    1.59    0.15
  -3   5  -2    1.80    0.20
  -3   5  -2    1.73    0.24
  -3   5  -2    1.06    0.15
   3   5   2    1.46    0.14
   3   5   2    1.64    0.13
  -3   5  -2    1.52    0.13
   3   5   2    2.06    0.30
  -3   5  -2    1.61    0.22
  -3   5  -2    1.79    0.25
   3   5   2    1.36    0.14
  -5  -5  -2    0.14    0.08
   5  -5   2    0.27    0.13
  -5  -5  -2    0.05    0.09
   5  -5   2   -0.06    0.10
   5  -5   2    0.10    0.08
   5  -5   2    0.04    0.07
  -5  -5  -2    0.03    0.15
  -5  -5  -2    0.07    0.07
  -5   5  -2    0.08    0.12
   5   5   2    0.09    0.08
   5   5   2    0.18    0.09
  -5   5  -2    0.07    0.11
  -5   5  -2    0.11    0.08
  -5   5  -2    0.26    0.09
  -5   5  -2    0.04    0.09
   5   5   2    0.26    0.09
  -5   5  -2    0.01    0.07
   5   5   2    0.16    0.08
  -5   5  -2    0.07    0.09
   7  -5   2    2.86    0.24
   7  -5   2    3.13    0.25
  -7  -5  -2    2.90    0.20
  -7  -5  -2    3.01    0.25
  -7  -5  -2    2.88    0.41
  -7  -5  -2    2.94    0.19
   7  -5   2    2.65    0.25
   7  -5   2    2.94    0.33
  -7  -5  -2    2.92    0.24
   7  -5   2    3.59    0.35
  -7  -5  -2    2.72    0.25
  -7   5  -2    2.95    0.28
  -7   5  -2    2.52    0.29
   7   5   2    3.55    0.30
  -7   5  -2    3.40    0.29
   7   5   2    3.05    0.24
  -7   5  -2    2.84    0.34
  -7   5  -2    3.20    0.25
  -7   5  -2    3.04    0.22
  -7   5  -2    3.35    0.30
   7   5   2    3.07    0.27
   9  -5   2    7.41    0.47
   9  -5   2    5.90    0.42
  -9  -5  -2    6.43    0.38
   9  -5   2    6.95    0.43
   9  -5   2    5.95    0.49
  -9  -5  -2    6.65    0.39
  -9  -5  -2    6.15    0.38
   9  -5   2    6.72    0.49
  -9  -5  -2    6.08    0.40
   9  -5   2    5.62    0.40
   9  -5   2    6.47    0.39
  -9  -5  -2    5.31    0.58
  -9  -5  -2    6.75    0.42
  -9   5  -2    6.09    0.51
  -9   5  -2    5.55    0.46
   9   5   2    6.42    0.40
  -9   5  -2    6.80    0.47
  -9   5  -2    7.03    0.44
   9   5   2    5.95    0.44
  -9   5  -2    6.02    0.40
  -9   5  -2    6.60    0.34
   9   5   2    5.92    0.45
 -11  -5  -2   -0.01    0.10
  11  -5   2    0.22    0.11
 -11  -5  -2    0.09    0.12
 -11  -5  -2    0.29    0.13
  11  -5   2    0.22    0.14
 -11  -5  -2    0.32    0.25
  11  -5   2    0.12    0.14
  11  -5   2    0.19    0.15
  11  -5   2    0.24    0.15
  11  -5   2    0.26    0.17
 -11  -5  -2    0.10    0.12
 -11  -5  -2    0.19    0.11
  11  -5   2    0.25    0.16
 -11   5  -2    0.18    0.14
 -11   5  -2    0.13    0.15
 -11   5  -2    0.19    0.13
 -11   5  -2    0.01    0.16
 -11   5  -2    0.21    0.14
  11   5   2    0.15    0.13
  11   5   2    0.19    0.14
  13  -5   2    0.38    0.19
 -13  -5  -2    0.39    0.17
 -13  -5  -2    0.38    0.17
 -13  -5  -2    0.32    0.16
  13  -5   2    0.49    0.19
 -13  -5  -2    0.05    0.19
 -13  -5  -2    0.31    0.16
 -13  -5  -2    0.50    0.12
  13  -5   2    0.47    0.21
  13  -5   2    0.20    0.17
  13  -5   2    0.10    0.14
  13   5   2    0.54    0.20
 -13   5  -2    0.32    0.16
 -13   5  -2    0.51    0.23
 -13   5  -2    0.15    0.17
 -13   5  -2    0.42    0.17
 -15  -5  -2   35.85    1.67
  15  -5   2   36.71    1.65
 -15  -5  -2   35.25    1.95
 -15  -5  -2   37.04    1.59
  15  -5   2   37.46    1.71
  15  -5   2   36.41    1.57
 -15   5  -2   34.60    1.65
 -15   5  -2   38.98    1.55
 -15   5  -2   37.65    1.54
 -17  -5  -2   70.27    3.30
  17  -5   2   66.89    3.04
 -17  -5  -2   72.26    3.03
  17  -5   2   73.09    2.79
  17  -5   2   71.82    2.85
 -17  -5  -2   70.56    2.79
 -17   5  -2   75.38    2.72
 -17   5  -2   75.67    2.91
 -17   5  -2   77.84    2.81
 -19  -5  -2   19.59    1.12
  19  -5   2   19.79    1.11
 -19   5  -2   20.18    1.03
 -19   5  -2   21.84    1.02
 -19   5  -2   19.56    1.15
 -21  -5  -2   22.74    1.23
  21  -5   2   20.68    1.18
 -21  -5  -2   20.93    1.49
 -21   5  -2   20.49    1.21
 -21   5  -2   20.06    1.06
 -23  -5  -2   31.02    1.61
  23  -5   2   33.03    1.64
 -23   5  -2   29.57    1.57
 -23   5  -2   31.56    1.44
  25  -5   2    2.05    0.46
 -25  -5  -2    1.52    0.42
 -25   5  -2    1.67    0.40
 -25   5  -2    1.44    0.33
 -27   5  -2    4.56    0.52
 -27   5  -2    3.31    0.51
 -29   5  -2   -0.21    0.27
 -29   5  -2    0.23    0.29
 -31   5  -2    7.18    0.68
 -31   5  -2    7.28    0.76
 -32   6   2   13.17    0.95
 -32   6   2   13.48    1.08
 -30   6   2    2.84    0.45
 -30   6   2    2.03    0.48
  28  -6  -2    4.00    0.59
 -28   6   2    2.76    0.44
 -28   6   2    4.02    0.58
  26  -6  -2    2.04    0.46
 -26   6   2    3.65    0.53
 -26   6   2    3.23    0.43
  24  -6  -2    0.44    0.29
 -24  -6   2    0.42    0.28
  24  -6  -2    0.22    0.25
 -24   6   2    0.32    0.28
 -24   6   2    0.35    0.21
 -22  -6   2    2.12    0.39
 -22  -6   2    2.31    0.55
  22  -6  -2    2.01    0.38
  22  -6  -2    2.00    0.42
 -22   6   2    1.66    0.31
 -22   6   2    1.80    0.40
 -20  -6   2    4.47    0.48
  20  -6  -2    3.72    0.49
  20  -6  -2    4.33    0.47
 -20  -6   2    3.63    0.62
 -20   6   2    4.36    0.43
 -20   6   2    4.67    0.58
 -18  -6   2    3.78    0.42
 -18  -6   2    3.50    0.40
 -18  -6   2    3.38    0.58
  18  -6  -2    3.31    0.45
  18  -6  -2    3.52    0.40
 -18   6   2    3.85    0.50
 -18   6   2    3.26    0.37
  16  -6  -2   95.92    3.66
 -16  -6   2  101.31    3.73
  16  -6  -2   91.89    3.75
 -16  -6   2   99.47    4.15
 -16  -6   2   98.07    3.49
 -16  -6   2   95.69    3.73
  16  -6  -2   94.12    3.45
 -16   6   2   96.90    3.44
 -16   6   2   99.36    3.53
 -16   6   2   94.90    3.70
 -14  -6   2   80.65    3.64
  14  -6  -2   83.76    3.13
 -14  -6   2   83.42    3.25
  14  -6  -2   90.70    3.29
 -14  -6   2   88.61    3.07
  14  -6  -2   82.18    3.04
  14  -6  -2   83.52    3.27
 -14  -6   2   87.50    3.26
  14  -6  -2   89.11    3.28
 -14  -6   2   85.35    3.07
  14  -6  -2   87.92    3.29
 -14   6   2   85.85    3.13
 -14   6   2   89.85    3.08
 -14   6   2   83.04    3.05
 -14   6   2   81.35    3.29
 -12  -6   2  142.42    5.61
 -12  -6   2  149.63    4.82
  12  -6  -2  140.78    5.10
  12  -6  -2  139.02    4.80
 -12  -6   2  150.17    5.20
 -12  -6   2  149.48    4.73
  12  -6  -2  146.11    5.24
 -12  -6   2  142.33    4.83
  12  -6  -2  124.98    5.20
 -12  -6   2  139.31    5.19
  12  -6  -2  144.66    5.20
  12  -6  -2  142.89    4.89
 -12   6   2  140.74    4.85
 -12   6   2  151.66    4.82
 -12   6   2  135.86    5.12
  12   6  -2  141.19    5.37
 -12   6   2  142.91    4.95
  12   6  -2  151.76    4.80
 -12   6   2  143.38    5.10
 -10  -6   2   74.79    3.29
 -10  -6   2   78.55    2.69
 -10  -6   2   79.75    2.68
  10  -6  -2   73.67    2.68
 -10  -6   2   73.46    2.70
  10  -6  -2   77.54    2.97
  10  -6  -2   77.86    2.75
  10   6  -2   80.82    2.67
 -10   6   2   79.26    3.04
  10   6  -2   78.17    2.69
 -10   6   2   76.88    2.88
 -10   6   2   75.94    2.78
 -10   6   2   77.11    3.00
  10   6  -2   77.50    3.01
 -10   6   2   82.17    2.85
 -10   6   2   82.17    2.70
   8  -6  -2    4.53    0.31
  -8  -6   2    4.38    0.28
   8  -6  -2    3.82    0.26
  -8  -6   2    4.66    0.32
  -8  -6   2    3.77    0.50
  -8  -6   2    4.59    0.30
   8  -6  -2    3.41    0.40
  -8   6   2    4.51    0.34
  -8   6   2    4.44    0.37
  -8   6   2    4.63    0.37
   8   6  -2    4.42    0.32
  -8   6   2    4.63    0.42
  -8   6   2    4.80    0.35
   8   6  -2    4.57    0.27
  -8   6   2    4.59    0.27
  -8   6   2    4.41    0.46
   8   6  -2    4.34    0.32
  -6  -6   2    2.41    0.19
   6  -6  -2    2.40    0.19
  -6  -6   2    2.66    0.26
  -6  -6   2    2.53    0.18
   6  -6  -2    2.37    0.17
   6  -6  -2    2.62    0.33
   6   6  -2    2.35    0.35
  -6   6   2    2.99    0.23
   6   6  -2    2.58    0.21
  -6   6   2    2.84    0.33
  -6   6   2    2.46    0.27
  -6   6   2    2.64    0.28
   6   6  -2    2.27    0.25
   6   6  -2    2.82    0.24
  -6   6   2    2.65    0.29
  -6   6   2    2.69    0.21
   4  -6  -2   10.24    0.65
  -4  -6   2   10.95    0.42
  -4  -6   2   11.12    0.59
  -4   6   2   10.86    0.48
   4   6  -2   11.00    0.49
  -4   6   2   10.55    0.60
  -4   6   2   10.36    0.63
   4   6  -2   10.67    0.51
  -4   6   2   11.20    0.70
   4   6  -2   11.23    0.73
   4   6  -2   10.48    0.59
  -4   6   2   10.85    0.47
  -4   6   2   10.88    0.65
  -2  -6   2  104.02    3.72
   2  -6  -2  109.44    3.80
  -2   6   2  109.92    3.91
  -2   6   2  106.32    4.08
  -2   6   2  107.07    3.64
   2   6  -2  105.97    3.86
   2   6  -2  108.09    4.09
   2   6  -2  106.22    3.87
   2   6  -2  106.42    3.75
  -2   6   2  104.18    4.01
   0  -6  -2  113.23    3.97
   0  -6   2  109.53    3.94
   0   6  -2  109.34    4.24
   0   6  -2  116.01    3.99
   0   6   2  109.04    4.12
   0   6  -2  114.08    3.90
   0   6  -2  115.20    4.04
   0   6   2  116.81    3.84
   2  -6   2    0.23    0.07
   2  -6   2    0.33    0.07
  -2  -6  -2    0.40    0.06
  -2  -6  -2    0.41    0.21
  -2  -6  -2    0.40    0.16
   2  -6   2    0.49    0.18
  -2   6  -2    0.34    0.16
  -2   6  -2    0.32    0.16
   2   6   2    0.37    0.08
  -2   6  -2    0.42    0.14
  -2   6  -2    0.38    0.18
  -2   6  -2    0.34    0.10
   2   6   2    0.48    0.21
   4  -6   2    3.61    0.24
  -4  -6  -2    3.20    0.44
   4  -6   2    3.94    0.39
  -4  -6  -2    3.38    0.21
  -4  -6  -2    3.56    0.22
   4  -6   2    3.83    0.23
  -4  -6  -2    3.10    0.30
  -4   6  -2    3.67    0.21
  -4   6  -2    3.25    0.30
   4   6   2    3.40    0.25
  -4   6  -2    3.23    0.34
  -4   6  -2    3.23    0.33
   4   6   2    3.20    0.24
  -4   6  -2    3.54    0.28
  -4   6  -2    3.35    0.38
   6  -6   2    3.72    0.40
  -6  -6  -2    4.14    0.27
  -6  -6  -2    4.04    0.34
   6  -6   2    3.94    0.29
   6  -6   2    3.98    0.28
  -6  -6  -2    4.40    0.53
  -6  -6  -2    4.32    0.28
  -6   6  -2    4.23    0.30
  -6   6  -2    4.51    0.39
   6   6   2    4.70    0.28
  -6   6  -2    4.14    0.27
  -6   6  -2    4.22    0.35
  -6   6  -2    3.90    0.42
  -6   6  -2    4.76    0.38
   6   6   2    3.89    0.31
   8  -6   2    6.72    0.44
  -8  -6  -2    6.56    0.41
   8  -6   2    6.65    0.54
   8  -6   2    7.78    0.44
   8  -6   2    7.14    0.36
  -8  -6  -2    6.87    0.67
  -8  -6  -2    6.83    0.41
  -8  -6  -2    6.34    0.43
   8   6   2    7.24    0.47
  -8   6  -2    7.35    0.48
  -8   6  -2    7.36    0.52
  -8   6  -2    6.85    0.39
  -8   6  -2    7.10    0.57
  -8   6  -2    7.27    0.42
   8   6   2    8.01    0.43
  -8   6  -2    7.60    0.52
 -10  -6  -2    3.72    0.52
  10  -6   2    2.80    0.31
 -10  -6  -2    2.97    0.23
 -10  -6  -2    2.71    0.28
  10  -6   2    3.41    0.30
 -10  -6  -2    3.34    0.31
  10  -6   2    3.02    0.27
  10  -6   2    3.00    0.38
 -10  -6  -2    3.38    0.29
 -10  -6  -2    3.13    0.23
  10  -6   2    2.95    0.29
 -10   6  -2    3.10    0.36
 -10   6  -2    3.66    0.26
 -10   6  -2    2.81    0.33
 -10   6  -2    3.46    0.30
  10   6   2    3.11    0.34
 -10   6  -2    3.07    0.32
  10   6   2    3.15    0.29
 -10   6  -2    2.75    0.40
 -12  -6  -2    6.91    0.49
  12  -6   2    6.70    0.49
 -12  -6  -2    7.02    0.43
 -12  -6  -2    6.59    0.44
  12  -6   2    6.90    0.58
  12  -6   2    7.54    0.54
  12  -6   2    6.85    0.48
 -12  -6  -2    7.50    0.50
  12  -6   2    8.11    0.54
 -12  -6  -2    7.35    0.46
 -12  -6  -2    6.76    0.73
 -12   6  -2    7.59    0.62
 -12   6  -2    7.36    0.49
 -12   6  -2    7.00    0.53
 -14  -6  -2    1.17    0.23
 -14  -6  -2    1.18    0.39
 -14  -6  -2    1.49    0.25
  14  -6   2    0.95    0.29
  14  -6   2    1.14    0.25
 -14  -6  -2    0.84    0.23
  14  -6   2    1.03    0.24
 -14   6  -2    0.85    0.24
 -14   6  -2    0.87    0.28
 -14   6  -2    1.15    0.22
 -16  -6  -2   24.11    1.60
  16  -6   2   23.49    1.23
 -16  -6  -2   26.51    1.27
  16  -6   2   26.65    1.36
 -16   6  -2   24.46    1.21
 -16   6  -2   28.84    1.41
 -16   6  -2   28.44    1.21
  18  -6   2   81.70    3.16
 -18  -6  -2   81.20    3.16
  18  -6   2   81.05    3.25
 -18  -6  -2   88.59    3.85
 -18   6  -2   80.57    3.29
 -18   6  -2   85.40    3.18
 -18   6  -2   82.77    3.08
 -20  -6  -2  107.91    3.98
  20  -6   2  109.17    3.99
 -20   6  -2  100.89    3.81
 -20   6  -2  106.53    4.09
 -22  -6  -2    6.25    0.63
  22  -6   2    5.40    0.61
 -22   6  -2    6.12    0.65
 -22   6  -2    5.58    0.54
 -24   6  -2    0.67    0.35
 -24   6  -2    0.49    0.25
 -26   6  -2   10.83    0.78
 -26   6  -2    9.78    0.87
 -28   6  -2    9.47    0.77
 -28   6  -2   10.26    0.91
 -30   6  -2   31.94    1.63
 -30   6  -2   31.75    1.74
 -31   7   2    1.03    0.36
 -31   7   2    0.51    0.42
 -29   7   2    1.42    0.47
 -29   7   2    1.74    0.40
  27  -7  -2    0.53    0.35
 -27   7   2    0.06    0.30
 -27   7   2    0.31    0.25
  25  -7  -2    0.49    0.34
 -25   7   2    1.05    0.30
 -25   7   2    0.94    0.38
  23  -7  -2   -0.10    0.25
 -23   7   2    0.09    0.25
 -23   7   2   -0.18    0.17
 -21  -7   2    9.39    0.74
  21  -7  -2   10.51    0.76
  21  -7  -2    8.92    0.80
 -21   7   2    9.43    0.86
 -21   7   2    9.39    0.69
 -19  -7   2    0.49    0.35
  19  -7  -2    0.48    0.29
 -19  -7   2    0.27    0.21
  19  -7  -2    0.37    0.21
 -19   7   2    0.17    0.28
 -19   7   2    0.26    0.21
 -17  -7   2    4.04    0.43
  17  -7  -2    3.15    0.49
 -17  -7   2    3.45    0.61
  17  -7  -2    3.67    0.40
 -17   7   2    3.09    0.49
 -17   7   2    3.62    0.40
 -15  -7   2   35.90    1.43
  15  -7  -2   36.65    1.46
  15  -7  -2   35.23    1.44
  15  -7  -2   35.49    1.71
  15  -7  -2   34.99    1.48
 -15  -7   2   36.34    1.43
 -15  -7   2   36.03    1.52
 -15  -7   2   33.56    1.96
 -15   7   2   35.23    1.74
 -15   7   2   34.64    1.52
 -15   7   2   37.72    1.47
 -13  -7   2    1.68    0.26
  13  -7  -2    2.03    0.26
  13  -7  -2    2.24    0.40
  13  -7  -2    2.35    0.31
 -13  -7   2    1.76    0.45
 -13  -7   2    2.05    0.28
 -13   7   2    1.97    0.27
 -13   7   2    1.86    0.37
 -13   7   2    1.26    0.27
 -13   7   2    2.26    0.26
  11  -7  -2  100.43    3.75
  11  -7  -2   97.79    3.45
 -11  -7   2  101.07    4.19
 -11  -7   2   98.59    3.40
  11  -7  -2   95.18    3.37
 -11   7   2  102.56    3.66
 -11   7   2   97.77    3.82
 -11   7   2   97.03    3.76
 -11   7   2   98.18    3.55
 -11   7   2  101.92    3.53
   9  -7  -2   25.53    1.01
  -9  -7   2   24.19    0.95
   9  -7  -2   24.14    1.25
  -9  -7   2   24.71    1.02
  -9  -7   2   24.57    0.97
   9  -7  -2   24.97    0.96
  -9   7   2   24.55    1.12
   9   7  -2   24.51    1.04
  -9   7   2   23.84    1.23
  -9   7   2   22.80    1.10
  -9   7   2   23.90    1.10
   9   7  -2   24.83    1.10
  -9   7   2   24.40    1.27
   7  -7  -2    0.99    0.29
   7  -7  -2    0.82    0.12
  -7  -7   2    0.92    0.13
  -7  -7   2    0.59    0.11
   7  -7  -2    0.85    0.14
  -7  -7   2    0.92    0.20
  -7   7   2    1.06    0.27
   7   7  -2    0.96    0.30
  -7   7   2    0.49    0.19
  -7   7   2    0.72    0.20
   7   7  -2    0.96    0.21
  -7   7   2    1.02    0.23
   7   7  -2    0.76    0.16
  -7   7   2    0.39    0.24
  -5  -7   2   77.99    2.80
   5  -7  -2   78.31    2.96
   5   7  -2   75.42    3.18
   5   7  -2   76.51    2.82
   5   7  -2   80.16    2.88
  -5   7   2   78.19    2.95
  -5   7   2   76.56    2.88
  -5   7   2   78.69    2.80
  -5   7   2   75.40    3.01
   3  -7  -2    0.88    0.25
  -3  -7   2    0.57    0.18
  -3   7   2    0.47    0.20
   3   7  -2    0.94    0.21
   3   7  -2    0.67    0.10
  -3   7   2    0.62    0.22
  -3   7   2    0.65    0.23
   3   7  -2    0.53    0.25
  -1  -7   2    0.99    0.24
   1  -7  -2    1.38    0.31
  -1   7   2    1.51    0.25
   1   7  -2    1.46    0.27
   1   7  -2    1.28    0.29
  -1   7   2    0.84    0.27
   1   7  -2    1.51    0.14
   1   7  -2    1.04    0.26
  -1   7   2    1.98    0.33
   1   7  -2    1.33    0.27
  -1  -7  -2    0.34    0.20
   1  -7   2    0.41    0.19
  -1   7  -2    0.21    0.09
  -1   7  -2    0.81    0.22
   1   7   2    0.31    0.15
   1   7   2    0.28    0.19
  -1   7  -2    0.35    0.20
   1   7   2    0.19    0.21
  -1   7  -2   -0.01    0.14
   1   7   2    0.31    0.07
  -1   7  -2    0.13    0.16
   3  -7   2    1.17    0.12
   3  -7   2    1.89    0.31
  -3  -7  -2    1.16    0.24
   3  -7   2    1.15    0.13
  -3  -7  -2    1.08    0.32
  -3   7  -2    1.48    0.19
  -3   7  -2    1.18    0.27
  -3   7  -2    1.50    0.24
  -3   7  -2    1.75    0.28
   3   7   2    1.38    0.16
  -3   7  -2    1.82    0.29
   3   7   2    1.04    0.30
  -5  -7  -2    0.95    0.23
  -5  -7  -2    1.24    0.13
   5  -7   2    1.04    0.26
   5  -7   2    1.60    0.16
  -5  -7  -2    1.41    0.36
   5  -7   2    1.24    0.16
  -5   7  -2    0.92    0.18
  -5   7  -2    1.24    0.26
   5   7   2    1.61    0.19
  -5   7  -2    1.20    0.21
  -5   7  -2    1.28    0.24
  -5   7  -2    1.49    0.30
   7  -7   2    0.02    0.10
   7  -7   2   -0.13    0.13
  -7  -7  -2   -0.05    0.12
   7  -7   2   -0.05    0.09
  -7  -7  -2   -0.02    0.20
  -7  -7  -2   -0.05    0.09
  -7  -7  -2   -0.08    0.07
  -7   7  -2    0.11    0.14
  -7   7  -2   -0.03    0.15
  -7   7  -2   -0.02    0.12
   7   7   2    0.04    0.10
  -7   7  -2   -0.08    0.10
  -7   7  -2    0.03    0.14
  -9  -7  -2   18.24    0.82
  -9  -7  -2   19.18    0.87
  -9  -7  -2   18.52    0.81
   9  -7   2   16.82    0.81
   9  -7   2   17.99    0.87
  -9  -7  -2   17.20    1.22
   9  -7   2   20.34    1.07
  -9   7  -2   19.02    0.81
  -9   7  -2   17.86    1.05
  -9   7  -2   18.20    0.93
  -9   7  -2   17.90    0.95
  11  -7   2    4.30    0.36
 -11  -7  -2    3.96    0.35
  11  -7   2    3.68    0.26
  11  -7   2    3.81    0.46
 -11  -7  -2    3.61    0.33
 -11  -7  -2    4.50    0.62
 -11   7  -2    3.52    0.40
 -11   7  -2    4.21    0.40
 -11   7  -2    3.43    0.46
  13  -7   2    1.79    0.24
 -13  -7  -2    1.71    0.19
 -13  -7  -2    2.15    0.51
  13  -7   2    1.38    0.25
  13  -7   2    1.78    0.37
 -13  -7  -2    1.56    0.19
 -13  -7  -2    1.67    0.27
 -13   7  -2    1.80    0.32
 -13   7  -2    1.48    0.35
 -13   7  -2    2.13    0.29
 -15  -7  -2   20.96    1.08
  15  -7   2   21.82    1.23
 -15  -7  -2   18.95    1.44
  15  -7   2   20.86    1.06
 -15   7  -2   21.64    1.11
 -15   7  -2   23.35    1.08
 -15   7  -2   20.65    1.23
 -17  -7  -2   -0.37    0.24
  17  -7   2    0.54    0.28
 -17  -7  -2    0.15    0.19
  17  -7   2    0.07    0.20
 -17   7  -2    0.09    0.22
 -17   7  -2    0.33    0.23
  19  -7   2   16.47    1.01
 -19  -7  -2   17.60    1.04
 -19   7  -2   16.64    1.11
 -19   7  -2   16.75    0.98
 -21   7  -2    1.57    0.41
 -21   7  -2    1.55    0.34
 -23   7  -2   11.84    0.83
 -23   7  -2   12.23    0.97
 -25   7  -2    4.78    0.65
 -25   7  -2    4.40    0.53
 -27   7  -2    1.56    0.39
 -27   7  -2    2.90    0.57
 -29   7  -2    4.44    0.57
 -29   7  -2    4.04    0.64
 -30   8   2    1.00    0.48
  28  -8  -2    1.39    0.49
 -28   8   2    1.15    0.44
 -28   8   2    1.03    0.35
  26  -8  -2    1.14    0.45
 -26   8   2    1.23    0.35
 -26   8   2    1.57    0.47
  24  -8  -2    1.00    0.39
 -24   8   2    1.18    0.43
 -24   8   2    1.36    0.35
  22  -8  -2    7.39    0.79
 -22   8   2    7.95    0.81
 -22   8   2    7.95    0.65
  20  -8  -2   13.00    0.98
 -20   8   2   13.01    1.03
 -20   8   2   11.19    0.79
  18  -8  -2   -0.27    0.24
  18  -8  -2   -0.21    0.17
 -18  -8   2   -0.08    0.20
 -18   8   2    0.19    0.20
 -18   8   2   -0.24    0.23
 -16  -8   2   17.86    1.36
 -16  -8   2   18.32    0.93
  16  -8  -2   17.29    0.89
  16  -8  -2   17.27    1.13
 -16   8   2   16.75    1.13
 -16   8   2   16.93    0.96
 -14  -8   2    0.01    0.14
 -14  -8   2   -0.09    0.27
  14  -8  -2    0.46    0.29
  14  -8  -2    0.06    0.13
 -14   8   2    0.17    0.26
 -14   8   2    0.11    0.17
  12  -8  -2   55.12    2.07
 -12  -8   2   55.52    2.01
 -12  -8   2   53.00    1.97
 -12  -8   2   55.27    2.73
  12  -8  -2   54.49    2.37
  12  -8  -2   56.05    2.00
 -12   8   2   56.40    2.14
 -12   8   2   54.13    2.39
 -12   8   2   52.03    2.15
  10  -8  -2   69.57    2.75
  10  -8  -2   65.97    2.31
 -10  -8   2   70.52    2.32
  10  -8  -2   65.67    2.36
 -10  -8   2   65.99    2.30
 -10   8   2   69.01    2.62
 -10   8   2   62.49    2.51
 -10   8   2   66.40    2.55
  10   8  -2   63.46    2.95
 -10   8   2   66.90    2.77
   8  -8  -2    3.74    0.52
  -8  -8   2    3.78    0.25
   8  -8  -2    3.91    0.27
  -8  -8   2    3.50    0.24
   8  -8  -2    3.86    0.25
  -8  -8   2    4.89    0.42
   8   8  -2    3.24    0.56
  -8   8   2    3.84    0.41
  -8   8   2    4.07    0.41
   8   8  -2    4.27    0.41
  -8   8   2    5.01    0.46
  -8   8   2    3.55    0.51
  -6  -8   2  153.04    5.19
   6  -8  -2  152.22    5.40
   6   8  -2  143.26    5.78
  -6   8   2  150.74    5.56
   6   8  -2  153.71    5.22
  -6   8   2  145.86    5.36
  -6   8   2  146.97    5.13
  -6   8   2  159.48    5.47
   6   8  -2  150.54    5.48
   4  -8  -2   58.84    2.44
  -4  -8   2   59.71    2.30
   4   8  -2   61.24    2.24
  -4   8   2   56.01    2.45
  -4   8   2   62.46    2.30
   4   8  -2   64.64    2.69
  -4   8   2   57.17    2.41
  -4   8   2   59.33    2.48
   4   8  -2   59.39    2.33
   2  -8  -2    1.11    0.28
  -2  -8   2    1.05    0.24
   2   8  -2    0.53    0.23
  -2   8   2    0.58    0.20
  -2   8   2    1.10    0.28
   2   8  -2    0.68    0.10
   2   8  -2    0.59    0.28
  -2   8   2    0.95    0.27
   2   8  -2    0.54    0.21
   2   8  -2    0.06    0.21
   0  -8  -2    0.56    0.23
   0  -8   2    0.18    0.17
   0   8  -2    0.53    0.10
   0   8   2    0.29    0.21
   0   8  -2    0.31    0.20
   0   8   2    0.19    0.20
   0   8  -2    0.28    0.20
   0   8  -2   -0.03    0.19
   0   8  -2    0.36    0.20
   0   8   2    0.12    0.16
   2  -8   2    2.58    0.36
  -2  -8  -2    2.93    0.36
   2   8   2    2.58    0.32
  -2   8  -2    2.39    0.34
   2   8   2    2.97    0.42
   2   8   2    2.21    0.18
  -2   8  -2    2.32    0.36
   2   8   2    1.66    0.36
  -2   8  -2    2.31    0.35
  -2   8  -2    2.03    0.32
  -4  -8  -2    1.75    0.33
   4  -8   2    2.66    0.38
  -4  -8  -2    2.59    0.47
  -4   8  -2    2.30    0.26
   4   8   2    2.75    0.24
  -4   8  -2    2.22    0.36
  -4   8  -2    2.87    0.37
  -4   8  -2    2.56    0.35
  -4   8  -2    3.07    0.34
   4   8   2    2.89    0.48
  -6  -8  -2    0.57    0.12
   6  -8   2    0.75    0.27
   6  -8   2    0.54    0.13
   6  -8   2    0.81    0.16
  -6  -8  -2    0.55    0.11
  -6  -8  -2    0.72    0.24
  -6  -8  -2    0.70    0.31
  -6   8  -2    0.75    0.23
  -6   8  -2    0.83    0.26
  -6   8  -2    0.89    0.20
  -6   8  -2    0.60    0.27
  -8  -8  -2    0.30    0.29
   8  -8   2    0.31    0.16
   8  -8   2    0.08    0.11
   8  -8   2   -0.12    0.17
  -8  -8  -2    0.29    0.20
  -8  -8  -2    0.27    0.11
  -8  -8  -2    0.10    0.11
  -8   8  -2    0.19    0.17
  -8   8  -2    0.28    0.19
  -8   8  -2   -0.04    0.19
 -10  -8  -2    3.61    0.31
  10  -8   2    4.05    0.35
  10  -8   2    4.25    0.52
 -10  -8  -2    4.08    0.65
 -10   8  -2    4.05    0.41
 -10   8  -2    3.59    0.49
 -10   8  -2    4.40    0.46
 -12  -8  -2    3.39    0.63
  12  -8   2    2.89    0.32
 -12  -8  -2    3.04    0.32
  12  -8   2    3.45    0.51
 -12   8  -2    2.67    0.40
 -12   8  -2    3.13    0.38
 -12   8  -2    1.80    0.41
 -14  -8  -2   46.67    1.81
  14  -8   2   42.15    1.79
 -14  -8  -2   47.29    2.51
  14  -8   2   43.69    2.05
 -14   8  -2   44.35    2.08
 -14   8  -2   43.90    1.91
  16  -8   2   20.81    1.29
 -16  -8  -2   24.62    1.15
  16  -8   2   21.17    1.12
 -16   8  -2   22.53    1.34
 -16   8  -2   22.24    1.18
  18  -8   2    0.46    0.32
 -18   8  -2   -0.12    0.22
 -18   8  -2    0.39    0.24
 -20   8  -2    4.07    0.61
 -20   8  -2    5.31    0.55
 -22   8  -2    0.94    0.43
 -22   8  -2    1.25    0.36
 -24   8  -2   40.04    1.88
 -24   8  -2   41.01    2.12
 -26   8  -2   21.63    1.28
 -26   8  -2   24.77    1.54
  27  -9  -2    0.22    0.35
 -27   9   2    0.30    0.36
 -27   9   2    0.11    0.26
  25  -9  -2    1.19    0.49
 -25   9   2    1.28    0.37
 -25   9   2    0.80    0.42
  23  -9  -2    0.49    0.38
 -23   9   2    0.29    0.26
 -23   9   2    0.15    0.34
  21  -9  -2    0.17    0.32
 -21   9   2    0.06    0.30
 -21   9   2    0.44    0.26
  19  -9  -2   29.98    1.67
 -19   9   2   32.53    1.50
 -19   9   2   27.07    1.66
  17  -9  -2   18.15    1.24
 -17   9   2   22.18    1.14
 -17   9   2   17.23    1.24
  15  -9  -2    1.82    0.44
  15  -9  -2    1.98    0.28
 -15  -9   2    2.21    0.29
 -15   9   2    1.56    0.35
 -15   9   2    1.41    0.43
  13  -9  -2    1.22    0.21
 -13  -9   2    1.13    0.21
  13  -9  -2    1.00    0.38
 -13   9   2    1.21    0.30
 -13   9   2    0.73    0.35
 -11  -9   2    1.13    0.17
 -11  -9   2    1.15    0.17
  11  -9  -2    1.37    0.21
  11  -9  -2    1.22    0.38
  11  -9  -2    1.09    0.17
 -11   9   2    1.27    0.30
  11   9  -2    1.22    0.41
 -11   9   2    1.38    0.39
   9  -9  -2   94.54    3.71
  -9   9   2   95.70    3.56
   9   9  -2   96.20    4.05
  -9   9   2   91.70    3.73
  -9   9   2   97.19    3.48
   7  -9  -2   80.44    3.20
  -7  -9   2   81.02    2.96
  -7   9   2   80.65    3.00
  -7   9   2   81.43    3.11
  -7   9   2   77.45    3.17
   7   9  -2   81.26    3.48
  -7   9   2   80.75    3.24
  -5  -9   2   11.20    0.70
   5  -9  -2   11.10    0.81
  -5   9   2   11.26    0.76
  -5   9   2    9.52    0.72
   5   9  -2   10.32    0.87
  -5   9   2    8.92    0.76
  -5   9   2   10.38    0.69
   5   9  -2   11.57    0.88
   5   9  -2   10.19    0.69
  -3  -9   2   12.38    0.77
   3  -9  -2   10.34    0.80
  -3   9   2   11.28    0.80
  -3   9   2   10.82    0.72
   3   9  -2   10.44    0.73
   3   9  -2   10.61    0.75
  -3   9   2   10.47    0.82
   3   9  -2   12.01    0.89
   3   9  -2   11.10    0.83
  -3   9   2   10.95    0.79
   1  -9  -2    0.57    0.27
  -1  -9   2    0.86    0.27
  -1   9   2    0.47    0.22
   1   9  -2    0.80    0.27
  -1   9   2    0.41    0.25
  -1   9   2    0.21    0.23
   1   9  -2    0.27    0.22
  -1   9   2    0.25    0.23
   1   9  -2    0.79    0.30
   1   9  -2    0.16    0.24
   1  -9   2    1.48    0.32
  -1  -9  -2    1.11    0.31
  -1   9  -2    1.68    0.33
   1   9   2    1.81    0.39
  -1   9  -2    1.26    0.30
   1   9   2    1.93    0.37
  -1   9  -2    1.71    0.35
   1   9   2    1.34    0.28
  -1   9  -2    1.29    0.32
   1   9   2    1.77    0.38
  -3  -9  -2    8.15    0.65
   3  -9   2    8.51    0.68
   3   9   2    8.38    0.61
  -3   9  -2    8.50    0.68
  -3   9  -2    7.60    0.62
  -3   9  -2    8.21    0.62
   3   9   2    8.43    0.76
   3   9   2    8.03    0.75
  -3   9  -2    9.15    0.71
   3   9   2    7.89    0.67
   5  -9   2    0.27    0.25
  -5  -9  -2    0.09    0.19
   5   9   2    0.00    0.23
  -5   9  -2    0.09    0.22
  -5   9  -2    0.46    0.23
   5   9   2   -0.14    0.24
  -5   9  -2    0.03    0.18
   5   9   2    0.60    0.23
   7  -9   2    0.42    0.26
  -7  -9  -2    0.46    0.35
   7  -9   2    0.44    0.12
   7  -9   2    0.24    0.12
  -7   9  -2    0.82    0.28
  -7   9  -2    0.65    0.25
   7   9   2    0.23    0.29
  -7   9  -2    0.09    0.22
   9  -9   2    0.56    0.28
  -9  -9  -2    0.28    0.12
  -9  -9  -2    0.00    0.32
  -9  -9  -2    0.54    0.15
   9  -9   2    0.47    0.14
  -9   9  -2    0.86    0.28
  -9   9  -2    0.22    0.20
  -9   9  -2    0.23    0.23
 -11  -9  -2   11.22    0.59
 -11  -9  -2   10.64    1.08
  11  -9   2   11.81    0.63
  11  -9   2   10.75    0.87
 -11   9  -2   11.63    0.80
 -11   9  -2   12.10    0.92
  13  -9   2   18.65    1.22
 -13  -9  -2   19.36    0.92
 -13   9  -2   18.70    1.09
 -13   9  -2   19.63    1.24
  15  -9   2    0.07    0.29
 -15   9  -2    0.08    0.24
 -15   9  -2   -0.04    0.20
  17  -9   2    1.46    0.44
 -17   9  -2    1.53    0.44
 -17   9  -2    1.88    0.39
 -19   9  -2    3.53    0.61
 -19   9  -2    3.03    0.46
 -21   9  -2   20.67    1.39
 -21   9  -2   19.90    1.19
 -23   9  -2   31.25    1.62
 -23   9  -2   32.84    1.86
 -25   9  -2    7.21    0.86
  24 -10  -2   -0.27    0.34
 -24  10   2   -0.21    0.36
 -24  10   2    0.13    0.29
  22 -10  -2    1.51    0.51
 -22  10   2    1.76    0.54
 -22  10   2    1.04    0.37
  20 -10  -2    0.46    0.36
 -20  10   2    0.24    0.26
 -20  10   2    0.40    0.34
  18 -10  -2    6.28    0.76
 -18  10   2    7.06    0.65
 -18  10   2    5.93    0.77
  16 -10  -2    5.10    0.68
 -16  10   2    5.20    0.57
 -16  10   2    5.42    0.72
  14 -10  -2    5.34    0.70
 -14  10   2    5.51    0.57
 -14  10   2    4.27    0.65
  12 -10  -2    5.83    0.35
  12 -10  -2    6.01    0.72
 -12 -10   2    5.47    0.31
 -12  10   2    5.52    0.69
 -12  10   2    6.60    0.61
  10 -10  -2    0.65    0.35
 -10  10   2    1.20    0.32
 -10  10   2    0.64    0.35
   8 -10  -2    9.41    0.86
  -8  10   2    9.75    0.71
   8  10  -2   11.66    1.00
  -8  10   2    8.88    0.83
   6 -10  -2    2.80    0.47
  -6  10   2    1.82    0.36
   6  10  -2    1.68    0.45
   6  10  -2    1.46    0.44
  -6  10   2    1.69    0.36
  -6  10   2    1.14    0.36
   4 -10  -2   12.07    0.93
  -4 -10   2    9.73    0.77
   4  10  -2   12.17    0.86
   4  10  -2   12.20    0.94
   4  10  -2   11.55    0.96
  -4  10   2   10.86    0.91
  -4  10   2   11.44    0.78
   4  10  -2   11.74    0.82
  -4  10   2   12.67    0.87
  -4  10   2   10.87    0.83
   2 -10  -2    2.55    0.48
  -2 -10   2    2.64    0.42
  -2  10   2    3.21    0.44
  -2  10   2    4.03    0.53
   2  10  -2    3.66    0.48
   2  10  -2    3.23    0.45
   2  10  -2    3.48    0.52
   2  10  -2    2.73    0.52
  -2  10   2    3.64    0.50
  -2  10   2    2.94    0.49
   0 -10  -2    3.52    0.49
   0 -10   2    3.37    0.46
   0  10   2    4.65    0.55
   0  10  -2    3.20    0.48
   0  10  -2    3.20    0.45
   0  10   2    4.53    0.58
   0  10  -2    3.82    0.53
   0  10   2    4.24    0.56
   0  10   2    3.25    0.43
   0  10  -2    4.12    0.49
   2 -10   2   11.02    0.82
  -2 -10  -2   10.15    0.81
  -2  10  -2   10.00    0.80
  -2  10  -2   10.51    0.78
   2  10   2   10.69    0.73
   2  10   2   10.30    0.89
   2  10   2   10.45    0.90
  -2  10  -2    9.48    0.80
   2  10   2   11.16    0.84
   4 -10   2    0.01    0.20
  -4 -10  -2    0.07    0.25
  -4  10  -2    0.39    0.26
   4  10   2    0.01    0.19
   4  10   2    0.09    0.24
  -4  10  -2    0.18    0.23
  -4  10  -2   -0.13    0.19
   4  10   2    0.27    0.30
   6 -10   2   -0.17    0.21
  -6  10  -2   -0.11    0.18
  -6  10  -2   -0.05    0.20
   6  10   2   -0.25    0.26
   6  10   2    0.19    0.20
   6  10   2    0.16    0.30
  -6  10  -2   -0.02    0.21
   8 -10   2   -0.07    0.26
   8  10   2    0.03    0.30
  -8  10  -2    0.05    0.21
  -8  10  -2    0.15    0.25
 -10 -10  -2    1.58    0.17
  10 -10   2    2.18    0.45
  10 -10   2    1.70    0.21
 -10  10  -2    1.68    0.43
 -10  10  -2    2.45    0.41
  12 -10   2    0.04    0.31
 -12  10  -2   -0.07    0.21
 -12  10  -2    0.38    0.33
  14 -10   2    0.03    0.31
 -14  10  -2    0.07    0.24
 -14  10  -2   -0.12    0.25
  16 -10   2   16.60    1.21
 -16  10  -2   18.22    1.11
 -16  10  -2   17.34    1.23
 -18  10  -2    0.69    0.41
 -18  10  -2    0.40    0.31
 -20  10  -2    7.27    0.74
 -20  10  -2    8.29    0.91
 -22  10  -2   12.50    1.13
 -22  10  -2   14.72    1.04
  21 -11  -2    0.32    0.39
 -21  11   2    0.28    0.40
 -21  11   2    0.00    0.27
  19 -11  -2   -0.08    0.33
 -19  11   2    0.48    0.41
 -19  11   2    0.46    0.31
  17 -11  -2    0.18    0.38
 -17  11   2   -0.08    0.24
 -17  11   2   -0.24    0.31
  15 -11  -2   15.99    1.21
 -15  11   2   16.21    1.04
 -15  11   2   16.76    1.28
  13 -11  -2   61.94    2.82
 -13  11   2   61.08    2.85
 -13  11   2   61.97    2.55
  11 -11  -2    1.20    0.45
 -11  11   2    0.87    0.31
 -11  11   2    0.97    0.43
   9 -11  -2    6.54    0.73
  -9  11   2    6.49    0.62
   9  11  -2    5.89    0.79
  -9  11   2    5.55    0.69
   7 -11  -2    0.68    0.37
   7  11  -2    0.47    0.33
  -7  11   2    0.59    0.28
   7  11  -2    0.76    0.41
  -7  11   2    0.56    0.34
   5 -11  -2    1.10    0.41
   5  11  -2    2.11    0.50
   5  11  -2    1.19    0.39
  -5  11   2    1.49    0.36
  -5  11   2    1.93    0.45
   3 -11  -2   33.69    1.71
  -3 -11   2   31.39    1.54
  -3  11   2   29.50    1.63
   3  11  -2   34.60    1.65
  -3  11   2   31.61    1.52
  -3  11   2   31.84    1.69
  -1 -11   2    3.82    0.52
   1 -11  -2    4.18    0.60
  -1  11   2    3.07    0.46
  -1  11   2    3.79    0.57
   1  11  -2    4.28    0.53
   1  11  -2    3.77    0.52
  -1  11   2    4.31    0.60
  -1 -11  -2    3.64    0.57
   1 -11   2    4.80    0.57
   1  11   2    4.07    0.49
   1  11   2    4.76    0.65
   1  11   2    4.63    0.63
  -1  11  -2    4.32    0.55
  -1  11  -2    3.82    0.55
  -1  11  -2    4.16    0.53
   1  11   2    3.06    0.54
   3 -11   2    0.49    0.31
  -3  11  -2    0.03    0.26
  -3  11  -2    0.55    0.28
   3  11   2    0.35    0.34
   5 -11   2    0.22    0.28
  -5  11  -2   -0.04    0.27
   5  11   2    0.29    0.32
  -5  11  -2    0.18    0.25
   7 -11   2    1.08    0.39
  -7  11  -2    0.85    0.32
   7  11   2    1.83    0.56
  -7  11  -2    1.26    0.41
   9 -11   2    0.28    0.32
  -9  11  -2    0.26    0.27
  -9  11  -2    0.18    0.29
   9  11   2    0.38    0.43
  11 -11   2    0.25    0.35
 -11  11  -2    0.12    0.28
 -11  11  -2    0.16    0.28
  13 -11   2    0.62    0.40
 -13  11  -2    1.30    0.40
 -13  11  -2    1.57    0.48
  15 -11   2    3.27    0.61
 -15  11  -2    4.24    0.57
 -15  11  -2    3.88    0.66
 -17  11  -2   46.15    2.38
 -17  11  -2   47.22    2.16
 -19  11  -2    5.19    0.77
  16 -12  -2    8.01    0.92
 -16  12   2    6.85    0.88
 -16  12   2    8.48    0.77
  14 -12  -2    6.87    0.83
 -14  12   2    8.00    0.90
 -14  12   2    6.65    0.69
  12 -12  -2   13.98    1.14
 -12  12   2   13.80    1.16
 -12  12   2   11.61    0.90
  10 -12  -2   14.66    1.16
 -10  12   2   14.22    1.16
  10  12  -2   14.57    1.28
 -10  12   2   13.97    0.98
   8 -12  -2    0.17    0.36
  -8  12   2   -0.14    0.28
  -8  12   2    0.28    0.31
   6 -12  -2    2.15    0.50
   6  12  -2    1.97    0.47
  -6  12   2    1.72    0.48
  -6  12   2    3.00    0.47
   4 -12  -2   -0.12    0.27
  -4  12   2    0.19    0.33
   4  12  -2   -0.28    0.26
  -4  12   2   -0.21    0.27
   2 -12  -2   16.75    1.15
   2  12  -2   14.21    1.03
  -2  12   2   13.86    1.09
  -2  12   2   14.18    0.96
   0 -12   2   11.02    0.91
   0  12  -2   12.86    0.95
   0  12  -2   11.17    0.90
   2 -12   2    0.25    0.31
   2  12   2    0.35    0.36
  -2  12  -2   -0.47    0.22
  -2  12  -2    0.03    0.29
   4 -12   2    0.72    0.36
   4  12   2    0.26    0.38
  -4  12  -2    0.30    0.35
  -4  12  -2    0.40    0.32
   6 -12   2   -0.41    0.25
  -6  12  -2    0.05    0.32
  -6  12  -2   -0.01    0.27
   8 -12   2    1.45    0.50
  -8  12  -2    1.00    0.37
  -8  12  -2    0.89    0.42
  10 -12   2    1.80    0.53
 -10  12  -2    0.66    0.37
 -10  12  -2    2.62    0.56
  12 -12   2    1.21    0.47
 -12  12  -2    1.24    0.43
 -12  12  -2    0.95    0.45
 -14  12  -2    0.29    0.40
 -14  12  -2    0.31    0.32
   9 -13  -2    9.47    0.96
  -9  13   2    9.07    0.82
  -9  13   2    9.70    1.00
   7 -13  -2    0.11    0.43
  -7  13   2    0.74    0.38
  -7  13   2    0.58    0.45
   5 -13  -2   10.17    0.98
  -5  13   2   11.25    1.04
   3 -13  -2    0.66    0.40
   3  13  -2    0.35    0.36
   1  13  -2   -0.01    0.30
  -1  13  -2    1.54    0.46
   3 -13   2    0.14    0.37
  -3  13  -2    0.30    0.32
  -3  13  -2    0.19    0.33
   5 -13   2    0.49    0.42
  -5  13  -2    0.54    0.40
  -5  13  -2    0.62    0.37
   7 -13   2    0.04    0.35
  -7  13  -2   -0.08    0.30
  -7  13  -2   -0.26    0.30
 -38   0   3   -0.09    0.23
 -36   0   3   -0.14    0.22
 -34   0   3    0.14    0.23
 -32   0   3   -0.10    0.18
 -30   0   3    0.00    0.17
 -28   0   3   -0.15    0.13
 -28   0   3   -0.08    0.29
 -28   0   3   -0.08    0.20
 -26   0   3    0.04    0.28
 -26   0   3   -0.15    0.22
 -26   0   3   -0.10    0.19
  26   0  -3   -0.21    0.23
  26   0  -3   -0.12    0.23
 -26   0   3    0.09    0.15
 -26   0   3   -0.10    0.16
 -24   0   3    0.26    0.20
 -24   0   3    0.07    0.23
 -24   0   3   -0.12    0.10
 -24   0   3   -0.04    0.16
 -24   0   3    0.07    0.19
 -24   0   3    0.13    0.13
  24   0  -3    0.04    0.23
  24   0  -3    0.13    0.20
  24   0  -3    0.04    0.20
  22   0  -3   -0.11    0.16
 -22   0   3   -0.15    0.16
  22   0  -3   -0.01    0.16
  22   0  -3    0.14    0.24
 -22   0   3    0.02    0.16
 -22   0   3    0.13    0.16
 -22   0   3    0.22    0.20
 -22   0   3    0.16    0.13
 -22   0   3    0.01    0.11
 -20   0   3   -0.09    0.13
  20   0  -3    0.01    0.17
  20   0  -3    0.05    0.15
  20   0  -3    0.11    0.11
 -20   0   3    0.13    0.11
 -20   0   3    0.00    0.11
 -20   0   3    0.08    0.21
  20   0  -3    0.04    0.14
 -20   0   3    0.16    0.16
 -20   0   3   -0.06    0.14
 -20   0   3    0.11    0.13
  20   0  -3   -0.04    0.16
 -18   0   3    0.03    0.13
 -18   0   3   -0.02    0.10
 -18   0   3    0.05    0.15
 -18   0   3   -0.12    0.17
 -18   0   3    0.03    0.14
 -18   0   3   -0.02    0.11
  18   0  -3    0.08    0.10
  18   0  -3    0.01    0.09
  18   0  -3   -0.05    0.14
  18   0  -3    0.13    0.15
  18   0  -3    0.09    0.17
  18   0  -3   -0.13    0.11
 -18   0   3    0.25    0.11
  16   0  -3   -0.10    0.13
 -16   0   3   -0.06    0.16
 -16   0   3   -0.01    0.12
  16   0  -3    0.01    0.12
  16   0  -3   -0.23    0.15
 -16   0   3    0.49    0.15
  16   0  -3   -0.02    0.18
 -16   0   3    0.17    0.23
 -16   0   3    0.23    0.18
 -16   0   3    0.17    0.14
  16   0  -3    0.09    0.11
 -16   0   3   -0.03    0.14
  16   0  -3    0.18    0.18
 -14   0   3    0.19    0.13
  14   0  -3   -0.03    0.11
  14   0  -3    0.01    0.09
  14   0  -3    0.22    0.12
 -14   0   3    0.15    0.12
  14   0  -3    0.00    0.08
 -14   0   3    0.32    0.13
 -14   0   3   -0.10    0.11
 -14   0   3    0.04    0.09
  14   0  -3    0.01    0.10
 -14   0   3    0.04    0.09
  14   0  -3    0.10    0.13
 -14   0   3    0.13    0.12
 -12   0   3    0.08    0.09
 -12   0   3    0.16    0.13
 -12   0   3   -0.03    0.09
 -12   0   3   -0.03    0.08
 -12   0   3   -0.01    0.09
  12   0  -3   -0.10    0.07
 -12   0   3    0.17    0.10
  12   0  -3    0.03    0.09
  12   0  -3    0.00    0.11
  12   0  -3   -0.14    0.07
 -12   0   3    0.06    0.08
  12   0  -3    0.17    0.10
  12   0  -3    0.06    0.08
  10   0  -3    0.51    0.12
 -10   0   3    0.06    0.07
  10   0  -3    0.20    0.11
  10   0  -3    0.16    0.10
 -10   0   3    0.08    0.08
 -10   0   3    0.13    0.09
  10   0  -3    0.01    0.06
  10   0  -3    0.04    0.07
  10   0  -3    0.04    0.06
 -10   0   3    0.09    0.06
 -10   0   3    0.15    0.08
 -10   0   3   -0.01    0.07
   8   0  -3   -0.01    0.05
  -8   0   3    0.02    0.05
   8   0  -3    0.07    0.07
   8   0  -3    0.00    0.04
  -8   0   3    0.09    0.06
   8   0  -3    0.07    0.05
  -8   0   3    0.17    0.08
  -8   0   3    0.06    0.07
  -8   0   3    0.01    0.04
   8   0  -3    0.18    0.09
   8   0  -3    0.01    0.05
  -8   0   3   -0.04    0.05
   6   0  -3    0.01    0.04
   6   0  -3    0.01    0.03
   6   0  -3    0.04    0.05
  -6   0   3    0.00    0.03
  -6   0   3    0.03    0.04
  -6   0   3    0.01    0.04
  -6   0   3    0.00    0.04
  -6   0   3    0.00    0.04
   6   0  -3    0.02    0.04
   6   0  -3    0.05    0.06
   6   0  -3    0.00    0.04
   4   0  -3    0.02    0.03
   4   0  -3   -0.02    0.03
  -4   0   3    0.01    0.02
  -4   0   3   -0.03    0.03
   4   0  -3   -0.02    0.02
   4   0  -3   -0.01    0.02
  -4   0   3    0.01    0.03
  -4   0   3    0.01    0.03
  -4   0   3    0.04    0.03
   4   0  -3    0.02    0.03
   4   0  -3   -0.01    0.03
   4   0  -3   -0.01    0.03
  -4   0   3   -0.01    0.03
  -2   0   3    0.01    0.03
  -2   0   3   -0.01    0.02
  -2   0   3    0.03    0.03
   2   0  -3    0.00    0.03
  -2   0   3    0.00    0.02
  -2   0   3    0.01    0.02
  -2   0   3    0.00    0.02
   2   0  -3    0.00    0.03
   2   0  -3    0.00    0.02
   2   0  -3    0.03    0.02
   2   0  -3    0.03    0.03
   0   0   3    0.01    0.03
   0   0  -3    0.02    0.03
   0   0   3    0.02    0.02
   0   0  -3   -0.01    0.02
   0   0  -3    0.00    0.04
   0   0   3   -0.01    0.03
   0   0  -3    0.02    0.03
   0   0  -3    0.00    0.02
   0   0   3    0.03    0.04
   0   0   3    0.05    0.03
   0   0   3    0.00    0.03
   0   0  -3    0.02    0.03
   0   0  -3    0.02    0.04
   0   0   3    0.05    0.04
   2   0   3    0.04    0.05
   2   0   3    0.05    0.05
   2   0   3    0.00    0.03
  -2   0  -3    0.01    0.04
   2   0   3    0.02    0.04
  -2   0  -3    0.09    0.04
   2   0   3    0.03    0.04
  -2   0  -3    0.03    0.04
  -2   0  -3   -0.01    0.02
  -2   0  -3    0.02    0.05
  -2   0  -3    0.03    0.05
   2   0   3    0.00    0.03
  -2   0  -3    0.03    0.04
   2   0   3    0.01    0.04
   4   0   3    0.02    0.05
   4   0   3    0.06    0.06
  -4   0  -3    0.09    0.06
   4   0   3   -0.03    0.05
   4   0   3    0.03    0.04
   4   0   3   -0.03    0.05
  -4   0  -3    0.20    0.07
   4   0   3    0.04    0.06
  -4   0  -3   -0.03    0.05
  -4   0  -3    0.02    0.04
  -4   0  -3    0.00    0.05
  -4   0  -3   -0.01    0.05
  -4   0  -3    0.06    0.04
   6   0   3    0.00    0.05
  -6   0  -3   -0.04    0.05
  -6   0  -3    0.08    0.07
  -6   0  -3    0.09    0.05
   6   0   3   -0.03    0.05
   6   0   3    0.08    0.07
  -6   0  -3    0.01    0.07
   6   0   3    0.09    0.08
   6   0   3    0.04    0.07
  -6   0  -3    0.03    0.06
   6   0   3    0.08    0.08
  -6   0  -3    0.03    0.06
  -6   0  -3   -0.03    0.05
  -8   0  -3    0.06    0.08
  -8   0  -3    0.13    0.11
  -8   0  -3    0.11    0.08
  -8   0  -3    0.07    0.08
   8   0   3    0.16    0.10
  -8   0  -3    0.05    0.06
  -8   0  -3   -0.02    0.06
   8   0   3   -0.03    0.08
  -8   0  -3    0.02    0.08
   8   0   3   -0.03    0.06
   8   0   3    0.05    0.07
   8   0   3    0.06    0.08
 -10   0  -3    0.19    0.11
  10   0   3    0.22    0.12
  10   0   3    0.14    0.13
 -10   0  -3    0.01    0.08
 -10   0  -3   -0.02    0.07
  10   0   3   -0.04    0.08
 -10   0  -3    0.02    0.07
  10   0   3   -0.04    0.07
 -10   0  -3   -0.02    0.10
  10   0   3    0.02    0.09
 -10   0  -3   -0.02    0.06
 -10   0  -3   -0.05    0.08
 -12   0  -3    0.02    0.10
 -12   0  -3    0.01    0.09
 -12   0  -3    0.18    0.09
 -12   0  -3   -0.03    0.09
  12   0   3   -0.07    0.10
  12   0   3   -0.04    0.11
 -12   0  -3    0.04    0.12
  12   0   3    0.06    0.14
  12   0   3   -0.07    0.09
 -12   0  -3    0.07    0.08
  12   0   3   -0.09    0.07
 -12   0  -3   -0.08    0.09
  14   0   3   -0.02    0.12
 -14   0  -3    0.02    0.14
 -14   0  -3    0.08    0.12
 -14   0  -3    0.08    0.15
 -14   0  -3    0.05    0.13
 -14   0  -3    0.07    0.12
  14   0   3    0.03    0.12
  14   0   3    0.01    0.15
 -14   0  -3    0.15    0.10
  14   0   3    0.00    0.13
 -14   0  -3    0.01    0.09
 -16   0  -3    0.07    0.14
  16   0   3    0.03    0.16
 -16   0  -3    0.20    0.13
  16   0   3    0.08    0.19
 -16   0  -3    0.04    0.11
 -16   0  -3    0.11    0.15
 -16   0  -3    0.11    0.16
 -16   0  -3    0.11    0.19
 -16   0  -3    0.46    0.23
  16   0   3   -0.04    0.16
  16   0   3   -0.06    0.13
 -18   0  -3    0.19    0.14
  18   0   3    0.61    0.25
  18   0   3   -0.26    0.20
 -18   0  -3   -0.08    0.17
 -18   0  -3   -0.13    0.19
 -18   0  -3    0.24    0.15
 -18   0  -3    0.31    0.20
  18   0   3   -0.12    0.18
 -18   0  -3    0.01    0.19
  20   0   3   -0.08    0.22
 -20   0  -3    0.22    0.21
  20   0   3   -0.05    0.19
 -20   0  -3    0.18    0.14
 -20   0  -3    0.01    0.13
 -20   0  -3   -0.03    0.22
  20   0   3    0.06    0.18
 -20   0  -3   -0.10    0.14
 -20   0  -3    0.12    0.21
 -22   0  -3    0.06    0.20
 -22   0  -3    0.12    0.14
  22   0   3    0.06    0.23
 -22   0  -3   -0.01    0.18
 -22   0  -3    0.09    0.14
 -22   0  -3    0.06    0.14
 -22   0  -3   -0.01    0.22
  22   0   3   -0.12    0.18
 -24   0  -3   -0.04    0.25
 -24   0  -3   -0.04    0.13
 -24   0  -3    0.05    0.15
 -24   0  -3   -0.05    0.21
 -26   0  -3   -0.13    0.21
 -26   0  -3   -0.01    0.16
 -28   0  -3   -0.22    0.18
 -30   0  -3   -0.05    0.20
 -32   0  -3   -0.09    0.21
 -34   0  -3   -0.21    0.23
 -37  -1   3    3.02    0.44
 -37   1   3    3.94    0.52
 -35  -1   3    0.41    0.28
 -35   1   3    0.41    0.29
 -33  -1   3    3.21    0.42
 -33   1   3    3.24    0.45
 -31  -1   3    0.64    0.26
 -31  -1   3    0.53    0.36
 -31   1   3    0.47    0.24
 -29  -1   3    0.32    0.36
 -29  -1   3    0.43    0.31
 -29  -1   3    0.20    0.20
  29  -1  -3   -0.19    0.26
 -29   1   3    0.27    0.20
 -29   1   3    0.45    0.24
 -27  -1   3   10.12    0.68
 -27  -1   3   10.61    0.95
  27  -1  -3   10.78    0.92
 -27  -1   3   10.20    0.86
  27  -1  -3    9.12    0.77
 -27  -1   3   10.01    0.83
 -27   1   3    9.84    0.65
 -27   1   3    9.56    0.76
 -27   1   3    9.19    0.69
  25  -1  -3    6.60    0.72
 -25  -1   3    7.95    0.58
 -25  -1   3    7.19    0.69
 -25  -1   3    7.52    0.70
 -25  -1   3    7.15    0.78
  25  -1  -3    7.68    0.67
 -25   1   3    8.67    0.82
 -25   1   3    8.59    0.68
  25   1  -3    8.64    0.84
 -25   1   3    7.51    0.56
  25   1  -3    7.76    0.74
 -25   1   3    8.99    0.77
 -25   1   3    8.20    0.60
 -23  -1   3   32.19    1.28
  23  -1  -3   33.15    1.54
 -23  -1   3   32.68    1.47
 -23  -1   3   34.31    1.62
  23  -1  -3   34.06    1.40
 -23  -1   3   31.29    1.64
  23  -1  -3   34.25    1.73
 -23  -1   3   33.94    1.77
  23  -1  -3   35.42    1.83
 -23  -1   3   33.03    1.69
 -23   1   3   33.52    1.79
 -23   1   3   30.89    1.57
  23   1  -3   33.32    1.72
 -23   1   3   32.00    1.41
 -23   1   3   32.65    1.39
  23   1  -3   33.76    1.81
  23   1  -3   33.93    1.55
 -23   1   3   32.03    1.48
 -23   1   3   31.65    1.68
 -23   1   3   31.94    1.55
 -21  -1   3   23.77    0.99
  21  -1  -3   24.11    1.29
 -21  -1   3   25.09    1.34
  21  -1  -3   25.27    1.23
 -21  -1   3   25.48    1.16
  21  -1  -3   24.44    1.14
 -21  -1   3   24.22    1.31
 -21  -1   3   23.02    1.37
 -21  -1   3   24.60    1.27
 -21  -1   3   25.45    1.23
  21  -1  -3   23.02    1.33
  21  -1  -3   24.31    1.10
  21  -1  -3   24.49    1.42
 -21   1   3   24.67    1.27
 -21   1   3   25.72    1.35
 -21   1   3   25.52    1.23
  21   1  -3   25.00    1.36
 -21   1   3   25.71    1.18
 -21   1   3   26.10    1.11
  21   1  -3   25.09    1.22
  21   1  -3   25.66    1.43
 -21   1   3   23.29    1.10
 -21   1   3   23.88    1.41
 -19  -1   3    1.81    0.30
 -19  -1   3    1.43    0.29
  19  -1  -3    1.73    0.32
  19  -1  -3    2.99    0.43
  19  -1  -3    1.75    0.23
 -19  -1   3    1.74    0.31
  19  -1  -3    1.48    0.31
 -19  -1   3    2.48    0.42
  19  -1  -3    1.82    0.24
  19  -1  -3    1.18    0.26
 -19  -1   3    1.52    0.30
 -19  -1   3    1.98    0.20
 -19  -1   3    1.44    0.23
  19   1  -3    1.64    0.32
 -19   1   3    1.99    0.34
 -19   1   3    1.60    0.24
  19   1  -3    2.08    0.38
 -19   1   3    1.74    0.32
 -19   1   3    1.66    0.23
 -19   1   3    1.68    0.25
 -19   1   3    1.73    0.38
 -19   1   3    1.70    0.26
  19   1  -3    1.48    0.28
 -17  -1   3   52.59    2.13
  17  -1  -3   55.45    2.09
 -17  -1   3   53.54    2.11
 -17  -1   3   57.62    2.11
 -17  -1   3   53.93    1.90
 -17  -1   3   54.33    2.27
 -17  -1   3   58.08    2.42
  17  -1  -3   50.49    1.99
  17  -1  -3   54.68    2.09
  17  -1  -3   54.51    2.39
  17  -1  -3   57.52    2.34
 -17  -1   3   50.68    2.28
  17  -1  -3   50.87    2.14
 -17   1   3   52.72    2.13
  17   1  -3   52.61    2.20
  17   1  -3   52.27    2.31
 -17   1   3   55.27    2.09
 -17   1   3   56.26    2.41
 -17   1   3   52.80    2.30
  17   1  -3   53.12    2.08
 -17   1   3   53.53    1.96
  17   1  -3   54.00    2.16
  17   1  -3   54.96    2.39
 -17   1   3   55.64    2.15
 -17   1   3   54.65    2.04
  15  -1  -3  383.14   12.87
 -15  -1   3  404.15   12.82
  15  -1  -3  387.97   12.80
 -15  -1   3  391.71   14.26
  15  -1  -3  411.40   14.37
  15  -1  -3  402.42   12.92
 -15  -1   3  395.50   12.81
 -15  -1   3  396.91   14.34
 -15  -1   3  407.56   13.69
 -15  -1   3  385.26   12.86
  15  -1  -3  392.65   13.68
 -15  -1   3  389.47   13.87
  15  -1  -3  375.71   14.26
 -15   1   3  398.06   12.86
  15   1  -3  410.56   12.81
 -15   1   3  389.99   12.94
 -15   1   3  381.14   14.25
  15   1  -3  391.73   12.80
  15   1  -3  391.09   12.88
  15   1  -3  391.42   14.28
  15   1  -3  393.50   14.34
  15   1  -3  386.90   13.81
 -15   1   3  404.28   12.81
 -15   1   3  396.67   13.74
 -15   1   3  397.92   12.62
 -15   1   3  406.20   14.37
 -13  -1   3  197.44    7.04
  13  -1  -3  191.86    6.66
  13  -1  -3  202.21    7.04
  13  -1  -3  205.07    7.46
  13  -1  -3  200.44    7.41
  13  -1  -3  198.13    6.64
 -13  -1   3  207.72    7.22
 -13  -1   3  202.17    7.46
 -13  -1   3  199.66    7.39
 -13  -1   3  190.38    6.63
  13  -1  -3  205.55    6.72
 -13  -1   3  196.82    6.69
 -13  -1   3  205.77    6.58
  13   1  -3  203.09    7.17
 -13   1   3  201.67    7.39
  13   1  -3  194.27    7.39
 -13   1   3  205.70    6.65
 -13   1   3  205.23    7.08
  13   1  -3  197.86    6.63
 -13   1   3  199.51    6.70
 -13   1   3  201.31    6.52
 -13   1   3  201.13    6.69
  13   1  -3  204.16    6.57
  13   1  -3  202.12    7.46
  13   1  -3  207.82    6.72
 -11  -1   3  293.26    8.85
  11  -1  -3  264.97    9.41
 -11  -1   3  257.98    9.88
  11  -1  -3  263.28    9.82
  11  -1  -3  271.10    8.88
 -11  -1   3  263.12    9.41
 -11  -1   3  266.29    9.57
  11  -1  -3  269.12    9.87
  11  -1  -3  280.32    8.84
  11  -1  -3  275.33    8.91
 -11  -1   3  269.00    8.87
 -11  -1   3  257.04    9.81
  11   1  -3  270.35    9.54
 -11   1   3  263.29    9.82
 -11   1   3  295.06    8.85
 -11   1   3  274.88    9.45
  11   1  -3  265.82    8.82
  11   1  -3  276.27    9.84
 -11   1   3  268.37    8.86
 -11   1   3  265.76    8.69
  11   1  -3  277.34    9.90
  11   1  -3  279.93    8.83
  11   1  -3  281.68    8.89
   9  -1  -3   10.80    0.49
   9  -1  -3   10.53    0.58
   9  -1  -3   10.67    0.50
   9  -1  -3   11.06    0.49
   9  -1  -3   10.08    0.53
   9  -1  -3   10.66    0.55
   9  -1  -3    9.70    0.43
  -9  -1   3   10.08    0.50
  -9  -1   3   10.50    0.56
  -9  -1   3   10.52    0.55
  -9  -1   3   10.71    0.53
  -9  -1   3   10.62    0.59
  -9  -1   3   10.35    0.47
   9   1  -3    9.86    0.54
  -9   1   3   10.09    0.46
  -9   1   3   11.41    0.53
   9   1  -3   10.48    0.55
   9   1  -3   10.10    0.39
  -9   1   3   10.30    0.54
  -9   1   3    9.94    0.57
   9   1  -3   10.25    0.58
   9   1  -3   10.55    0.54
  -9   1   3   11.28    0.52
  -9   1   3   10.27    0.45
   9   1  -3   10.44    0.50
  -7  -1   3   13.82    0.57
  -7  -1   3   14.70    0.63
   7  -1  -3   13.95    0.65
   7  -1  -3   14.22    0.59
  -7  -1   3   14.00    0.66
  -7  -1   3   13.71    0.64
   7  -1  -3   13.03    0.58
  -7  -1   3   13.84    0.67
   7  -1  -3   15.20    0.60
   7  -1  -3   13.51    0.54
   7  -1  -3   13.94    0.62
   7  -1  -3   14.80    0.67
  -7   1   3   14.44    0.59
  -7   1   3   14.43    0.65
   7   1  -3   13.85    0.68
   7   1  -3   15.11    0.51
   7   1  -3   14.32    0.63
  -7   1   3   15.13    0.56
   7   1  -3   14.15    0.59
  -7   1   3   14.84    0.68
  -7   1   3   14.46    0.62
   7   1  -3   14.49    0.65
   7   1  -3   14.25    0.66
  -7   1   3   13.98    0.56
  -5  -1   3   64.19    2.31
   5  -1  -3   62.03    2.06
  -5  -1   3   59.10    2.05
   5  -1  -3   62.75    2.28
  -5  -1   3   58.76    2.27
  -5  -1   3   62.76    2.15
   5  -1  -3   62.65    2.09
   5  -1  -3   64.16    2.13
  -5  -1   3   60.48    2.08
   5  -1  -3   51.16    2.07
  -5   1   3   59.94    2.28
   5   1  -3   59.28    2.23
   5   1  -3   60.18    2.25
  -5   1   3   61.12    2.05
   5   1  -3   60.85    2.08
   5   1  -3   63.70    2.02
  -5   1   3   62.39    2.08
  -5   1   3   63.79    2.12
   5   1  -3   60.88    2.28
  -5   1   3   61.58    2.29
  -5   1   3   60.60    2.01
   5   1  -3   63.79    2.06
   5   1  -3   63.22    2.31
   3  -1  -3    3.19    0.15
   3  -1  -3    3.15    0.19
  -3  -1   3    2.84    0.18
   3  -1  -3    3.31    0.15
   3  -1  -3    3.38    0.19
  -3  -1   3    2.86    0.19
   3  -1  -3    3.31    0.19
   3  -1  -3    3.27    0.17
  -3  -1   3    3.24    0.14
  -3  -1   3    3.34    0.21
  -3   1   3    3.01    0.14
  -3   1   3    3.17    0.15
   3   1  -3    3.05    0.17
  -3   1   3    2.86    0.18
   3   1  -3    2.88    0.18
   3   1  -3    3.08    0.19
   3   1  -3    3.22    0.15
  -3   1   3    3.04    0.18
   3   1  -3    3.12    0.19
  -3   1   3    2.82    0.16
  -3   1   3    3.16    0.19
   3   1  -3    2.84    0.19
  -3   1   3    2.86    0.18
   1  -1  -3   15.81    0.60
   1  -1  -3   17.02    0.65
   1  -1  -3   15.52    0.64
  -1  -1   3   15.60    0.65
  -1  -1   3   15.47    0.59
  -1  -1   3   16.49    0.58
   1  -1  -3   15.90    0.58
   1  -1  -3   15.45    0.63
  -1   1   3   15.46    0.64
  -1   1   3   16.10    0.58
  -1   1   3   15.68    0.62
   1   1  -3   15.45    0.58
  -1   1   3   16.21    0.60
   1   1  -3   14.76    0.59
   1   1  -3   15.80    0.64
   1   1  -3   15.64    0.59
  -1   1   3   15.75    0.65
  -1   1   3   16.38    0.54
  -1   1   3   15.67    0.58
  -1   1   3   18.45    0.66
   1   1  -3   15.96    0.65
   1  -1   3    0.92    0.11
  -1  -1  -3    0.89    0.11
  -1  -1  -3    0.94    0.09
  -1  -1  -3    0.83    0.09
   1  -1   3    0.75    0.09
   1  -1   3    0.83    0.10
  -1  -1  -3    0.78    0.09
   1  -1   3    0.82    0.11
  -1  -1  -3    0.77    0.10
   1  -1   3    0.81    0.10
   1   1   3    0.70    0.09
   1   1   3    0.71    0.09
  -1   1  -3    0.86    0.10
  -1   1  -3    0.82    0.10
  -1   1  -3    1.07    0.10
  -1   1  -3    1.03    0.12
  -1   1  -3    0.96    0.10
   1   1   3    0.69    0.09
  -1   1  -3    1.00    0.11
   1   1   3    0.99    0.07
  -1   1  -3    0.92    0.10
   1   1   3    0.83    0.10
   3  -1   3    7.06    0.34
   3  -1   3    6.81    0.35
  -3  -1  -3    6.77    0.37
  -3  -1  -3    7.40    0.40
  -3  -1  -3    6.82    0.34
  -3  -1  -3    7.13    0.35
   3  -1   3    6.85    0.38
   3  -1   3    6.58    0.38
  -3  -1  -3    6.76    0.30
  -3  -1  -3    6.85    0.37
   3  -1   3    7.22    0.36
   3   1   3    6.72    0.34
   3   1   3    7.12    0.38
  -3   1  -3    7.06    0.32
  -3   1  -3    6.55    0.34
   3   1   3    7.04    0.26
  -3   1  -3    7.23    0.39
   3   1   3    7.13    0.38
  -3   1  -3    7.27    0.35
   3   1   3    6.69    0.34
   3   1   3    5.97    0.30
  -3   1  -3    6.56    0.38
  -3   1  -3    6.22    0.33
   3   1   3    6.95    0.37
   5  -1   3    0.95    0.14
  -5  -1  -3    1.19    0.16
   5  -1   3    0.89    0.14
  -5  -1  -3    1.17    0.17
   5  -1   3    1.28    0.17
  -5  -1  -3    1.25    0.15
  -5  -1  -3    1.23    0.17
  -5  -1  -3    1.16    0.14
   5  -1   3    1.44    0.16
  -5  -1  -3    1.54    0.13
  -5  -1  -3    1.18    0.10
   5  -1   3    1.21    0.18
   5   1   3    1.28    0.16
  -5   1  -3    1.00    0.12
  -5   1  -3    1.06    0.16
  -5   1  -3    1.06    0.13
   5   1   3    1.00    0.13
   5   1   3    0.95    0.14
  -5   1  -3    1.07    0.13
  -5   1  -3    0.94    0.13
   5   1   3    0.85    0.14
  -5   1  -3    1.07    0.14
   5   1   3    0.99    0.15
   5   1   3    1.10    0.11
  -5   1  -3    1.31    0.17
  -7  -1  -3    8.47    0.50
  -7  -1  -3    8.43    0.38
   7  -1   3    8.85    0.48
   7  -1   3    9.11    0.47
   7  -1   3    8.80    0.52
   7  -1   3    9.14    0.54
   7  -1   3    8.52    0.47
  -7  -1  -3    8.42    0.46
  -7  -1  -3    8.72    0.39
  -7  -1  -3    8.80    0.47
  -7  -1  -3    7.67    0.50
  -7   1  -3    8.24    0.52
  -7   1  -3    9.30    0.51
  -7   1  -3    8.78    0.46
   7   1   3    8.88    0.42
   7   1   3    8.95    0.47
  -7   1  -3    8.74    0.41
   7   1   3    8.07    0.50
   7   1   3    8.19    0.51
   7   1   3    8.57    0.49
   7   1   3    8.51    0.46
  -7   1  -3    8.00    0.43
  -7   1  -3    7.92    0.44
  -7   1  -3    7.96    0.46
   9  -1   3   33.50    1.36
  -9  -1  -3   35.47    1.25
  -9  -1  -3   33.75    1.50
   9  -1   3   32.08    1.33
  -9  -1  -3   35.54    1.34
  -9  -1  -3   32.05    1.34
  -9  -1  -3   34.32    1.48
  -9  -1  -3   34.64    1.48
   9  -1   3   31.91    1.47
  -9  -1  -3   34.98    1.23
   9  -1   3   30.59    1.49
   9  -1   3   37.28    1.42
   9   1   3   34.61    1.33
  -9   1  -3   35.64    1.50
  -9   1  -3   33.77    1.52
  -9   1  -3   33.89    1.24
   9   1   3   34.09    1.43
   9   1   3   34.24    1.49
  -9   1  -3   35.18    1.34
   9   1   3   32.97    1.33
  -9   1  -3   33.61    1.31
   9   1   3   34.19    1.36
  -9   1  -3   34.14    1.35
  -9   1  -3   31.67    1.35
   9   1   3   34.47    1.51
 -11  -1  -3    9.06    0.60
 -11  -1  -3    9.48    0.62
  11  -1   3    8.34    0.58
 -11  -1  -3   10.21    0.48
 -11  -1  -3    8.77    0.55
  11  -1   3    9.66    0.56
  11  -1   3   10.16    0.57
  11  -1   3    6.56    0.57
 -11  -1  -3    9.35    0.46
  11  -1   3    9.36    0.58
 -11  -1  -3    9.01    0.61
 -11  -1  -3    8.86    0.54
 -11   1  -3    9.12    0.54
  11   1   3    9.01    0.54
 -11   1  -3    8.88    0.51
  11   1   3    9.35    0.58
 -11   1  -3    9.12    0.64
 -11   1  -3    9.07    0.47
  11   1   3    9.43    0.61
 -11   1  -3    9.76    0.57
  11   1   3    9.45    0.63
 -11   1  -3    8.69    0.52
 -11   1  -3    9.77    0.61
  11   1   3   10.87    0.60
  13  -1   3   12.20    0.74
  13  -1   3   13.62    0.73
 -13  -1  -3   12.48    0.60
 -13  -1  -3   12.05    0.72
 -13  -1  -3   13.81    0.80
 -13  -1  -3   13.41    0.72
 -13  -1  -3   12.92    0.79
  13  -1   3   13.52    0.73
 -13  -1  -3   12.57    0.60
  13  -1   3   12.51    0.78
 -13  -1  -3   13.05    0.81
 -13   1  -3   12.43    0.60
  13   1   3   12.21    0.78
  13   1   3   12.15    0.73
 -13   1  -3   13.07    0.71
 -13   1  -3   12.66    0.70
  13   1   3   11.79    0.69
 -13   1  -3   12.89    0.78
  13   1   3   12.14    0.82
 -13   1  -3   12.00    0.81
 -13   1  -3   12.69    0.65
 -13   1  -3   13.72    0.74
 -15  -1  -3  262.63    8.70
  15  -1   3  255.12    9.63
 -15  -1  -3  265.56    8.65
 -15  -1  -3  262.30    9.40
  15  -1   3  263.95    8.72
 -15  -1  -3  261.47    9.68
 -15  -1  -3  247.65    8.57
  15  -1   3  255.70    8.66
 -15  -1  -3  258.73    9.14
 -15  -1  -3  254.58    9.62
  15   1   3  256.89    9.65
 -15   1  -3  266.20    9.73
 -15   1  -3  253.58    8.41
 -15   1  -3  258.24    9.27
 -15   1  -3  262.45    8.69
 -15   1  -3  261.12    8.66
  15   1   3  268.55    9.74
  15   1   3  251.86    8.65
 -15   1  -3  277.76    9.67
 -17  -1  -3    9.84    0.68
  17  -1   3    9.93    0.72
 -17  -1  -3   10.40    0.79
 -17  -1  -3   10.38    0.62
 -17  -1  -3   10.54    0.76
 -17  -1  -3    9.24    0.53
  17  -1   3    9.03    0.72
 -17  -1  -3    9.01    0.68
  17  -1   3    9.18    0.67
  17  -1   3    8.43    0.76
 -17  -1  -3   10.14    0.76
  17   1   3   10.90    0.72
 -17   1  -3   10.16    0.61
  17   1   3   10.15    0.81
 -17   1  -3   10.95    0.82
 -17   1  -3   10.05    0.75
 -17   1  -3    8.34    0.64
  17   1   3    9.87    0.76
 -17   1  -3   10.74    0.72
 -17   1  -3    9.45    0.56
 -19  -1  -3   98.56    3.72
 -19  -1  -3   93.59    3.46
  19  -1   3  100.86    4.10
 -19  -1  -3   99.67    4.07
 -19  -1  -3  104.72    4.18
  19  -1   3  100.33    3.70
 -19  -1  -3  101.44    3.75
 -19  -1  -3   95.59    3.99
 -19   1  -3   94.86    3.88
 -19   1  -3   99.87    3.45
 -19   1  -3   96.74    3.70
 -19   1  -3  101.80    4.10
  19   1   3   94.48    4.08
  19   1   3   99.14    3.69
 -19   1  -3  104.92    4.20
 -19   1  -3   97.88    3.55
  19   1   3  105.74    4.23
 -21  -1  -3    0.72    0.27
 -21  -1  -3    0.76    0.21
 -21  -1  -3    0.70    0.18
  21  -1   3    0.49    0.27
 -21  -1  -3    0.66    0.30
 -21  -1  -3    0.54    0.28
  21  -1   3    0.49    0.25
 -21   1  -3    0.68    0.20
 -21   1  -3    0.50    0.29
  21   1   3    0.28    0.26
 -21   1  -3    0.76    0.34
 -21   1  -3    0.34    0.22
  21   1   3    0.67    0.34
 -21   1  -3    0.83    0.22
 -23  -1  -3    0.65    0.28
 -23  -1  -3    0.08    0.24
  23  -1   3    0.30    0.25
 -23  -1  -3    0.07    0.16
  23  -1   3    0.19    0.26
 -23  -1  -3    0.33    0.29
 -23  -1  -3    0.44    0.17
 -23   1  -3    0.18    0.18
 -23   1  -3    0.14    0.17
 -23   1  -3    0.26    0.23
  25  -1   3   18.64    1.32
 -25  -1  -3   19.04    1.37
 -25  -1  -3   19.03    1.04
 -25  -1  -3   19.27    1.32
 -25   1  -3   18.42    0.98
 -25   1  -3   19.80    1.24
 -25   1  -3   19.68    1.01
 -27  -1  -3    5.10    0.50
 -27   1  -3    6.98    0.74
 -27   1  -3    5.10    0.49
 -27   1  -3    4.57    0.50
 -27   1  -3    4.83    0.49
 -29  -1  -3    4.46    0.48
 -29   1  -3    3.71    0.49
 -31  -1  -3    0.98    0.32
 -31   1  -3    0.79    0.32
 -33  -1  -3    0.29    0.27
 -33   1  -3    0.33    0.28
 -36  -2   3    7.29    0.61
 -36   2   3    6.25    0.66
 -34  -2   3    2.28    0.36
 -34   2   3    1.92    0.40
 -32  -2   3    0.73    0.26
 -32   2   3    0.84    0.31
 -30  -2   3    3.25    0.56
 -30  -2   3    3.56    0.62
 -30  -2   3    3.93    0.43
 -30   2   3    4.18    0.48
 -30   2   3    3.62    0.45
  28  -2  -3    0.83    0.35
 -28  -2   3    1.03    0.25
 -28  -2   3    0.72    0.35
 -28  -2   3    1.77    0.42
 -28   2   3    1.14    0.28
 -28   2   3    1.87    0.34
 -28   2   3    1.07    0.28
 -26  -2   3    6.51    0.67
 -26  -2   3    7.11    0.75
  26  -2  -3    7.83    0.68
  26  -2  -3    7.49    0.73
 -26  -2   3    8.20    0.79
 -26  -2   3    7.73    0.55
 -26   2   3    7.00    0.58
 -26   2   3    6.90    0.54
 -26   2   3    7.38    0.63
 -26   2   3    6.63    0.57
  24  -2  -3    2.28    0.42
  24  -2  -3    2.48    0.40
 -24  -2   3    3.04    0.33
  24  -2  -3    2.23    0.33
 -24  -2   3    2.35    0.41
 -24  -2   3    2.58    0.47
 -24  -2   3    2.30    0.44
 -24   2   3    2.76    0.37
 -24   2   3    2.80    0.34
 -24   2   3    2.66    0.35
 -24   2   3    2.18    0.30
  22  -2  -3   29.54    1.39
 -22  -2   3   30.32    1.64
 -22  -2   3   30.96    1.34
 -22  -2   3   28.68    1.58
  22  -2  -3   30.72    1.35
  22  -2  -3   30.72    1.44
 -22  -2   3   27.55    1.46
  22  -2  -3   30.89    1.61
 -22   2   3   30.06    1.37
  22   2  -3   29.81    1.42
 -22   2   3   30.70    1.30
  22   2  -3   31.68    1.62
 -22   2   3   29.53    1.57
 -22   2   3   30.40    1.39
 -22   2   3   29.89    1.67
  22   2  -3   31.60    1.69
 -22   2   3   28.76    1.46
 -20  -2   3   36.78    1.53
 -20  -2   3   34.85    1.31
 -20  -2   3   35.45    1.80
 -20  -2   3   38.91    1.78
  20  -2  -3   38.85    1.72
  20  -2  -3   35.36    1.82
  20  -2  -3   36.31    1.60
 -20  -2   3   35.53    1.60
  20  -2  -3   38.70    1.55
  20  -2  -3   36.77    1.78
 -20  -2   3   37.87    1.68
  20  -2  -3   32.69    1.55
 -20  -2   3   37.33    1.81
 -20   2   3   36.77    1.58
  20   2  -3   37.16    1.85
 -20   2   3   40.08    1.81
 -20   2   3   37.41    1.66
 -20   2   3   37.01    1.87
  20   2  -3   35.82    1.59
  20   2  -3   34.58    1.77
 -20   2   3   39.47    1.59
 -20   2   3   37.84    1.48
 -18  -2   3  154.98    5.41
  18  -2  -3  146.78    5.27
 -18  -2   3  151.92    5.83
 -18  -2   3  155.25    5.21
 -18  -2   3  155.37    5.78
 -18  -2   3  146.88    5.69
  18  -2  -3  154.74    5.80
 -18  -2   3  144.86    5.24
  18  -2  -3  138.94    5.16
  18  -2  -3  141.24    5.42
  18  -2  -3  146.23    5.83
  18  -2  -3  148.17    5.19
 -18  -2   3  147.06    4.95
 -18   2   3  158.96    5.28
  18   2  -3  159.06    5.22
 -18   2   3  153.02    5.24
 -18   2   3  162.40    5.46
  18   2  -3  153.76    5.87
 -18   2   3  150.55    5.77
 -18   2   3  149.88    5.04
  18   2  -3  152.18    5.80
 -16  -2   3   56.34    2.15
 -16  -2   3   55.23    1.90
  16  -2  -3   55.79    2.16
  16  -2  -3   58.53    2.15
 -16  -2   3   52.08    2.37
  16  -2  -3   58.10    2.39
  16  -2  -3   56.59    2.43
 -16  -2   3   56.76    2.38
  16  -2  -3   58.10    2.16
 -16  -2   3   56.50    2.15
  16  -2  -3   55.50    2.22
 -16  -2   3   59.03    2.22
 -16  -2   3   57.95    2.44
 -16   2   3   57.69    2.17
 -16   2   3   58.43    2.48
  16   2  -3   57.69    2.46
  16   2  -3   54.89    2.14
 -16   2   3   56.73    2.38
 -16   2   3   56.62    2.20
  16   2  -3   57.65    2.40
 -16   2   3   56.83    2.17
 -14  -2   3   39.19    1.59
  14  -2  -3   39.60    1.51
  14  -2  -3   37.45    1.69
  14  -2  -3   37.90    1.53
 -14  -2   3   40.20    1.55
  14  -2  -3   39.72    1.55
  14  -2  -3   37.93    1.59
 -14  -2   3   37.91    1.73
 -14  -2   3   39.24    1.76
  14  -2  -3   36.45    1.72
 -14  -2   3   38.70    1.50
 -14  -2   3   37.93    1.69
 -14  -2   3   39.62    1.32
 -14   2   3   38.30    1.69
  14   2  -3   40.79    1.55
 -14   2   3   38.44    1.51
 -14   2   3   44.04    1.58
  14   2  -3   40.82    1.62
  14   2  -3   39.61    1.72
  14   2  -3   41.06    1.71
 -14   2   3   38.75    1.56
 -14   2   3   39.33    1.58
  14   2  -3   39.32    1.76
 -12  -2   3   39.65    1.49
 -12  -2   3   39.50    1.52
 -12  -2   3   39.93    1.56
  12  -2  -3   39.10    1.53
 -12  -2   3   39.20    1.71
  12  -2  -3   40.19    1.58
  12  -2  -3   40.25    1.48
  12  -2  -3   38.22    1.67
  12  -2  -3   37.84    1.70
  12  -2  -3   39.58    1.52
 -12  -2   3   38.57    1.66
  12   2  -3   41.62    1.59
  12   2  -3   41.89    1.52
 -12   2   3   42.49    1.50
  12   2  -3   36.59    1.66
  12   2  -3   39.08    1.69
  12   2  -3   39.50    1.73
 -12   2   3   46.04    1.56
 -12   2   3   42.20    1.76
 -12   2   3   38.56    1.67
 -12   2   3   38.36    1.44
 -12   2   3   38.67    1.54
 -10  -2   3   18.35    0.87
  10  -2  -3   19.64    0.90
  10  -2  -3   18.57    0.83
  10  -2  -3   19.02    0.74
  10  -2  -3   19.05    0.85
  10  -2  -3   19.46    0.82
 -10  -2   3   18.43    0.73
 -10  -2   3   20.05    0.74
  10  -2  -3   19.46    0.82
 -10  -2   3   18.89    0.81
 -10  -2   3   19.66    0.85
 -10  -2   3   18.57    0.94
 -10   2   3   18.98    0.73
 -10   2   3   18.90    0.76
 -10   2   3   20.64    0.83
 -10   2   3   19.19    0.92
  10   2  -3   20.30    0.82
 -10   2   3   19.12    0.84
 -10   2   3   17.79    0.88
  10   2  -3   19.79    0.86
  10   2  -3   18.61    0.89
  10   2  -3   19.88    0.95
   8  -2  -3  224.73    8.66
   8  -2  -3  245.54    7.93
   8  -2  -3  254.17    8.07
   8  -2  -3  246.15    8.67
   8  -2  -3  247.55    7.78
  -8  -2   3  248.04    8.53
   8  -2  -3  232.08    8.37
  -8  -2   3  234.32    8.43
  -8  -2   3  241.26    7.82
  -8   2   3  239.31    8.66
   8   2  -3  243.77    7.78
  -8   2   3  223.41    8.38
   8   2  -3  247.71    8.67
  -8   2   3  238.43    7.69
   8   2  -3  237.82    8.51
  -8   2   3  245.77    7.81
  -8   2   3  236.22    8.02
  -8   2   3  246.69    8.70
  -8   2   3  239.69    7.77
   8   2  -3  247.66    7.83
   8   2  -3  234.28    8.71
   6  -2  -3   20.83    0.80
  -6  -2   3   19.11    0.80
   6  -2  -3   18.24    0.73
  -6  -2   3   18.39    0.73
   6  -2  -3   19.15    0.77
  -6  -2   3   20.10    0.77
  -6  -2   3   18.93    0.88
   6  -2  -3   18.69    0.79
   6  -2  -3   18.81    0.80
   6  -2  -3   19.09    0.80
  -6  -2   3   18.74    0.83
  -6   2   3   18.34    0.80
   6   2  -3   19.22    0.81
   6   2  -3   20.14    0.66
  -6   2   3   20.48    0.83
  -6   2   3   19.49    0.76
  -6   2   3   19.56    0.73
   6   2  -3   18.88    0.88
  -6   2   3   18.88    0.71
   6   2  -3   21.43    0.78
   6   2  -3   18.64    0.83
  -6   2   3   19.13    0.71
  -6   2   3   18.45    0.76
  -6   2   3   17.77    0.72
   6   2  -3   19.11    0.73
   4  -2  -3    9.08    0.37
   4  -2  -3    8.85    0.39
   4  -2  -3    8.64    0.39
  -4  -2   3    8.89    0.37
   4  -2  -3    9.38    0.45
   4  -2  -3    9.10    0.43
  -4  -2   3    9.03    0.42
  -4  -2   3    8.80    0.39
   4  -2  -3    8.89    0.39
  -4  -2   3    8.78    0.40
  -4   2   3    8.92    0.39
   4   2  -3    8.43    0.39
   4   2  -3    8.45    0.46
  -4   2   3    8.67    0.42
   4   2  -3    8.79    0.49
  -4   2   3    8.69    0.40
  -4   2   3    8.42    0.38
   4   2  -3    8.95    0.35
  -4   2   3    8.81    0.40
  -4   2   3    9.20    0.37
   4   2  -3    8.88    0.41
   4   2  -3    9.05    0.39
   4   2  -3    8.65    0.42
  -4   2   3    8.88    0.36
   2  -2  -3    4.13    0.21
  -2  -2   3    3.95    0.21
   2  -2  -3    4.44    0.26
   2  -2  -3    4.32    0.20
  -2  -2   3    4.33    0.21
   2  -2  -3    4.05    0.20
  -2  -2   3    4.42    0.29
  -2  -2   3    3.91    0.21
   2  -2  -3    4.06    0.21
   2  -2  -3    4.09    0.20
   2  -2  -3    4.20    0.25
   2  -2  -3    4.53    0.29
  -2  -2   3    4.20    0.23
   2   2  -3    4.34    0.21
  -2   2   3    4.12    0.20
   2   2  -3    3.65    0.26
  -2   2   3    4.29    0.27
  -2   2   3    4.03    0.24
   2   2  -3    3.69    0.20
   2   2  -3    4.55    0.23
   2   2  -3    4.18    0.23
  -2   2   3    4.24    0.19
  -2   2   3    3.87    0.21
  -2   2   3    4.17    0.21
   2   2  -3    3.97    0.23
   0  -2   3    0.28    0.07
   0  -2   3    0.29    0.06
   0  -2  -3    0.32    0.06
   0  -2   3    0.22    0.08
   0  -2  -3    0.26    0.07
   0  -2  -3    0.26    0.06
   0  -2  -3    0.31    0.06
   0  -2  -3    0.28    0.06
   0  -2   3    0.25    0.06
   0  -2  -3    0.34    0.10
   0   2  -3    0.33    0.07
   0   2   3    0.49    0.10
   0   2  -3    0.27    0.06
   0   2  -3    0.24    0.06
   0   2  -3    0.29    0.07
   0   2   3    0.17    0.08
   0   2   3    0.23    0.06
   0   2   3    0.36    0.06
   0   2   3    0.26    0.06
   0   2   3    0.26    0.05
   0   2  -3    0.34    0.07
   0   2  -3    0.25    0.08
   0   2   3    0.31    0.06
   2  -2   3    1.12    0.13
   2  -2   3    1.20    0.12
   2  -2   3    1.15    0.14
  -2  -2  -3    1.02    0.11
  -2  -2  -3    1.03    0.16
   2  -2   3    1.38    0.14
  -2  -2  -3    0.96    0.11
  -2  -2  -3    1.16    0.12
   2  -2   3    1.15    0.12
  -2  -2  -3    1.20    0.12
  -2  -2  -3    1.26    0.12
   2   2   3    1.23    0.13
  -2   2  -3    0.96    0.13
  -2   2  -3    1.26    0.14
  -2   2  -3    1.01    0.13
  -2   2  -3    1.24    0.12
   2   2   3    1.14    0.12
   2   2   3    1.27    0.12
   2   2   3    1.40    0.13
  -2   2  -3    1.15    0.12
   2   2   3    1.39    0.17
  -2   2  -3    1.39    0.15
  -2   2  -3    1.17    0.14
  -4  -2  -3    2.22    0.17
  -4  -2  -3    2.75    0.27
   4  -2   3    2.43    0.12
  -4  -2  -3    2.37    0.20
   4  -2   3    1.96    0.19
  -4  -2  -3    2.31    0.19
   4  -2   3    2.65    0.20
   4  -2   3    2.35    0.21
  -4  -2  -3    2.25    0.20
  -4   2  -3    1.75    0.19
   4   2   3    2.59    0.24
  -4   2  -3    2.35    0.20
   4   2   3    2.21    0.20
   4   2   3    2.62    0.20
  -4   2  -3    2.36    0.20
   4   2   3    2.58    0.15
   4   2   3    2.51    0.22
   4   2   3    2.42    0.19
  -4   2  -3    2.40    0.22
  -4   2  -3    2.48    0.19
  -4   2  -3    2.52    0.19
   6  -2   3    1.84    0.12
  -6  -2  -3    1.92    0.16
   6  -2   3    2.13    0.24
   6  -2   3    2.20    0.21
   6  -2   3    1.84    0.19
   6  -2   3    1.62    0.19
  -6  -2  -3    1.99    0.12
  -6  -2  -3    2.14    0.26
   6  -2   3    2.58    0.24
  -6  -2  -3    2.15    0.11
  -6  -2  -3    1.83    0.21
  -6  -2  -3    1.77    0.19
  -6  -2  -3    1.74    0.19
  -6   2  -3    1.75    0.21
   6   2   3    2.07    0.20
  -6   2  -3    2.07    0.19
   6   2   3    1.75    0.22
  -6   2  -3    2.08    0.24
   6   2   3    2.09    0.15
   6   2   3    1.80    0.23
  -6   2  -3    1.85    0.19
  -6   2  -3    1.63    0.18
  -6   2  -3    1.65    0.18
   6   2   3    1.83    0.21
   6   2   3    1.81    0.18
  -6   2  -3    1.55    0.19
  -8  -2  -3   48.80    1.67
  -8  -2  -3   46.45    1.69
  -8  -2  -3   44.28    1.88
   8  -2   3   45.44    1.71
  -8  -2  -3   45.69    1.71
   8  -2   3   44.44    1.72
  -8  -2  -3   44.33    1.93
  -8  -2  -3   47.21    1.62
  -8  -2  -3   46.26    1.70
   8  -2   3   45.58    1.90
   8  -2   3   47.17    1.80
  -8  -2  -3   44.93    1.88
   8   2   3   45.23    1.89
   8   2   3   46.54    1.73
   8   2   3   47.73    1.72
   8   2   3   44.01    1.70
  -8   2  -3   45.07    1.93
  -8   2  -3   47.04    1.72
  -8   2  -3   44.30    1.75
  -8   2  -3   48.10    1.75
  -8   2  -3   44.56    1.65
   8   2   3   44.82    1.91
   8   2   3   45.68    1.88
  -8   2  -3   51.52    1.91
  -8   2  -3   45.75    1.69
 -10  -2  -3    8.55    0.52
  10  -2   3    8.55    0.51
 -10  -2  -3    8.56    0.57
 -10  -2  -3    8.93    0.43
 -10  -2  -3    9.54    0.64
  10  -2   3    8.66    0.60
  10  -2   3    8.56    0.53
  10  -2   3    8.07    0.57
  10  -2   3    9.36    0.53
 -10  -2  -3    8.47    0.51
 -10  -2  -3    8.46    0.44
 -10  -2  -3    9.03    0.57
  10   2   3    9.42    0.58
 -10   2  -3    9.06    0.52
  10   2   3    8.34    0.58
 -10   2  -3    8.93    0.47
  10   2   3    8.68    0.51
 -10   2  -3    8.82    0.60
  10   2   3    7.33    0.53
 -10   2  -3    8.69    0.57
 -10   2  -3    9.24    0.53
  10   2   3    8.72    0.45
 -10   2  -3    8.44    0.47
 -10   2  -3    8.10    0.51
  10   2   3    8.54    0.54
 -12  -2  -3  223.98    8.42
  12  -2   3  231.74    7.64
 -12  -2  -3  227.24    7.52
  12  -2   3  224.54    7.58
  12  -2   3  238.94    8.14
 -12  -2  -3  225.91    7.57
 -12  -2  -3  223.08    7.99
 -12  -2  -3  223.90    8.45
 -12  -2  -3  228.58    8.31
 -12  -2  -3  230.90    7.61
 -12   2  -3  235.16    8.52
 -12   2  -3  229.86    7.60
 -12   2  -3  226.56    7.41
  12   2   3  229.49    8.00
 -12   2  -3  227.44    7.66
  12   2   3  222.22    7.57
 -12   2  -3  223.86    8.05
 -12   2  -3  236.17    8.46
  12   2   3  226.96    8.44
  12   2   3  236.31    8.50
 -14  -2  -3   15.24    0.95
  14  -2   3   14.74    0.81
 -14  -2  -3   14.42    0.82
 -14  -2  -3   15.43    0.67
 -14  -2  -3   13.95    0.79
 -14  -2  -3   14.58    0.72
 -14  -2  -3   12.74    0.86
 -14  -2  -3   14.01    0.86
  14  -2   3   15.19    0.85
 -14   2  -3   14.53    0.88
  14   2   3   15.01    0.94
 -14   2  -3   14.83    0.77
  14   2   3   14.56    0.80
 -14   2  -3   14.15    0.92
  14   2   3   13.70    0.87
 -14   2  -3   13.33    0.80
 -14   2  -3   15.06    0.72
 -14   2  -3   15.02    0.78
 -16  -2  -3   27.17    1.18
  16  -2   3   27.28    1.32
 -16  -2  -3   27.49    1.39
 -16  -2  -3   27.10    1.09
 -16  -2  -3   26.68    1.44
 -16  -2  -3   28.32    1.31
  16  -2   3   24.98    1.25
 -16  -2  -3   28.04    1.44
 -16  -2  -3   26.07    1.25
  16   2   3   27.04    1.47
 -16   2  -3   27.05    1.13
  16   2   3   27.55    1.28
  16   2   3   26.90    1.41
 -16   2  -3   26.83    1.28
 -16   2  -3   26.61    1.39
 -16   2  -3   26.26    1.21
 -16   2  -3   26.60    1.25
 -16   2  -3   26.43    1.45
 -18  -2  -3   22.06    1.20
 -18  -2  -3   22.51    1.35
 -18  -2  -3   25.60    1.11
 -18  -2  -3   25.69    1.38
  18  -2   3   21.62    1.30
 -18  -2  -3   22.10    0.99
  18  -2   3   24.17    1.22
 -18   2  -3   25.70    1.25
 -18   2  -3   22.86    1.04
 -18   2  -3   22.92    1.12
 -18   2  -3   25.19    1.42
  18   2   3   23.63    1.20
 -18   2  -3   25.49    1.36
  18   2   3   24.92    1.36
  18   2   3   24.17    1.40
 -18   2  -3   23.49    1.19
  20  -2   3    0.15    0.22
 -20  -2  -3    0.44    0.27
 -20  -2  -3    0.14    0.15
 -20  -2  -3    0.33    0.22
  20  -2   3    0.12    0.20
 -20  -2  -3    0.25    0.25
 -20  -2  -3    0.49    0.15
 -20   2  -3    0.24    0.16
 -20   2  -3    0.05    0.15
 -20   2  -3   -0.03    0.14
 -22  -2  -3   82.44    3.63
 -22  -2  -3   90.62    3.25
 -22  -2  -3   83.85    3.32
  22  -2   3   80.99    3.28
 -22  -2  -3   84.39    3.69
 -22   2  -3   81.63    3.13
 -22   2  -3   80.42    3.40
 -22   2  -3   83.76    3.04
  24  -2   3    0.08    0.24
 -24  -2  -3   -0.08    0.23
 -24  -2  -3    0.09    0.27
 -24  -2  -3    0.06    0.18
 -24   2  -3    0.39    0.22
 -24   2  -3    0.07    0.18
 -24   2  -3    0.27    0.25
 -26  -2  -3   13.34    1.02
 -26  -2  -3   12.55    0.78
 -26   2  -3   12.33    0.82
 -26   2  -3   12.17    0.94
 -26   2  -3   12.51    0.78
 -28  -2  -3    1.54    0.30
 -28   2  -3    1.38    0.33
 -28   2  -3    1.50    0.33
 -30  -2  -3    0.94    0.26
 -30   2  -3    0.83    0.29
 -30   2  -3    0.56    0.28
 -32  -2  -3    0.59    0.26
 -32   2  -3    0.61    0.32
 -37   3   3    0.24    0.31
 -35  -3   3   -0.06    0.19
 -35   3   3    0.00    0.24
 -33  -3   3    0.81    0.25
 -33   3   3    0.77    0.32
 -33   3   3    1.14    0.35
 -33   3   3    0.44    0.30
  31  -3  -3   -0.01    0.31
 -31  -3   3   -0.08    0.17
 -31  -3   3   -0.01    0.27
 -31   3   3   -0.18    0.21
 -31   3   3    0.03    0.21
 -31   3   3    0.03    0.20
 -29  -3   3   -0.07    0.24
 -29  -3   3   -0.17    0.15
  29  -3  -3   -0.29    0.24
 -29  -3   3   -0.13    0.27
 -29   3   3   -0.02    0.18
 -29   3   3   -0.31    0.18
 -29   3   3   -0.15    0.16
 -27  -3   3    0.09    0.21
  27  -3  -3    0.10    0.22
 -27  -3   3    0.19    0.15
 -27  -3   3    0.25    0.33
  27  -3  -3    0.06    0.22
 -27   3   3    0.09    0.18
 -27   3   3    0.24    0.21
 -25  -3   3    0.15    0.14
  25  -3  -3    0.30    0.23
 -25  -3   3    0.16    0.25
  25  -3  -3   -0.07    0.21
  25  -3  -3    0.38    0.22
 -25  -3   3    0.35    0.30
 -25  -3   3    0.00    0.20
 -25   3   3    0.30    0.19
 -25   3   3    0.22    0.21
  23  -3  -3    2.39    0.38
  23  -3  -3    3.10    0.45
  23  -3  -3    2.39    0.35
 -23  -3   3    2.54    0.41
 -23  -3   3    2.70    0.28
 -23  -3   3    2.51    0.45
 -23  -3   3    2.85    0.49
 -23   3   3    2.79    0.33
 -23   3   3    2.27    0.31
 -23   3   3    1.57    0.33
 -21  -3   3    3.33    0.43
  21  -3  -3    2.50    0.34
 -21  -3   3    3.26    0.29
 -21  -3   3    3.68    0.48
  21  -3  -3    3.56    0.41
 -21  -3   3    3.06    0.48
  21  -3  -3    3.54    0.45
  21  -3  -3    2.50    0.34
 -21   3   3    2.10    0.30
 -21   3   3    3.09    0.40
 -21   3   3    3.43    0.51
 -21   3   3    3.46    0.34
  21   3  -3    3.46    0.47
  19  -3  -3    0.03    0.24
  19  -3  -3    0.33    0.27
 -19  -3   3    0.17    0.25
 -19  -3   3    0.73    0.31
 -19  -3   3    0.36    0.23
  19  -3  -3    0.28    0.22
  19  -3  -3    0.37    0.27
  19  -3  -3    0.51    0.26
 -19  -3   3    0.33    0.25
  19  -3  -3    0.85    0.21
 -19  -3   3    0.38    0.15
 -19  -3   3    0.27    0.28
 -19   3   3    0.68    0.17
 -19   3   3    0.00    0.21
  19   3  -3    0.84    0.31
  19   3  -3    0.16    0.28
 -19   3   3    0.18    0.21
 -19   3   3   -0.01    0.24
 -19   3   3    0.95    0.20
  19   3  -3    0.00    0.23
 -19   3   3   -0.08    0.27
 -17  -3   3   15.49    0.70
  17  -3  -3   16.25    0.98
  17  -3  -3   15.45    0.94
 -17  -3   3   17.33    1.05
 -17  -3   3   17.90    0.96
 -17  -3   3   15.67    0.90
  17  -3  -3   15.84    0.92
 -17  -3   3   17.04    0.99
  17  -3  -3   17.15    0.88
  17  -3  -3   17.75    0.90
 -17  -3   3   16.91    0.69
 -17  -3   3   18.65    0.91
  17  -3  -3   16.78    0.79
 -17   3   3   17.42    0.78
  17   3  -3   17.02    1.02
 -17   3   3   16.76    0.91
 -17   3   3   17.28    0.80
 -17   3   3   17.45    0.97
  17   3  -3   17.30    0.88
 -17   3   3   18.66    0.94
  17   3  -3   17.26    0.98
 -15  -3   3    0.64    0.08
  15  -3  -3    1.17    0.22
  15  -3  -3    0.94    0.14
 -15  -3   3    0.93    0.20
 -15  -3   3    1.05    0.26
 -15  -3   3    0.85    0.08
 -15  -3   3    0.84    0.20
  15  -3  -3    1.12    0.24
  15  -3  -3    0.76    0.19
 -15  -3   3    0.55    0.20
 -15  -3   3    0.21    0.11
  15  -3  -3    0.71    0.19
 -15   3   3    0.47    0.20
  15   3  -3    1.08    0.20
  15   3  -3    1.13    0.25
  15   3  -3    0.90    0.22
 -15   3   3    0.83    0.20
 -15   3   3    0.76    0.16
 -15   3   3    0.90    0.13
 -15   3   3    0.66    0.19
 -15   3   3    0.98    0.23
 -13  -3   3    0.20    0.14
  13  -3  -3    0.30    0.14
  13  -3  -3    0.45    0.16
 -13  -3   3    0.41    0.13
  13  -3  -3    0.51    0.16
  13  -3  -3    0.50    0.14
 -13  -3   3    0.42    0.15
  13  -3  -3    0.18    0.11
  13  -3  -3    0.40    0.09
 -13  -3   3    0.09    0.08
 -13  -3   3    0.28    0.16
  13   3  -3    0.28    0.13
 -13   3   3    0.27    0.15
 -13   3   3    0.29    0.11
 -13   3   3    0.35    0.14
  13   3  -3    0.35    0.15
 -13   3   3    0.42    0.15
  13   3  -3    0.19    0.12
 -13   3   3    0.30    0.08
  13   3  -3    0.46    0.18
 -13   3   3    0.38    0.16
  11  -3  -3    0.25    0.12
 -11  -3   3    0.16    0.11
  11  -3  -3    0.35    0.12
 -11  -3   3    0.22    0.13
  11  -3  -3    0.26    0.12
 -11  -3   3    0.24    0.11
  11  -3  -3    0.28    0.07
 -11  -3   3    0.18    0.14
  11  -3  -3    0.28    0.11
 -11  -3   3    0.32    0.12
  11  -3  -3    0.38    0.13
  11   3  -3    0.93    0.19
  11   3  -3    0.17    0.09
 -11   3   3    0.39    0.14
 -11   3   3    0.18    0.06
 -11   3   3    0.32    0.12
  11   3  -3    0.28    0.12
 -11   3   3    0.22    0.09
 -11   3   3    0.27    0.12
 -11   3   3    0.41    0.11
  11   3  -3    0.24    0.14
   9  -3  -3   11.45    0.48
  -9  -3   3    9.69    0.56
   9  -3  -3   10.46    0.55
   9  -3  -3   10.71    0.55
  -9  -3   3   10.83    0.54
   9  -3  -3   11.01    0.58
  -9  -3   3   10.87    0.52
   9  -3  -3   10.28    0.54
   9  -3  -3   10.18    0.51
  -9  -3   3   10.89    0.54
  -9  -3   3   12.09    0.70
   9  -3  -3   10.20    0.54
  -9   3   3    8.43    0.48
   9   3  -3   10.95    0.61
  -9   3   3   11.00    0.51
  -9   3   3   10.85    0.60
   9   3  -3   11.20    0.57
   9   3  -3   11.12    0.45
  -9   3   3   11.05    0.44
  -9   3   3   10.91    0.56
   9   3  -3   10.67    0.66
   9   3  -3   10.52    0.51
  -9   3   3   10.49    0.53
   9   3  -3   10.98    0.56
  -9   3   3   11.05    0.52
   7  -3  -3    4.72    0.28
   7  -3  -3    4.05    0.27
  -7  -3   3    4.73    0.28
  -7  -3   3    4.88    0.30
   7  -3  -3    4.45    0.27
   7  -3  -3    4.06    0.33
  -7  -3   3    4.71    0.28
  -7  -3   3    4.72    0.40
   7  -3  -3    4.97    0.31
   7  -3  -3    5.42    0.35
  -7   3   3    4.87    0.31
  -7   3   3    5.21    0.28
   7   3  -3    4.65    0.27
  -7   3   3    4.56    0.27
  -7   3   3    5.04    0.30
  -7   3   3    5.07    0.31
   7   3  -3    4.65    0.30
   7   3  -3    4.93    0.40
  -7   3   3    5.47    0.33
   7   3  -3    4.63    0.32
  -7   3   3    5.15    0.29
   7   3  -3    5.16    0.22
  -7   3   3    4.56    0.24
   7   3  -3    4.77    0.30
   5  -3  -3    0.58    0.10
   5  -3  -3    0.68    0.10
   5  -3  -3    0.90    0.09
   5  -3  -3    0.95    0.16
   5  -3  -3    0.55    0.13
  -5  -3   3    0.91    0.10
  -5  -3   3    0.85    0.10
  -5  -3   3    0.89    0.10
  -5  -3   3    0.88    0.12
   5   3  -3    0.75    0.10
   5   3  -3    0.97    0.11
  -5   3   3    0.87    0.10
   5   3  -3    0.69    0.11
  -5   3   3    0.81    0.13
  -5   3   3    0.77    0.10
  -5   3   3    0.87    0.11
  -5   3   3    0.82    0.11
  -5   3   3    0.82    0.11
   5   3  -3    0.66    0.10
   5   3  -3    0.73    0.10
   5   3  -3    0.81    0.11
  -5   3   3    0.74    0.09
   5   3  -3    0.63    0.16
  -5   3   3    0.64    0.11
   5   3  -3    0.75    0.16
  -3  -3   3    0.68    0.10
   3  -3  -3    1.30    0.18
   3  -3  -3    1.02    0.14
   3  -3  -3    0.76    0.08
  -3  -3   3    1.09    0.10
  -3  -3   3    0.85    0.10
   3  -3  -3    0.87    0.14
  -3  -3   3    1.25    0.11
   3  -3  -3    1.17    0.11
   3   3  -3    0.99    0.12
  -3   3   3    0.98    0.10
   3   3  -3    0.54    0.15
   3   3  -3    0.79    0.10
   3   3  -3    0.78    0.08
   3   3  -3    0.92    0.16
  -3   3   3    0.96    0.14
  -3   3   3    1.23    0.16
   3   3  -3    1.50    0.11
   3   3  -3    1.35    0.11
  -3   3   3    1.23    0.09
  -3   3   3    1.05    0.10
  -1  -3   3    0.02    0.07
   1  -3  -3   -0.01    0.06
   1  -3  -3    0.10    0.04
   1  -3  -3    0.04    0.06
  -1  -3   3    0.08    0.04
  -1  -3   3    0.03    0.05
  -1  -3   3    0.08    0.05
  -1  -3   3    0.08    0.04
  -1  -3   3    0.07    0.05
   1  -3  -3   -0.02    0.04
  -1   3   3    0.06    0.05
  -1   3   3    0.03    0.04
  -1   3   3    0.02    0.04
  -1   3   3    0.05    0.04
   1   3  -3    0.04    0.03
   1   3  -3    0.12    0.08
  -1   3   3   -0.08    0.05
  -1   3   3    0.03    0.04
   1   3  -3    0.07    0.06
   1   3  -3    0.10    0.05
  -1   3   3    0.08    0.07
   1   3  -3    0.10    0.05
   1  -3   3    0.34    0.10
  -1  -3  -3    0.47    0.14
   1  -3   3    0.55    0.09
   1  -3   3    0.44    0.09
   1  -3   3    0.35    0.07
  -1  -3  -3    0.53    0.08
  -1  -3  -3    0.67    0.07
  -1  -3  -3    0.48    0.08
   1  -3   3    0.47    0.12
  -1  -3  -3    0.51    0.06
  -1  -3  -3    0.35    0.09
  -1   3  -3    0.43    0.09
   1   3   3    0.43    0.07
   1   3   3    0.47    0.08
  -1   3  -3    0.50    0.08
  -1   3  -3    0.43    0.07
  -1   3  -3    0.49    0.09
   1   3   3    0.55    0.08
  -1   3  -3    0.58    0.12
   1   3   3    0.48    0.07
  -1   3  -3    0.41    0.10
  -1   3  -3    0.43    0.07
   1   3   3    0.44    0.13
  -3  -3  -3    0.72    0.17
  -3  -3  -3    0.33    0.09
  -3  -3  -3    0.46    0.09
  -3  -3  -3    0.51    0.08
   3  -3   3    0.56    0.10
  -3  -3  -3    0.57    0.09
   3  -3   3    0.64    0.10
   3  -3   3    0.32    0.11
   3  -3   3    0.52    0.10
   3  -3   3    0.48    0.12
   3  -3   3    0.16    0.09
  -3  -3  -3    0.46    0.09
  -3   3  -3    0.39    0.11
   3   3   3    0.38    0.08
   3   3   3    0.55    0.10
   3   3   3    0.38    0.13
   3   3   3    0.62    0.11
  -3   3  -3    0.43    0.09
  -3   3  -3    0.67    0.13
   3   3   3    0.53    0.10
  -3   3  -3    0.47    0.06
  -3   3  -3    0.46    0.11
  -3   3  -3    0.50    0.09
  -3   3  -3    0.53    0.11
  -3   3  -3    0.48    0.11
   5  -3   3    0.12    0.09
   5  -3   3    0.25    0.08
  -5  -3  -3    0.31    0.10
   5  -3   3    0.27    0.06
   5  -3   3    0.24    0.10
   5  -3   3    0.27    0.10
  -5  -3  -3    0.32    0.09
   5  -3   3    0.01    0.08
  -5  -3  -3    0.23    0.09
  -5  -3  -3    0.30    0.09
  -5  -3  -3    0.23    0.09
  -5  -3  -3    0.22    0.13
   5  -3   3    0.15    0.08
  -5   3  -3    0.15    0.09
  -5   3  -3    0.25    0.09
   5   3   3    0.15    0.08
   5   3   3    0.19    0.09
  -5   3  -3    0.09    0.08
   5   3   3    0.08    0.07
  -5   3  -3    0.06    0.07
   5   3   3    0.30    0.13
   5   3   3    0.33    0.09
  -5   3  -3    0.28    0.10
  -5   3  -3    0.14    0.10
  -5   3  -3    0.12    0.07
  -7  -3  -3    6.81    0.41
   7  -3   3    7.87    0.46
  -7  -3  -3    7.51    0.38
  -7  -3  -3    7.41    0.45
  -7  -3  -3    7.42    0.56
   7  -3   3    7.90    0.47
   7  -3   3    6.80    0.42
   7  -3   3    7.68    0.46
   7  -3   3    7.30    0.33
  -7  -3  -3    6.82    0.44
  -7  -3  -3    7.83    0.44
   7   3   3    7.40    0.52
  -7   3  -3    7.60    0.43
  -7   3  -3    7.54    0.42
  -7   3  -3    7.73    0.48
  -7   3  -3    7.44    0.42
   7   3   3    6.69    0.44
   7   3   3    7.67    0.35
   7   3   3    7.04    0.41
  -7   3  -3    7.43    0.49
   9  -3   3    1.32    0.22
   9  -3   3    1.00    0.12
   9  -3   3    0.97    0.18
  -9  -3  -3    1.15    0.20
  -9  -3  -3    0.96    0.13
  -9  -3  -3    0.85    0.17
  -9  -3  -3    0.77    0.23
  -9  -3  -3    1.16    0.20
   9  -3   3    0.83    0.17
   9  -3   3    1.08    0.18
   9   3   3    1.19    0.14
  -9   3  -3    1.19    0.18
   9   3   3    0.98    0.19
  -9   3  -3    1.23    0.17
   9   3   3    1.66    0.25
  -9   3  -3    0.92    0.19
  -9   3  -3    1.40    0.22
   9   3   3    0.80    0.16
  -9   3  -3    1.24    0.19
  -9   3  -3    1.01    0.21
 -11  -3  -3    2.62    0.30
  11  -3   3    3.05    0.25
 -11  -3  -3    2.91    0.34
 -11  -3  -3    3.81    0.27
  11  -3   3    3.47    0.33
 -11  -3  -3    2.64    0.40
  11  -3   3    2.22    0.32
 -11  -3  -3    2.70    0.31
  11  -3   3    2.54    0.29
  11  -3   3    2.35    0.30
  11   3   3    2.60    0.33
 -11   3  -3    2.66    0.34
 -11   3  -3    3.44    0.29
  11   3   3    2.51    0.29
  11   3   3    2.91    0.36
 -11   3  -3    2.44    0.31
 -11   3  -3    3.10    0.29
  11   3   3    3.31    0.27
 -11   3  -3    2.79    0.37
 -11   3  -3    2.27    0.28
 -13  -3  -3   10.46    0.64
  13  -3   3    9.74    0.65
 -13  -3  -3    9.66    0.67
 -13  -3  -3    9.69    0.43
 -13  -3  -3   10.60    0.79
  13  -3   3    9.55    0.52
 -13  -3  -3   10.34    0.68
 -13  -3  -3   10.33    0.52
  13  -3   3    9.98    0.71
 -13  -3  -3   10.30    0.64
  13  -3   3   10.68    0.64
 -13  -3  -3   10.46    0.42
 -13   3  -3    9.13    0.56
 -13   3  -3   10.46    0.58
 -13   3  -3   10.02    0.63
  13   3   3   10.00    0.68
 -13   3  -3    9.40    0.67
 -13   3  -3    9.95    0.73
  13   3   3    9.61    0.71
  13   3   3   10.26    0.56
 -13   3  -3   10.19    0.65
  13   3   3   10.48    0.64
 -15  -3  -3    2.69    0.26
 -15  -3  -3    3.58    0.41
 -15  -3  -3    2.51    0.33
 -15  -3  -3    2.84    0.36
  15  -3   3    2.22    0.34
 -15  -3  -3    3.32    0.47
 -15  -3  -3    2.67    0.22
 -15  -3  -3    3.04    0.40
  15  -3   3    2.86    0.35
  15  -3   3    2.57    0.38
  15   3   3    3.52    0.46
  15   3   3    2.58    0.34
  15   3   3    2.70    0.37
 -15   3  -3    2.72    0.35
 -15   3  -3    3.12    0.36
  15   3   3    2.33    0.26
 -15   3  -3    3.23    0.32
 -15   3  -3    2.75    0.38
 -15   3  -3    3.32    0.32
 -15   3  -3    3.51    0.45
 -17  -3  -3    1.38    0.28
  17  -3   3    0.91    0.30
 -17  -3  -3    0.88    0.18
  17  -3   3    0.97    0.26
 -17  -3  -3    1.15    0.16
 -17  -3  -3    1.11    0.30
 -17  -3  -3    1.08    0.34
 -17   3  -3    0.97    0.21
 -17   3  -3    0.98    0.25
 -17   3  -3    1.03    0.22
 -17   3  -3    0.87    0.31
  17   3   3    1.04    0.29
 -19  -3  -3    2.65    0.39
  19  -3   3    2.69    0.39
 -19  -3  -3    2.46    0.46
 -19  -3  -3    2.56    0.26
  19  -3   3    2.46    0.43
 -19  -3  -3    3.15    0.47
 -19   3  -3    2.48    0.36
 -19   3  -3    2.63    0.33
 -19   3  -3    2.67    0.35
 -21  -3  -3    7.02    0.74
 -21  -3  -3    6.02    0.61
  21  -3   3    6.17    0.62
 -21  -3  -3    5.74    0.70
  21  -3   3    4.93    0.63
 -21  -3  -3    6.85    0.46
 -21   3  -3    7.18    0.59
 -21   3  -3    6.54    0.57
 -21   3  -3    6.73    0.52
 -23  -3  -3    0.13    0.26
  23  -3   3    0.19    0.25
 -23  -3  -3   -0.01    0.21
 -23  -3  -3    0.18    0.15
 -23   3  -3   -0.09    0.19
 -23   3  -3    0.10    0.21
 -23   3  -3    0.20    0.18
  25  -3   3    0.23    0.33
 -25  -3  -3    0.19    0.19
 -25  -3  -3    0.06    0.30
 -25   3  -3    0.66    0.26
 -25   3  -3    0.33    0.25
 -25   3  -3    0.43    0.24
 -27  -3  -3   -0.07    0.30
 -27  -3  -3    0.02    0.17
  27  -3   3   -0.42    0.29
 -27   3  -3    0.21    0.25
 -27   3  -3    0.36    0.24
 -29  -3  -3   -0.07    0.16
 -29   3  -3    0.07    0.22
 -29   3  -3    0.05    0.25
 -31   3  -3    0.11    0.24
 -31   3  -3    0.16    0.27
 -33   3  -3   -0.11    0.26
 -33   3  -3    0.01    0.27
 -36   4   3    7.94    0.78
 -36   4   3    8.83    0.78
 -34   4   3    3.06    0.48
 -34   4   3    2.62    0.47
 -34   4   3    3.02    0.52
 -32   4   3    0.68    0.29
 -32   4   3    0.85    0.31
 -32   4   3    0.89    0.35
  30  -4  -3    5.42    0.68
 -30  -4   3    7.24    0.79
 -30   4   3    5.99    0.57
 -30   4   3    7.39    0.70
 -28  -4   3    0.32    0.31
  28  -4  -3    0.37    0.31
  28  -4  -3    0.98    0.33
 -28  -4   3    0.52    0.36
 -28   4   3    1.05    0.33
 -28   4   3    1.02    0.29
  26  -4  -3    1.25    0.35
 -26  -4   3    1.53    0.47
 -26  -4   3    1.72    0.39
  26  -4  -3    1.43    0.34
 -26   4   3    1.39    0.34
 -26   4   3    1.16    0.28
 -24  -4   3    1.31    0.42
  24  -4  -3    0.93    0.29
 -24  -4   3    1.01    0.31
  24  -4  -3    1.18    0.32
 -24   4   3    0.84    0.30
 -24   4   3    1.51    0.29
 -22  -4   3    3.67    0.47
  22  -4  -3    3.79    0.45
  22  -4  -3    4.71    0.54
  22  -4  -3    4.08    0.47
 -22  -4   3    4.99    0.63
 -22  -4   3    4.08    0.54
 -22   4   3    4.30    0.49
 -22   4   3    4.54    0.42
 -20  -4   3   14.99    1.04
  20  -4  -3   14.05    0.82
 -20  -4   3   12.62    0.84
  20  -4  -3   13.25    0.88
 -20  -4   3   13.87    0.92
  20  -4  -3   12.66    0.81
 -20   4   3   14.97    0.90
 -20   4   3   15.11    0.72
 -20   4   3   12.06    0.72
 -18  -4   3  108.93    4.56
 -18  -4   3  118.42    4.07
  18  -4  -3  113.57    4.15
 -18  -4   3  113.83    4.45
  18  -4  -3  112.71    4.46
 -18  -4   3  116.28    4.51
  18  -4  -3  112.68    4.14
  18  -4  -3  112.80    4.14
 -18  -4   3  113.03    4.10
  18  -4  -3  113.74    4.05
  18  -4  -3  120.84    4.56
 -18   4   3  111.56    3.91
  18   4  -3  115.72    4.52
 -18   4   3  115.85    4.18
 -18   4   3  114.63    4.11
 -16  -4   3   46.17    2.00
  16  -4  -3   44.24    1.75
  16  -4  -3   42.54    1.78
 -16  -4   3   46.24    1.95
  16  -4  -3   44.76    1.95
  16  -4  -3   45.09    1.87
 -16  -4   3   43.33    1.83
 -16  -4   3   44.82    2.13
  16  -4  -3   45.55    2.00
 -16   4   3   45.73    1.83
 -16   4   3   43.42    1.71
 -16   4   3   47.11    1.92
  16   4  -3   45.97    2.00
 -16   4   3   47.17    1.71
  16   4  -3   47.04    1.80
  14  -4  -3   97.19    3.80
  14  -4  -3   98.98    3.51
  14  -4  -3  100.63    3.57
 -14  -4   3   96.93    3.47
 -14  -4   3   93.55    3.91
 -14  -4   3   96.94    3.44
  14  -4  -3   95.53    3.77
 -14  -4   3  100.52    3.82
  14  -4  -3   99.75    3.56
  14  -4  -3   94.59    3.42
 -14  -4   3   96.91    3.77
 -14   4   3   99.91    3.61
  14   4  -3   99.10    3.88
  14   4  -3   99.47    3.83
 -14   4   3  101.27    3.49
 -14   4   3   99.86    3.47
 -14   4   3   98.81    3.82
 -14   4   3   94.76    3.36
  14   4  -3  103.08    3.43
  12  -4  -3   45.67    1.88
  12  -4  -3   46.04    1.74
 -12  -4   3   46.18    1.91
  12  -4  -3   49.90    1.78
  12  -4  -3   45.93    1.85
  12  -4  -3   43.46    1.79
 -12  -4   3   48.70    1.76
 -12  -4   3   44.79    1.77
  12  -4  -3   47.36    1.91
 -12  -4   3   47.13    1.88
 -12  -4   3   47.30    2.11
  12   4  -3   47.65    1.73
 -12   4   3   46.81    1.74
  12   4  -3   44.60    1.92
 -12   4   3   47.01    1.93
 -12   4   3   46.47    1.71
 -12   4   3   46.59    1.99
 -12   4   3   45.79    1.71
  12   4  -3   46.28    1.98
 -12   4   3   46.36    1.76
  12   4  -3   47.03    1.72
  10  -4  -3    4.42    0.34
  10  -4  -3    4.04    0.37
 -10  -4   3    4.31    0.31
  10  -4  -3    3.84    0.29
 -10  -4   3    4.70    0.34
  10  -4  -3    4.38    0.29
 -10  -4   3    4.18    0.32
  10  -4  -3    4.32    0.30
  10  -4  -3    4.71    0.32
 -10  -4   3    3.99    0.30
 -10  -4   3    3.88    0.43
  10   4  -3    4.06    0.32
 -10   4   3    4.39    0.33
 -10   4   3    4.42    0.32
  10   4  -3    3.64    0.34
  10   4  -3    4.96    0.31
 -10   4   3    4.50    0.32
 -10   4   3    5.08    0.37
 -10   4   3    4.52    0.32
  10   4  -3    4.99    0.21
 -10   4   3    4.44    0.25
  -8  -4   3   69.94    2.74
  -8  -4   3   66.07    2.29
   8  -4  -3   61.70    2.47
   8  -4  -3   67.11    2.46
   8  -4  -3   66.90    2.34
  -8  -4   3   66.35    2.51
  -8  -4   3   64.54    2.32
  -8  -4   3   66.46    2.49
  -8  -4   3   65.27    2.24
   8  -4  -3   68.05    2.30
  -8   4   3   68.99    2.54
   8   4  -3   70.82    2.26
   8   4  -3   64.66    2.69
  -8   4   3   68.37    2.41
  -8   4   3   68.66    2.32
   8   4  -3   69.26    2.55
  -8   4   3   67.21    2.30
   8   4  -3   67.91    2.28
  -8   4   3   69.74    2.58
  -8   4   3   65.63    2.48
  -8   4   3   66.02    2.41
   8   4  -3   60.38    2.57
   6  -4  -3    3.00    0.22
  -6  -4   3    2.82    0.20
  -6  -4   3    2.75    0.16
   6  -4  -3    2.79    0.19
   6  -4  -3    2.76    0.28
  -6  -4   3    2.88    0.20
  -6  -4   3    3.19    0.23
   6   4  -3    2.95    0.19
  -6   4   3    3.17    0.24
   6   4  -3    2.68    0.33
  -6   4   3    3.13    0.23
  -6   4   3    2.75    0.25
   6   4  -3    3.24    0.22
   6   4  -3    2.92    0.21
   6   4  -3    2.93    0.21
  -6   4   3    3.30    0.23
  -6   4   3    3.11    0.22
  -6   4   3    2.97    0.26
   6   4  -3    2.89    0.23
  -6   4   3    3.07    0.21
  -6   4   3    2.88    0.19
   6   4  -3    2.61    0.20
   6   4  -3    2.94    0.32
  -4  -4   3   49.16    1.68
   4  -4  -3   48.10    1.66
   4  -4  -3   48.37    1.65
  -4  -4   3   48.17    1.64
  -4  -4   3   49.21    1.73
   4  -4  -3   47.79    1.83
   4   4  -3   49.43    1.64
   4   4  -3   47.88    2.02
  -4   4   3   48.29    1.82
   4   4  -3   48.13    1.83
  -4   4   3   48.04    1.87
   4   4  -3   48.97    1.98
  -4   4   3   48.57    1.90
  -4   4   3   49.86    1.63
   4   4  -3   48.30    1.86
   4   4  -3   50.02    1.65
   4   4  -3   49.70    1.75
  -4   4   3   50.94    1.65
  -4   4   3   49.17    1.87
  -4   4   3   49.19    1.71
  -4   4   3   47.42    1.82
  -2  -4   3    1.31    0.11
  -2  -4   3    1.49    0.13
  -2  -4   3    1.37    0.12
   2  -4  -3    1.38    0.11
   2  -4  -3    1.18    0.18
   2  -4  -3    1.60    0.21
  -2  -4   3    1.12    0.15
   2  -4  -3    1.45    0.11
   2   4  -3    1.52    0.25
   2   4  -3    1.38    0.21
  -2   4   3    1.58    0.10
   2   4  -3    1.31    0.10
   2   4  -3    1.30    0.11
  -2   4   3    1.42    0.11
  -2   4   3    1.59    0.16
  -2   4   3    1.46    0.11
  -2   4   3    1.46    0.20
   2   4  -3    1.59    0.13
   2   4  -3    1.47    0.18
  -2   4   3    1.67    0.23
   2   4  -3    1.49    0.14
  -2   4   3    1.36    0.12
   0  -4  -3    1.78    0.13
   0  -4  -3    1.91    0.14
   0  -4   3    2.01    0.14
   0  -4   3    2.06    0.25
   0  -4   3    1.70    0.14
   0  -4  -3    1.61    0.20
   0  -4  -3    2.03    0.26
   0  -4   3    1.54    0.19
   0   4  -3    1.90    0.23
   0   4   3    2.02    0.18
   0   4   3    2.10    0.26
   0   4   3    1.86    0.14
   0   4  -3    1.85    0.13
   0   4   3    2.14    0.14
   0   4  -3    2.11    0.17
   0   4   3    1.86    0.13
   0   4   3    2.27    0.26
   0   4  -3    2.13    0.22
   0   4  -3    2.19    0.14
   2  -4   3    1.81    0.15
   2  -4   3    1.78    0.23
  -2  -4  -3    1.76    0.26
  -2  -4  -3    2.15    0.16
   2  -4   3    1.33    0.13
  -2  -4  -3    1.67    0.14
   2  -4   3    1.55    0.15
  -2  -4  -3    1.99    0.20
   2  -4   3    1.63    0.20
   2  -4   3    1.73    0.13
  -2   4  -3    1.84    0.16
  -2   4  -3    1.55    0.17
   2   4   3    1.86    0.15
   2   4   3    1.48    0.15
  -2   4  -3    1.74    0.21
   2   4   3    1.30    0.22
  -2   4  -3    1.59    0.14
  -2   4  -3    1.78    0.15
  -2   4  -3    1.48    0.17
  -2   4  -3    1.88    0.21
   2   4   3    1.82    0.15
   2   4   3    1.38    0.14
  -2   4  -3    1.23    0.19
  -4  -4  -3    2.98    0.25
  -4  -4  -3    3.27    0.23
   4  -4   3    3.76    0.31
   4  -4   3    3.50    0.24
  -4  -4  -3    2.69    0.21
  -4  -4  -3    2.95    0.20
   4  -4   3    3.43    0.24
  -4  -4  -3    3.53    0.39
  -4  -4  -3    3.26    0.20
   4  -4   3    3.60    0.32
  -4   4  -3    2.76    0.27
  -4   4  -3    2.81    0.29
   4   4   3    3.08    0.34
   4   4   3    3.03    0.23
  -4   4  -3    3.16    0.27
   4   4   3    3.52    0.24
  -4   4  -3    3.29    0.20
  -4   4  -3    3.01    0.27
  -4   4  -3    3.27    0.23
   4   4   3    3.15    0.25
   6  -4   3    2.31    0.27
   6  -4   3    2.51    0.23
  -6  -4  -3    2.41    0.20
  -6  -4  -3    2.45    0.22
   6  -4   3    2.03    0.21
  -6  -4  -3    2.68    0.23
  -6  -4  -3    2.74    0.23
  -6  -4  -3    2.41    0.22
  -6  -4  -3    2.46    0.35
   6  -4   3    2.52    0.23
   6   4   3    2.14    0.24
  -6   4  -3    2.43    0.25
  -6   4  -3    2.71    0.23
   6   4   3    2.56    0.22
  -6   4  -3    2.39    0.26
   6   4   3    2.39    0.24
  -6   4  -3    2.55    0.27
   6   4   3    2.40    0.31
  -6   4  -3    2.66    0.16
  -6   4  -3    2.21    0.23
  -6   4  -3    2.38    0.28
  -8  -4  -3   26.96    1.19
  -8  -4  -3   27.70    1.07
  -8  -4  -3   27.88    1.20
   8  -4   3   27.53    1.23
   8  -4   3   28.13    1.04
   8  -4   3   26.16    1.12
  -8  -4  -3   27.35    1.13
   8  -4   3   27.40    1.23
  -8  -4  -3   24.15    1.37
   8  -4   3   27.79    1.15
  -8  -4  -3   25.99    1.10
   8  -4   3   26.49    1.19
   8   4   3   29.95    1.27
   8   4   3   27.40    1.24
  -8   4  -3   26.86    1.16
  -8   4  -3   26.55    1.14
   8   4   3   26.76    1.10
  -8   4  -3   29.10    1.26
  -8   4  -3   27.51    1.12
   8   4   3   29.63    1.05
  -8   4  -3   27.98    1.29
  -8   4  -3   28.47    1.23
 -10  -4  -3   11.70    0.63
 -10  -4  -3   12.58    0.69
  10  -4   3   12.36    0.70
  10  -4   3   12.23    0.54
  10  -4   3   11.04    0.65
  10  -4   3   11.23    0.64
  10  -4   3   12.08    0.69
 -10  -4  -3   12.87    0.67
 -10  -4  -3   12.23    0.57
 -10  -4  -3   11.21    0.84
  10  -4   3   10.61    0.67
  10   4   3   12.53    0.64
 -10   4  -3   11.87    0.65
 -10   4  -3   12.43    0.73
  10   4   3   11.45    0.70
 -10   4  -3   11.39    0.64
  10   4   3   12.64    0.56
 -10   4  -3   13.15    0.74
 -10   4  -3   12.10    0.63
 -10   4  -3   11.50    0.74
  10   4   3   12.64    0.74
 -12  -4  -3  138.44    4.88
 -12  -4  -3  135.73    5.51
 -12  -4  -3  143.83    5.39
 -12  -4  -3  143.06    4.78
  12  -4   3  137.78    4.88
 -12  -4  -3  142.99    5.38
  12  -4   3  147.99    5.50
  12  -4   3  145.97    4.86
  12  -4   3  152.45    5.43
 -12   4  -3  138.49    5.01
  12   4   3  141.46    4.87
  12   4   3  142.07    5.43
 -12   4  -3  137.89    4.80
 -12   4  -3  143.49    5.43
 -12   4  -3  144.63    5.14
  12   4   3  148.23    5.06
 -12   4  -3  141.22    4.89
 -12   4  -3  139.64    5.49
  14  -4   3   10.35    0.68
 -14  -4  -3    9.41    0.67
  14  -4   3    9.85    0.70
 -14  -4  -3    9.49    0.64
 -14  -4  -3    9.45    0.66
 -14  -4  -3    9.54    0.81
 -14  -4  -3   10.69    0.52
  14  -4   3    9.78    0.65
 -14   4  -3    9.29    0.74
 -14   4  -3    8.80    0.62
  14   4   3    9.09    0.53
  14   4   3    9.29    0.68
 -14   4  -3    8.98    0.66
 -14   4  -3    9.62    0.59
 -14   4  -3    9.63    0.57
 -16  -4  -3  114.43    4.38
  16  -4   3  107.46    3.95
 -16  -4  -3  106.74    3.96
  16  -4   3  104.64    4.38
 -16  -4  -3  111.07    4.53
 -16  -4  -3  108.33    3.77
  16   4   3  109.98    4.03
 -16   4  -3  115.30    4.08
 -16   4  -3  108.30    3.82
 -16   4  -3  111.81    4.04
  18  -4   3   57.57    2.59
 -18  -4  -3   58.53    2.36
  18  -4   3   54.84    2.32
 -18  -4  -3   58.57    2.57
 -18  -4  -3   56.40    2.73
 -18   4  -3   59.14    2.36
 -18   4  -3   54.56    2.17
 -18   4  -3   57.64    2.31
 -20  -4  -3    1.04    0.30
 -20  -4  -3    1.19    0.40
  20  -4   3    2.08    0.38
 -20   4  -3    1.23    0.26
 -20   4  -3    1.32    0.28
 -20   4  -3    1.94    0.37
 -22  -4  -3   85.58    3.40
 -22  -4  -3   87.31    3.89
  22  -4   3   85.34    3.39
 -22   4  -3   81.89    3.31
 -22   4  -3   90.66    3.44
 -22   4  -3   83.52    3.13
 -24  -4  -3    3.73    0.54
  24  -4   3    3.06    0.53
 -24   4  -3    3.72    0.48
 -24   4  -3    3.67    0.44
  26  -4   3   12.54    0.98
 -26  -4  -3    8.75    0.86
 -26   4  -3    8.82    0.69
 -26   4  -3    9.40    0.78
 -28   4  -3    4.73    0.54
 -28   4  -3    3.84    0.53
 -30   4  -3    0.38    0.30
 -30   4  -3    0.04    0.26
 -32   4  -3    2.25    0.43
 -32   4  -3    1.82    0.46
 -35   5   3   -0.06    0.31
 -35   5   3   -0.04    0.26
 -33   5   3    3.52    0.56
 -33   5   3    4.35    0.56
 -31   5   3    0.66    0.30
 -31   5   3    0.76    0.33
  29  -5  -3   -0.16    0.23
 -29   5   3    0.06    0.26
 -29   5   3    0.26    0.23
 -27  -5   3    1.23    0.38
  27  -5  -3    1.26    0.36
  27  -5  -3    0.35    0.29
 -27   5   3    1.03    0.29
 -27   5   3    1.05    0.36
  25  -5  -3   16.80    1.06
  25  -5  -3   16.13    1.03
 -25  -5   3   17.03    1.07
 -25  -5   3   15.15    1.26
 -25   5   3   15.00    0.89
 -25   5   3   15.54    1.05
 -23  -5   3    8.59    0.71
 -23  -5   3   10.59    0.97
  23  -5  -3   10.34    0.74
  23  -5  -3    9.30    0.75
 -23   5   3    9.04    0.77
 -23   5   3    8.16    0.61
 -21  -5   3    1.47    0.43
 -21  -5   3    1.38    0.31
  21  -5  -3    1.86    0.33
  21  -5  -3    1.32    0.33
 -21   5   3    1.94    0.39
 -21   5   3    1.65    0.28
 -19  -5   3    4.97    0.48
 -19  -5   3    3.65    0.56
 -19  -5   3    3.19    0.42
  19  -5  -3    4.21    0.42
  19  -5  -3    4.52    0.49
  19  -5  -3    4.54    0.46
 -19   5   3    4.40    0.32
 -19   5   3    3.29    0.46
 -19   5   3    4.22    0.40
  17  -5  -3    8.41    0.57
 -17  -5   3    8.23    0.58
 -17  -5   3    6.96    0.57
  17  -5  -3    8.82    0.63
  17  -5  -3    8.14    0.64
  17  -5  -3    8.11    0.52
 -17  -5   3    8.32    0.57
 -17  -5   3    8.80    0.62
  17  -5  -3    9.44    0.61
 -17  -5   3    9.17    0.81
 -17   5   3    8.70    0.69
 -17   5   3    8.67    0.45
 -17   5   3    8.15    0.54
 -15  -5   3  104.61    3.95
 -15  -5   3  102.41    3.67
  15  -5  -3  109.16    3.80
  15  -5  -3  104.87    3.99
 -15  -5   3   99.91    4.21
  15  -5  -3   98.80    3.95
  15  -5  -3  101.43    3.71
  15  -5  -3   99.95    3.61
 -15  -5   3  104.50    3.65
 -15   5   3  102.35    3.64
 -15   5   3  100.74    3.83
 -15   5   3  108.23    3.70
  15   5  -3  105.01    3.61
  15   5  -3  103.03    4.04
 -15   5   3  103.88    3.58
 -13  -5   3   11.69    0.65
  13  -5  -3   10.96    0.61
 -13  -5   3   11.07    0.61
 -13  -5   3   10.77    0.84
  13  -5  -3   11.43    0.60
  13  -5  -3   10.26    0.72
  13  -5  -3   10.86    0.66
  13  -5  -3   11.90    0.64
 -13  -5   3   10.11    0.62
 -13  -5   3   11.07    0.61
  13  -5  -3   10.60    0.60
  13   5  -3   11.27    0.61
 -13   5   3   11.20    0.61
 -13   5   3   10.89    0.75
 -13   5   3   11.10    0.62
  13   5  -3   10.80    0.52
 -13   5   3   11.33    0.53
  13   5  -3   11.42    0.68
 -13   5   3   11.36    0.59
 -11  -5   3  111.47    3.63
  11  -5  -3  103.14    3.83
  11  -5  -3  106.56    3.89
  11  -5  -3  105.30    3.68
 -11  -5   3  105.86    3.66
 -11  -5   3  106.55    4.24
 -11  -5   3  101.99    3.94
  11  -5  -3  102.21    3.61
  11  -5  -3  110.06    3.94
 -11  -5   3  106.33    3.93
  11   5  -3  108.77    4.11
 -11   5   3  106.56    3.80
 -11   5   3  105.80    3.75
  11   5  -3  108.66    3.53
 -11   5   3  107.66    4.03
  11   5  -3  105.49    4.03
 -11   5   3  102.98    3.63
 -11   5   3  106.73    3.63
  11   5  -3  114.35    3.62
  -9  -5   3    3.62    0.46
  -9  -5   3    3.21    0.21
  -9  -5   3    3.32    0.27
   9  -5  -3    3.37    0.36
   9  -5  -3    3.72    0.27
   9  -5  -3    4.04    0.31
  -9  -5   3    3.54    0.23
  -9  -5   3    3.30    0.21
  -9   5   3    3.28    0.28
   9   5  -3    4.13    0.24
  -9   5   3    3.32    0.30
  -9   5   3    3.78    0.28
  -9   5   3    3.59    0.26
   9   5  -3    3.30    0.31
  -9   5   3    4.05    0.32
  -9   5   3    3.32    0.30
   9   5  -3    3.95    0.30
   9   5  -3    4.01    0.27
  -9   5   3    4.45    0.33
   7  -5  -3    0.26    0.15
   7  -5  -3    0.37    0.09
  -7  -5   3    0.31    0.09
   7  -5  -3    0.42    0.11
  -7  -5   3    0.58    0.11
  -7  -5   3    0.47    0.11
  -7   5   3    0.34    0.13
   7   5  -3    0.39    0.11
  -7   5   3    0.32    0.09
   7   5  -3    0.35    0.10
  -7   5   3    0.31    0.11
   7   5  -3    0.37    0.09
   7   5  -3    0.17    0.14
  -7   5   3    0.17    0.10
  -7   5   3    0.48    0.14
   7   5  -3    0.33    0.10
  -7   5   3    0.36    0.10
  -7   5   3    0.35    0.10
  -5  -5   3    0.85    0.12
   5  -5  -3    0.81    0.11
   5  -5  -3    0.68    0.10
   5  -5  -3    0.64    0.18
  -5  -5   3    0.94    0.10
  -5  -5   3    0.98    0.15
   5   5  -3    0.94    0.15
  -5   5   3    0.82    0.18
  -5   5   3    0.84    0.09
   5   5  -3    0.54    0.18
  -5   5   3    0.57    0.14
  -5   5   3    0.83    0.17
  -5   5   3    0.77    0.11
  -5   5   3    0.82    0.16
   5   5  -3    0.74    0.11
   5   5  -3    0.91    0.13
   5   5  -3    0.82    0.09
  -5   5   3    0.82    0.11
  -3  -5   3    1.78    0.13
   3  -5  -3    2.12    0.27
  -3  -5   3    1.82    0.21
  -3  -5   3    1.89    0.15
   3  -5  -3    1.99    0.13
   3  -5  -3    1.82    0.13
  -3   5   3    2.21    0.22
   3   5  -3    2.15    0.23
  -3   5   3    1.67    0.24
   3   5  -3    1.95    0.31
  -3   5   3    2.13    0.14
   3   5  -3    2.03    0.16
   3   5  -3    1.89    0.17
   3   5  -3    1.86    0.28
  -3   5   3    1.85    0.26
  -3   5   3    2.17    0.27
   1  -5  -3    9.62    0.37
   1  -5  -3   10.01    0.63
  -1  -5   3    9.39    0.39
   1  -5  -3    9.96    0.57
  -1  -5   3    9.46    0.40
   1  -5  -3    9.65    0.38
  -1  -5   3   10.22    0.54
   1   5  -3    9.78    0.45
   1   5  -3   10.19    0.61
   1   5  -3   10.19    0.37
  -1   5   3    8.63    0.48
   1   5  -3    9.96    0.55
  -1   5   3    9.73    0.61
   1   5  -3    9.16    0.65
  -1   5   3    9.22    0.42
  -1   5   3    9.23    0.60
  -1   5   3    9.51    0.41
  -1  -5  -3    1.25    0.11
   1  -5   3    1.41    0.21
   1  -5   3    1.06    0.12
   1  -5   3    0.97    0.11
  -1  -5  -3    1.19    0.11
  -1  -5  -3    1.53    0.28
  -1  -5  -3    1.08    0.19
   1  -5   3    1.22    0.23
   1   5   3    1.45    0.12
  -1   5  -3    1.11    0.20
   1   5   3    1.10    0.12
  -1   5  -3    1.21    0.18
  -1   5  -3    1.04    0.10
   1   5   3    1.12    0.22
  -1   5  -3    1.03    0.14
   1   5   3    0.80    0.21
  -1   5  -3    1.09    0.20
  -1   5  -3    1.31    0.14
   1   5   3    1.17    0.12
  -1   5  -3    1.19    0.21
  -3  -5  -3    3.86    0.23
   3  -5   3    3.43    0.33
   3  -5   3    4.80    0.42
  -3  -5  -3    3.71    0.42
  -3  -5  -3    3.67    0.23
  -3  -5  -3    3.98    0.32
   3  -5   3    3.74    0.24
   3  -5   3    4.06    0.26
   3   5   3    4.19    0.24
  -3   5  -3    4.06    0.34
  -3   5  -3    3.56    0.35
  -3   5  -3    3.65    0.28
   3   5   3    3.50    0.39
  -3   5  -3    3.86    0.35
   3   5   3    3.67    0.25
  -3   5  -3    3.51    0.26
   3   5   3    3.84    0.26
  -3   5  -3    3.74    0.23
  -3   5  -3    4.21    0.29
  -5  -5  -3   12.36    0.60
  -5  -5  -3   11.53    0.79
   5  -5   3   11.71    0.56
   5  -5   3   11.64    0.56
   5  -5   3   12.35    0.71
   5  -5   3   11.78    0.66
   5  -5   3   11.08    0.54
  -5  -5  -3   11.38    0.53
  -5  -5  -3   11.56    0.54
   5   5   3   11.60    0.59
   5   5   3   12.98    0.55
  -5   5  -3   12.46    0.55
  -5   5  -3   12.10    0.52
  -5   5  -3   11.25    0.63
  -5   5  -3   10.29    0.61
   5   5   3   11.37    0.60
  -5   5  -3   11.90    0.65
  -5   5  -3   12.83    0.71
  -7  -5  -3    3.45    0.29
   7  -5   3    3.26    0.27
  -7  -5  -3    3.37    0.24
   7  -5   3    2.61    0.27
   7  -5   3    3.67    0.38
  -7  -5  -3    3.41    0.23
   7  -5   3    3.03    0.28
  -7  -5  -3    3.54    0.46
   7  -5   3    2.96    0.26
   7  -5   3    2.85    0.33
  -7  -5  -3    3.20    0.27
  -7  -5  -3    3.11    0.26
  -7   5  -3    4.24    0.35
   7   5   3    3.09    0.30
   7   5   3    3.33    0.27
  -7   5  -3    3.16    0.26
   7   5   3    3.19    0.30
  -7   5  -3    3.17    0.36
  -7   5  -3    2.95    0.29
  -7   5  -3    2.79    0.32
  -7   5  -3    3.69    0.22
  -7   5  -3    2.45    0.30
  -9  -5  -3    2.38    0.25
   9  -5   3    2.43    0.29
  -9  -5  -3    2.63    0.43
   9  -5   3    2.03    0.30
  -9  -5  -3    2.84    0.27
   9  -5   3    2.46    0.27
   9  -5   3    2.38    0.22
   9  -5   3    2.93    0.30
   9  -5   3    2.03    0.25
  -9  -5  -3    2.30    0.26
  -9  -5  -3    2.19    0.24
  -9  -5  -3    2.74    0.25
   9   5   3    2.66    0.30
   9   5   3    2.67    0.27
  -9   5  -3    2.26    0.33
  -9   5  -3    2.67    0.26
  -9   5  -3    2.20    0.27
  -9   5  -3    2.83    0.31
  -9   5  -3    2.01    0.29
  11  -5   3    0.18    0.11
  11  -5   3    0.10    0.14
  11  -5   3    0.12    0.16
  11  -5   3    0.33    0.16
  11  -5   3    0.43    0.17
 -11  -5  -3    0.29    0.14
  11  -5   3    0.18    0.15
 -11  -5  -3    0.24    0.14
 -11  -5  -3    0.16    0.13
 -11  -5  -3   -0.05    0.11
 -11  -5  -3    0.08    0.11
 -11  -5  -3    0.01    0.19
  11   5   3    0.12    0.12
 -11   5  -3    0.28    0.15
 -11   5  -3    0.28    0.18
  11   5   3    0.21    0.14
 -11   5  -3    0.30    0.19
 -11   5  -3    0.21    0.15
 -11   5  -3    0.35    0.17
  13  -5   3    1.53    0.29
 -13  -5  -3    1.86    0.42
  13  -5   3    1.08    0.26
 -13  -5  -3    1.12    0.23
  13  -5   3    0.96    0.24
 -13  -5  -3    1.31    0.19
  13  -5   3    1.15    0.25
 -13  -5  -3    1.32    0.25
 -13  -5  -3    1.73    0.26
 -13  -5  -3    1.72    0.27
  13  -5   3    1.31    0.25
 -13   5  -3    1.61    0.31
 -13   5  -3    0.90    0.22
 -13   5  -3    1.45    0.24
 -15  -5  -3  164.46    5.70
 -15  -5  -3  172.02    6.28
 -15  -5  -3  157.41    6.47
  15  -5   3  172.26    6.30
  15  -5   3  159.32    5.69
 -15   5  -3  165.58    5.60
 -15   5  -3  159.60    5.84
 -15   5  -3  168.97    5.96
 -17  -5  -3    5.59    0.72
  17  -5   3    4.97    0.51
 -17  -5  -3    4.99    0.51
 -17   5  -3    4.52    0.52
 -17   5  -3    5.07    0.46
 -17   5  -3    5.05    0.43
 -19  -5  -3   92.50    4.05
 -19  -5  -3   88.34    3.44
  19  -5   3   89.15    3.44
 -19   5  -3   86.74    3.48
 -19   5  -3   88.52    3.28
 -19   5  -3   94.45    3.46
  21  -5   3    0.14    0.25
 -21  -5  -3    0.58    0.39
 -21  -5  -3    0.40    0.28
 -21   5  -3    0.34    0.26
 -21   5  -3    0.47    0.23
 -21   5  -3   -0.04    0.19
  23  -5   3   -0.11    0.23
 -23  -5  -3   -0.15    0.20
 -23   5  -3   -0.18    0.20
 -23   5  -3    0.08    0.20
 -25   5  -3    2.03    0.41
 -25   5  -3    2.76    0.40
 -27   5  -3    1.88    0.38
 -27   5  -3    1.75    0.42
 -29   5  -3    4.19    0.57
 -29   5  -3    4.09    0.53
 -31   5  -3    0.61    0.32
 -31   5  -3    0.45    0.35
 -34   6   3   -0.23    0.31
 -32   6   3   -0.18    0.29
 -32   6   3    0.07    0.26
  30  -6  -3    0.11    0.28
 -30   6   3    0.54    0.31
 -30   6   3    0.51    0.33
  28  -6  -3    0.52    0.35
 -28   6   3    0.48    0.31
 -28   6   3    0.22    0.24
  26  -6  -3    3.41    0.55
 -26   6   3    4.34    0.60
 -26   6   3    4.38    0.48
  24  -6  -3    9.79    0.78
  24  -6  -3    8.94    0.79
 -24  -6   3    9.69    0.78
 -24   6   3    8.99    0.66
 -24   6   3    9.28    0.81
  22  -6  -3    0.55    0.25
  22  -6  -3    1.10    0.35
 -22  -6   3    0.88    0.30
 -22  -6   3    0.46    0.34
 -22   6   3    0.68    0.23
 -22   6   3    0.74    0.34
 -20  -6   3    1.92    0.35
  20  -6  -3    2.59    0.37
  20  -6  -3    2.98    0.46
 -20  -6   3    2.93    0.56
 -20   6   3    2.82    0.46
 -20   6   3    3.45    0.38
  18  -6  -3    9.49    0.74
 -18  -6   3    9.29    0.88
  18  -6  -3    9.43    0.63
 -18  -6   3    8.71    0.64
 -18  -6   3    8.83    0.64
 -18   6   3    9.08    0.60
 -18   6   3    8.14    0.71
 -16  -6   3   12.84    0.73
  16  -6  -3   12.40    0.74
 -16  -6   3   11.80    0.75
 -16  -6   3   12.77    1.02
  16  -6  -3   11.72    0.72
 -16  -6   3   11.41    0.72
  16  -6  -3   13.37    0.90
 -16   6   3   13.22    0.73
 -16   6   3   11.44    0.87
 -16   6   3   13.56    0.63
  14  -6  -3   17.98    0.85
 -14  -6   3   17.46    1.19
  14  -6  -3   14.41    0.82
 -14  -6   3   19.10    0.85
  14  -6  -3   19.82    0.92
 -14  -6   3   17.51    0.89
  14  -6  -3   17.21    0.92
 -14  -6   3   17.87    0.86
  14  -6  -3   20.77    1.07
 -14  -6   3   17.26    0.84
  14  -6  -3   18.16    0.86
 -14   6   3   19.28    0.81
 -14   6   3   17.20    0.87
 -14   6   3   19.33    1.08
 -14   6   3   17.63    0.85
  12  -6  -3    0.72    0.17
 -12  -6   3    0.30    0.16
 -12  -6   3    0.56    0.18
  12  -6  -3    0.77    0.20
  12  -6  -3    0.87    0.29
 -12  -6   3    0.00    0.23
 -12  -6   3    0.82    0.13
  12  -6  -3    0.63    0.13
 -12   6   3    0.60    0.20
 -12   6   3    0.53    0.17
  12   6  -3    0.69    0.20
 -12   6   3    0.69    0.29
 -12   6   3    0.95    0.20
 -12   6   3    0.94    0.17
 -12   6   3    1.08    0.20
  12   6  -3    0.32    0.15
  10  -6  -3   25.83    1.07
 -10  -6   3   24.86    0.97
 -10  -6   3   26.19    1.02
  10  -6  -3   24.36    1.01
 -10  -6   3   25.97    1.45
  10  -6  -3   23.64    1.22
 -10  -6   3   26.02    1.05
 -10   6   3   24.91    1.11
 -10   6   3   24.37    1.17
  10   6  -3   25.13    1.14
 -10   6   3   24.55    1.07
  10   6  -3   26.88    1.00
  10   6  -3   26.69    1.00
 -10   6   3   25.91    1.01
 -10   6   3   24.90    1.10
   8  -6  -3    1.43    0.27
   8  -6  -3    1.69    0.19
  -8  -6   3    1.71    0.17
  -8  -6   3    1.48    0.18
  -8  -6   3    1.82    0.19
   8  -6  -3    1.51    0.16
  -8   6   3    1.78    0.25
  -8   6   3    1.31    0.23
  -8   6   3    1.69    0.23
   8   6  -3    1.81    0.20
   8   6  -3    1.85    0.16
  -8   6   3    1.73    0.17
   8   6  -3    1.92    0.21
  -8   6   3    1.79    0.22
   8   6  -3    1.58    0.31
  -8   6   3    1.46    0.20
   6  -6  -3    2.05    0.16
   6  -6  -3    2.04    0.16
  -6  -6   3    2.20    0.18
   6  -6  -3    2.25    0.31
  -6  -6   3    2.55    0.17
  -6  -6   3    1.97    0.22
   6  -6  -3    1.96    0.17
   6   6  -3    2.07    0.24
   6   6  -3    2.12    0.19
  -6   6   3    1.96    0.27
   6   6  -3    2.23    0.34
  -6   6   3    2.30    0.20
  -6   6   3    2.06    0.18
  -6   6   3    2.19    0.29
   6   6  -3    2.13    0.21
  -6   6   3    1.97    0.25
  -6   6   3    2.05    0.25
   4  -6  -3    3.73    0.20
  -4  -6   3    4.50    0.23
  -4  -6   3    3.74    0.32
  -4  -6   3    4.09    0.20
   4  -6  -3    4.18    0.40
   4  -6  -3    4.24    0.20
  -4   6   3    4.58    0.24
  -4   6   3    3.87    0.36
  -4   6   3    4.14    0.24
  -4   6   3    4.12    0.39
   4   6  -3    3.85    0.34
   4   6  -3    4.22    0.25
  -4   6   3    3.85    0.34
   4   6  -3    4.20    0.27
  -4   6   3    4.43    0.41
   4   6  -3    4.06    0.43
  -2  -6   3    4.49    0.38
   2  -6  -3    4.81    0.43
   2  -6  -3    4.25    0.20
  -2  -6   3    5.44    0.25
  -2  -6   3    5.00    0.23
  -2   6   3    5.35    0.25
  -2   6   3    5.94    0.47
   2   6  -3    4.83    0.40
   2   6  -3    5.66    0.48
  -2   6   3    5.84    0.40
   2   6  -3    5.29    0.29
  -2   6   3    5.81    0.48
  -2   6   3    5.50    0.48
   0  -6   3    1.12    0.21
   0  -6  -3    0.37    0.19
   0  -6   3    0.99    0.10
   0  -6  -3    0.94    0.26
   0  -6   3    1.11    0.10
   0   6  -3    1.03    0.14
   0   6   3    1.18    0.19
   0   6   3    0.84    0.10
   0   6   3    0.74    0.22
   0   6  -3    1.00    0.13
   0   6  -3    0.82    0.22
   0   6  -3    1.11    0.21
   0   6  -3    0.74    0.19
  -2  -6  -3    0.20    0.13
   2  -6   3    0.16    0.07
   2  -6   3    0.22    0.15
  -2  -6  -3    0.11    0.17
  -2  -6  -3    0.16    0.07
   2  -6   3    0.21    0.07
  -2  -6  -3    0.11    0.06
  -2   6  -3    0.22    0.06
  -2   6  -3    0.18    0.15
   2   6   3    0.12    0.07
  -2   6  -3    0.05    0.12
   2   6   3    0.11    0.07
   2   6   3   -0.06    0.13
  -2   6  -3    0.34    0.16
  -2   6  -3    0.17    0.09
  -2   6  -3    0.10    0.11
  -2   6  -3    0.18    0.09
   4  -6   3    0.24    0.19
  -4  -6  -3    0.42    0.10
  -4  -6  -3    0.48    0.17
   4  -6   3    0.30    0.10
  -4  -6  -3    0.27    0.09
  -4  -6  -3    0.15    0.21
   4  -6   3    0.41    0.11
  -4   6  -3    0.33    0.16
  -4   6  -3    0.54    0.11
  -4   6  -3    0.28    0.12
   4   6   3    0.45    0.11
  -4   6  -3    0.30    0.13
   4   6   3    0.43    0.12
  -4   6  -3    0.36    0.20
  -4   6  -3    0.44    0.17
   6  -6   3   10.14    0.66
  -6  -6  -3    9.76    0.80
  -6  -6  -3   11.21    0.60
  -6  -6  -3   10.50    0.51
   6  -6   3    9.88    0.53
  -6  -6  -3   10.14    0.51
   6  -6   3   10.78    0.55
  -6   6  -3   11.03    0.52
   6   6   3   10.50    0.51
  -6   6  -3   10.68    0.63
  -6   6  -3   10.95    0.63
  -6   6  -3   11.42    0.52
   6   6   3   10.32    0.57
  -6   6  -3    9.69    0.67
  -6   6  -3   10.69    0.67
   8  -6   3    2.79    0.27
  -8  -6  -3    2.50    0.44
  -8  -6  -3    3.08    0.30
   8  -6   3    2.67    0.28
   8  -6   3    2.78    0.36
  -8  -6  -3    2.68    0.26
   8  -6   3    2.73    0.25
  -8  -6  -3    2.66    0.16
  -8  -6  -3    2.46    0.25
  -8   6  -3    2.55    0.36
  -8   6  -3    2.08    0.29
  -8   6  -3    3.24    0.33
   8   6   3    3.13    0.31
   8   6   3    2.89    0.27
  -8   6  -3    3.13    0.23
  -8   6  -3    2.46    0.32
  -8   6  -3    3.00    0.28
 -10  -6  -3   13.19    0.64
  10  -6   3   12.23    0.78
 -10  -6  -3   12.06    0.59
  10  -6   3   12.53    0.66
 -10  -6  -3   11.93    0.64
 -10  -6  -3   11.52    0.93
  10  -6   3   11.85    0.68
  10  -6   3   10.89    0.66
 -10  -6  -3   12.02    0.60
 -10  -6  -3   12.08    0.65
  10  -6   3   11.46    0.64
 -10   6  -3   10.86    0.76
 -10   6  -3   12.39    0.69
 -10   6  -3   12.17    0.72
  12  -6   3    8.80    0.66
 -12  -6  -3    8.42    0.52
  12  -6   3    7.10    0.57
 -12  -6  -3    9.27    0.84
  12  -6   3    7.87    0.55
 -12  -6  -3    8.12    0.52
  12  -6   3    8.69    0.56
 -12  -6  -3    8.36    0.56
 -12  -6  -3    8.66    0.50
 -12   6  -3    8.04    0.58
 -12   6  -3    9.02    0.56
 -12   6  -3    7.52    0.64
 -14  -6  -3    6.21    0.48
  14  -6   3    6.16    0.57
 -14  -6  -3    6.63    0.52
  14  -6   3    5.64    0.49
  14  -6   3    5.02    0.48
 -14  -6  -3    5.99    0.74
 -14   6  -3    6.04    0.47
 -14   6  -3    5.71    0.57
 -14   6  -3    5.59    0.50
 -16  -6  -3   12.47    1.08
 -16  -6  -3   12.35    0.78
  16  -6   3   11.11    0.75
 -16   6  -3   11.09    0.68
 -16   6  -3   12.64    0.88
 -16   6  -3   11.28    0.73
  18  -6   3    5.19    0.56
 -18  -6  -3    6.89    0.85
 -18  -6  -3    6.70    0.61
 -18   6  -3    6.51    0.52
 -18   6  -3    5.40    0.62
 -18   6  -3    5.38    0.52
 -20  -6  -3    6.98    0.66
  20  -6   3    6.16    0.64
 -20   6  -3    6.98    0.59
 -20   6  -3    6.05    0.65
 -22   6  -3    0.06    0.19
 -22   6  -3    0.61    0.30
 -24   6  -3    0.42    0.31
 -24   6  -3    0.50    0.26
 -26   6  -3    0.36    0.27
 -26   6  -3   -0.04    0.27
 -28   6  -3    3.98    0.60
 -28   6  -3    3.96    0.53
 -30   6  -3   -0.20    0.26
 -30   6  -3    0.08    0.29
 -31   7   3    0.38    0.39
 -31   7   3    0.52    0.32
  29  -7  -3    0.34    0.36
 -29   7   3    1.29    0.44
 -29   7   3    0.51    0.29
  27  -7  -3    4.47    0.64
 -27   7   3    4.97    0.53
 -27   7   3    4.13    0.62
  25  -7  -3    1.48    0.44
 -25   7   3    2.23    0.49
 -25   7   3    1.43    0.34
  23  -7  -3   20.51    1.27
 -23   7   3   21.66    1.34
 -23   7   3   19.47    1.07
  21  -7  -3   43.62    1.81
 -21  -7   3   40.13    1.80
  21  -7  -3   39.05    1.91
 -21   7   3   37.42    1.94
 -21   7   3   37.71    1.69
  19  -7  -3    1.52    0.38
  19  -7  -3    1.94    0.33
 -19  -7   3    2.04    0.34
 -19  -7   3    1.60    0.49
 -19   7   3    1.71    0.41
 -19   7   3    1.91    0.32
  17  -7  -3   49.04    1.94
 -17  -7   3   51.18    1.98
 -17  -7   3   47.92    2.49
  17  -7  -3   46.40    2.15
 -17   7   3   46.23    2.18
 -17   7   3   48.25    1.94
 -15  -7   3  126.09    5.19
  15  -7  -3  122.90    4.33
  15  -7  -3  119.72    4.62
 -15  -7   3  129.17    4.37
 -15  -7   3  124.30    4.57
  15  -7  -3  127.71    4.60
 -15  -7   3  129.07    4.58
 -15   7   3  130.10    4.44
 -15   7   3  121.08    4.68
 -15   7   3  123.91    4.36
  13  -7  -3   36.06    1.75
  13  -7  -3   39.98    1.60
 -13  -7   3   37.87    2.05
 -13  -7   3   39.63    1.54
  13  -7  -3   38.79    1.52
 -13   7   3   39.56    1.55
 -13   7   3   36.87    1.58
 -13   7   3   40.71    1.84
 -13   7   3   38.26    1.59
 -11  -7   3   93.43    3.23
  11  -7  -3   94.09    3.27
  11  -7  -3   92.33    3.20
  11  -7  -3   93.80    3.56
 -11  -7   3   93.75    3.20
 -11   7   3   93.09    3.33
 -11   7   3   94.55    3.42
 -11   7   3   97.31    3.63
 -11   7   3   93.13    3.61
 -11   7   3   91.53    3.45
   9  -7  -3    0.97    0.17
  -9  -7   3    1.29    0.17
   9  -7  -3    0.90    0.14
  -9  -7   3    0.74    0.17
  -9  -7   3    0.75    0.14
   9  -7  -3    0.62    0.27
   9   7  -3    1.17    0.19
  -9   7   3    1.00    0.23
  -9   7   3    0.80    0.21
  -9   7   3    0.75    0.23
  -9   7   3    0.66    0.28
  -9   7   3    0.70    0.18
  -9   7   3    1.10    0.20
   9   7  -3    0.75    0.29
   9   7  -3    1.06    0.18
  -7  -7   3   28.48    1.18
   7  -7  -3   27.87    1.02
   7  -7  -3   28.47    1.37
   7  -7  -3   27.78    1.05
  -7  -7   3   28.57    1.05
  -7  -7   3   28.22    1.02
   7   7  -3   29.40    1.20
  -7   7   3   28.23    1.28
   7   7  -3   29.52    1.21
  -7   7   3   31.13    1.33
   7   7  -3   30.95    1.53
  -7   7   3   27.23    1.36
  -7   7   3   28.41    1.21
  -7   7   3   27.98    1.22
  -5  -7   3   26.57    1.13
   5  -7  -3   25.42    1.27
  -5   7   3   26.65    1.25
  -5   7   3   26.25    1.06
  -5   7   3   26.26    1.23
  -5   7   3   25.86    1.13
   5   7  -3   27.18    1.41
   5   7  -3   25.81    1.07
   5   7  -3   25.73    1.15
  -3  -7   3    0.28    0.16
   3  -7  -3    0.48    0.21
   3   7  -3    0.33    0.09
  -3   7   3    0.47    0.21
  -3   7   3    0.29    0.15
   3   7  -3    0.06    0.18
  -3   7   3    0.42    0.19
   3   7  -3    0.52    0.18
   1  -7  -3    0.70    0.24
  -1   7   3    1.12    0.29
  -1   7   3    1.22    0.21
   1   7  -3    0.50    0.20
  -1   7   3    0.56    0.10
   1   7  -3    2.17    0.29
   1   7  -3    0.59    0.22
   1   7  -3    0.93    0.12
  -1   7   3    0.65    0.24
  -1  -7  -3    0.16    0.15
   1  -7   3    0.00    0.13
   1  -7   3   -0.01    0.05
  -1  -7  -3    0.06    0.18
   1  -7   3    0.11    0.06
  -1   7  -3    0.09    0.14
  -1   7  -3    0.04    0.08
  -1   7  -3   -0.13    0.13
  -1   7  -3    0.02    0.13
   1   7   3    0.08    0.17
   1   7   3    0.01    0.07
   1   7   3    0.09    0.12
  -1   7  -3    0.13    0.15
   3  -7   3    0.28    0.09
   3  -7   3    0.25    0.18
  -3  -7  -3    0.32    0.18
  -3  -7  -3    0.49    0.27
  -3  -7  -3    0.38    0.08
   3  -7   3    0.38    0.10
  -3  -7  -3    0.48    0.08
  -3   7  -3    0.56    0.14
  -3   7  -3    0.23    0.17
  -3   7  -3    0.24    0.17
  -3   7  -3    0.47    0.19
   3   7   3    0.39    0.11
  -3   7  -3    0.78    0.18
   3   7   3    0.27    0.22
  -5  -7  -3    2.43    0.30
   5  -7   3    2.55    0.35
  -5  -7  -3    2.40    0.20
  -5  -7  -3    2.75    0.46
   5  -7   3    1.98    0.20
  -5  -7  -3    2.65    0.22
   5  -7   3    2.67    0.24
   5   7   3    2.73    0.25
  -5   7  -3    2.81    0.27
  -5   7  -3    2.75    0.37
  -5   7  -3    2.47    0.36
  -5   7  -3    2.69    0.33
  -5   7  -3    2.74    0.29
  -7  -7  -3    5.36    0.35
  -7  -7  -3    5.96    0.45
   7  -7   3    6.05    0.41
   7  -7   3    6.21    0.39
  -7  -7  -3    5.80    0.37
   7  -7   3    5.87    0.53
  -7  -7  -3    7.07    0.71
  -7   7  -3    6.12    0.38
  -7   7  -3    5.60    0.46
  -7   7  -3    6.07    0.56
   7   7   3    6.38    0.44
  -7   7  -3    5.12    0.48
   9  -7   3   40.04    1.57
  -9  -7  -3   38.97    1.50
   9  -7   3   37.80    1.73
  -9  -7  -3   39.51    1.55
   9  -7   3   37.75    1.51
  -9  -7  -3   41.10    2.08
  -9  -7  -3   39.20    1.49
  -9   7  -3   37.74    1.66
  -9   7  -3   38.69    1.76
  -9   7  -3   36.49    1.63
  11  -7   3   11.10    0.77
 -11  -7  -3   10.16    0.59
  11  -7   3   10.33    0.56
 -11  -7  -3    9.72    0.92
  11  -7   3   10.25    0.61
 -11   7  -3    9.83    0.68
 -11   7  -3    9.82    0.64
 -11   7  -3   11.18    0.79
 -13  -7  -3   15.69    0.86
 -13  -7  -3   19.05    1.34
 -13  -7  -3   18.33    0.80
  13  -7   3   15.91    0.88
 -13  -7  -3   17.38    0.80
  13  -7   3   16.59    1.03
 -13   7  -3   15.16    1.01
 -13   7  -3   16.40    0.94
 -13   7  -3   17.91    0.91
 -15  -7  -3  101.37    4.37
 -15  -7  -3   98.42    3.58
  15  -7   3   98.68    3.78
  15  -7   3   96.62    3.57
 -15   7  -3   96.72    3.59
 -15   7  -3   96.03    3.81
 -15   7  -3   99.55    3.73
 -17  -7  -3    0.47    0.24
  17  -7   3    0.50    0.25
 -17   7  -3    0.75    0.27
 -17   7  -3    0.03    0.23
 -19   7  -3   26.52    1.53
 -19   7  -3   30.67    1.42
 -21   7  -3    0.52    0.26
 -21   7  -3    0.58    0.33
 -23   7  -3    4.92    0.65
 -23   7  -3    4.86    0.56
 -25   7  -3   16.94    1.21
 -25   7  -3   16.77    1.04
 -27   7  -3    1.93    0.41
 -27   7  -3    1.47    0.46
  30  -8  -3    0.55    0.43
 -30   8   3    0.71    0.33
 -30   8   3    0.74    0.42
  28  -8  -3   -0.04    0.31
 -28   8   3    0.11    0.33
 -28   8   3    0.05    0.26
  26  -8  -3    3.58    0.61
 -26   8   3    2.99    0.45
 -26   8   3    2.83    0.56
  24  -8  -3    0.20    0.31
 -24   8   3    0.25    0.23
 -24   8   3    0.18    0.30
  22  -8  -3   11.14    0.94
 -22   8   3   10.92    0.99
 -22   8   3   11.41    0.80
  20  -8  -3   16.17    1.12
 -20   8   3   14.01    0.89
 -20   8   3   15.16    1.11
 -18  -8   3   43.23    1.77
  18  -8  -3   38.11    1.95
  18  -8  -3   43.23    1.74
 -18   8   3   39.25    2.00
 -18   8   3   40.10    1.75
  16  -8  -3    9.15    0.60
  16  -8  -3    9.15    0.82
 -16  -8   3    9.02    0.62
 -16  -8   3    9.20    0.98
 -16   8   3    9.50    0.83
 -16   8   3    9.43    0.66
  14  -8  -3    1.98    0.27
 -14  -8   3    1.92    0.27
  14  -8  -3    1.53    0.40
 -14   8   3    2.47    0.32
 -14   8   3    1.51    0.39
 -14   8   3    1.98    0.32
  12  -8  -3    3.83    0.33
 -12  -8   3    4.06    0.35
  12  -8  -3    3.14    0.50
  12  -8  -3    3.51    0.35
 -12  -8   3    3.79    0.33
 -12   8   3    3.73    0.42
  12   8  -3    3.29    0.54
 -12   8   3    2.95    0.49
 -12   8   3    4.18    0.40
  10  -8  -3    2.32    0.45
 -10  -8   3    2.55    0.24
  10  -8  -3    2.84    0.24
 -10  -8   3    3.21    0.25
  10  -8  -3    2.04    0.25
  10  -8  -3    2.89    0.27
 -10   8   3    2.54    0.35
 -10   8   3    2.09    0.44
 -10   8   3    2.81    0.36
 -10   8   3    2.43    0.30
  10   8  -3    3.45    0.53
  -8  -8   3   50.18    1.70
  -8  -8   3   52.92    1.73
   8  -8  -3   50.41    1.73
  -8  -8   3   50.23    1.92
   8  -8  -3   49.28    1.71
   8  -8  -3   52.23    2.19
  -8   8   3   46.38    1.95
  -8   8   3   49.82    2.06
   8   8  -3   50.74    2.37
  -8   8   3   46.69    2.18
  -8   8   3   51.94    2.09
   8   8  -3   51.99    1.95
   6  -8  -3    8.98    0.74
  -6  -8   3    8.84    0.61
  -6   8   3    9.25    0.61
   6   8  -3    7.62    0.79
   6   8  -3    9.86    0.50
  -6   8   3   10.07    0.67
   6   8  -3    9.96    0.63
  -6   8   3    9.38    0.67
  -6   8   3    9.69    0.51
   4  -8  -3    1.37    0.38
  -4  -8   3    2.26    0.32
  -4   8   3    3.25    0.35
  -4   8   3    3.11    0.40
   4   8  -3    3.13    0.23
  -4   8   3    3.31    0.41
   4   8  -3    2.54    0.45
   4   8  -3    2.83    0.36
  -2  -8   3    0.15    0.17
   2  -8  -3   -0.02    0.18
[truncated: 1,415,374 more chars]
