# Supplementary material for: Crystal structure of hepta­guanidinium nona­hydrogen bis­[α-hexa­molybdoplatinate(IV)] hepta­hydrate
Source: Acta Crystallogr E Crystallogr Commun. 2015 Feb 13;71(Pt 3):268–71. doi: 10.1107/S2056989015002601 (PMC4350731; doi:10.1107/S2056989015002601)
Supplement: Supplementary file 2 [file e-71-00268-Isup2.hkl]

# 
# h,k,l, Fc-squared, Fo-squared, sigma(Fo-squared) and status flag 
# 
data_I
_shelx_title ' (CN3H6)7 [PT2H9MO12O48].7H2O  IN C2/C,' 
_shelx_refln_list_code          4 
_shelx_F_calc_maximum     1726.24 
_exptl_crystal_F_000      5416.00 
_reflns_d_resolution_high  0.7828 
 
loop_ 
 _symmetry_equiv_pos_as_xyz 
 'x, y, z' 
 '-x, y, -z+1/2' 
 'x+1/2, y+1/2, z' 
 '-x+1/2, y+1/2, -z+1/2' 
 '-x, -y, -z' 
 'x, -y, z-1/2' 
 '-x+1/2, -y+1/2, -z' 
 'x+1/2, -y+1/2, z-1/2' 
 
_cell_length_a    31.4132 
_cell_length_b    10.0733 
_cell_length_c    23.6767 
_cell_angle_alpha  90.000 
_cell_angle_beta  119.451 
_cell_angle_gamma  90.000 
 
_shelx_F_squared_multiplier     1.000 
 
loop_ 
 _refln_index_h 
 _refln_index_k 
 _refln_index_l 
 _refln_F_squared_calc 
 _refln_F_squared_meas 
 _refln_F_squared_sigma 
 _refln_observed_status 
   2   0   0   388866.50   439455.47  11793.11 o 
   4   0   0   241325.81   237418.53   2267.49 o 
   6   0   0    46051.35    45652.02    531.41 o 
   8   0   0    47023.78    44600.09    586.25 o 
  10   0   0    35620.35    36725.77    571.97 o 
  12   0   0    27208.83    28677.19    487.93 o 
  14   0   0    34546.13    34273.71    581.07 o 
  16   0   0     6460.74     6517.89    263.07 o 
  18   0   0    10450.24    12456.88    373.29 o 
  20   0   0   127514.67   135930.31   1895.68 o 
  22   0   0    38426.35    41846.64   1197.37 o 
  24   0   0     7884.39     9445.10    505.70 o 
  26   0   0    46815.95    50736.60   1452.75 o 
  28   0   0     2081.46     2994.88    670.47 o 
  30   0   0   523155.03   524978.69  14223.52 o 
  32   0   0    48187.56    45970.63   2985.52 o 
  34   0   0    42049.14    41187.37   2889.22 o 
   1   1   0     4799.49     5630.63     96.49 o 
   3   1   0   646563.31   632882.44   5584.52 o 
   5   1   0   249003.84   261874.39   1886.18 o 
   7   1   0    29147.53    28776.56    307.63 o 
   9   1   0    91200.34    91200.41    767.91 o 
  11   1   0    46742.71    48983.28    482.11 o 
  13   1   0    14186.22    13396.29    224.65 o 
  15   1   0    33144.78    33879.38    434.47 o 
  17   1   0      401.90      391.32     96.92 o 
  19   1   0     5502.89     5026.05    208.61 o 
  21   1   0    10863.20    10452.56    306.51 o 
  23   1   0    63653.87    60380.71    961.16 o 
  25   1   0     6516.59     7439.27    387.61 o 
  27   1   0    15872.11    16686.91    781.10 o 
  29   1   0    20144.17    21230.53   1181.56 o 
  31   1   0    33352.60    31921.34   1733.53 o 
  33   1   0   155478.58   149513.34   4809.79 o 
   0   2   0   184036.73   180122.77   4506.32 o 
   2   2   0   271821.88   295669.13   2298.01 o 
   4   2   0   958840.56   968984.56   7142.26 o 
   6   2   0   298695.25   304834.31   2119.43 o 
   8   2   0     3006.77     1991.60     68.97 o 
  10   2   0     9358.66    10253.26    180.02 o 
  12   2   0    17411.62    18512.00    256.78 o 
  14   2   0     6358.54     6520.94    177.02 o 
  16   2   0      928.31     1082.51    117.00 o 
  18   2   0     1113.63     1158.14    127.10 o 
  20   2   0      792.57      491.52    130.08 o 
  22   2   0     3856.74     4251.31    314.33 o 
  24   2   0    41123.66    41048.80    930.68 o 
  26   2   0   171859.33   170753.97   2655.46 o 
  28   2   0    59327.99    63194.24   1495.74 o 
  30   2   0    52701.86    55259.65   1608.00 o 
  32   2   0     4735.43     5096.55    758.16 o 
  34   2   0    18923.47    18843.43   2375.58 o 
   1   3   0     1709.64     1880.75    130.61 o 
   3   3   0   826261.25   801084.44   5821.94 o 
   5   3   0    23200.61    25212.87    283.93 o 
   7   3   0   374771.91   338138.94   2403.10 o 
   9   3   0   102351.55   103675.41    858.27 o 
  11   3   0    29136.81    30303.54    379.92 o 
  13   3   0    10521.23    10430.57    218.41 o 
  15   3   0     8812.38     9488.05    198.24 o 
  17   3   0    12636.92    12247.71    272.43 o 
  19   3   0     3592.82     3851.94    249.21 o 
  21   3   0     1478.30     1523.14    220.02 o 
  23   3   0   241199.06   230490.33   3425.34 o 
  25   3   0      793.99     1179.69    292.63 o 
  27   3   0   368736.41   370219.59   6391.80 o 
  29   3   0   148246.31   150116.28   2992.62 o 
  31   3   0    30662.22    30261.99   1175.35 o 
  33   3   0    41396.62    44431.47   1629.51 o 
   0   4   0    30475.70    26176.28    889.39 o 
   2   4   0   131752.88   123681.59   1289.66 o 
   4   4   0   225528.11   217993.00   1713.18 o 
   6   4   0    20366.31    20632.30    240.48 o 
   8   4   0    44535.79    40553.30    417.79 o 
  10   4   0     8484.09     9433.00    182.49 o 
  12   4   0     1022.58      811.22     87.89 o 
  14   4   0     2399.17     2485.67    128.40 o 
  16   4   0      282.74      116.45    101.51 o 
  18   4   0      562.01      581.88    174.55 o 
  20   4   0      783.68      613.61    200.15 o 
  22   4   0    37640.46    37092.96   1165.48 o 
  24   4   0     8736.69    10231.53    688.80 o 
  26   4   0    50018.21    47537.81   1901.88 o 
  28   4   0    76671.70    74656.30   2146.52 o 
  30   4   0    30042.96    27792.17   3274.44 o 
  32   4   0      156.67     1320.01    722.30 o 
   1   5   0   120136.44   115922.92   1725.89 o 
   3   5   0   362149.84   337165.09   3174.77 o 
   5   5   0     6949.07     6233.53    142.89 o 
   7   5   0     1274.48     1265.32     86.64 o 
   9   5   0     2525.63     1979.40     97.36 o 
  11   5   0    16200.31    14429.47    258.83 o 
  13   5   0    26085.27    27135.44    401.97 o 
  15   5   0    12113.21    13652.37    366.87 o 
  17   5   0     1747.84     2017.05    247.80 o 
  19   5   0    11128.98    11014.65    450.83 o 
  21   5   0      545.41      199.18    262.20 o 
  23   5   0    54078.41    49885.57   1328.02 o 
  25   5   0    14180.87    14987.62    894.74 o 
  27   5   0    22789.65    20830.03   1430.61 o 
  29   5   0     4294.47     5167.23    917.45 o 
  31   5   0    69085.25    68576.38   3033.68 o 
   0   6   0  2979906.50  2917984.50  42796.54 o 
   4   6   0    37745.02    35922.98    467.18 o 
   6   6   0     1951.29     2403.16    116.34 o 
   8   6   0     5064.70     6414.67    184.81 o 
  10   6   0    81000.58    78666.98    895.02 o 
  12   6   0     2293.07     3182.51    156.30 o 
  14   6   0     1676.16     1050.90    164.00 o 
  16   6   0     2663.03     2511.76    246.78 o 
  18   6   0      959.36      599.30    255.84 o 
  20   6   0    87263.70    86677.73   1857.35 o 
  22   6   0    33385.27    32404.56   1115.81 o 
  24   6   0     5285.25     5665.78    854.56 o 
  26   6   0    22530.85    23426.24   1558.41 o 
  28   6   0     4110.49     4269.81    868.43 o 
  30   6   0   263014.66   250544.20   7309.06 o 
   1   7   0    37124.49    35343.81    719.28 o 
   3   7   0    45605.46    43964.74    748.79 o 
   5   7   0    89805.66    85816.60   1104.59 o 
   7   7   0     9219.87     9165.29    311.35 o 
   9   7   0    66676.65    65480.86    859.51 o 
  11   7   0    25125.46    24431.39    584.36 o 
  13   7   0     4733.85     4136.51    262.12 o 
  15   7   0     1174.33      994.63    192.58 o 
  17   7   0      559.32      246.28    255.74 o 
  19   7   0     2996.48     3336.02    441.63 o 
  21   7   0    18096.64    16669.58    919.34 o 
  23   7   0    27256.99    25043.67   1444.33 o 
  25   7   0     7450.12     6287.24    956.45 o 
  27   7   0      326.45      128.41    866.76 o 
  29   7   0    44236.73    43147.29   2308.10 o 
   0   8   0    97737.69    97345.68   2037.91 o 
   2   8   0    21800.06    20541.68    564.45 o 
   4   8   0   403249.66   392584.81   4325.74 o 
   6   8   0   288722.63   281259.94   3363.73 o 
   8   8   0     2057.42     2047.11    217.84 o 
  10   8   0    14556.37    14896.94    416.40 o 
  12   8   0    11560.50    11999.03    545.25 o 
  14   8   0     2609.40     2579.02    345.58 o 
  16   8   0     3680.27     3908.11    443.33 o 
  18   8   0     4796.88     4472.22    684.98 o 
  20   8   0     1765.51     1160.86    528.96 o 
  22   8   0     1249.60     2122.79    594.88 o 
  24   8   0    57620.25    56097.93   2146.15 o 
  26   8   0   109555.10   110796.46   4054.10 o 
   1   9   0     6216.25     7216.56    386.80 o 
   3   9   0   154983.16   152488.27   2087.84 o 
   5   9   0     2247.28     2758.01    310.13 o 
   7   9   0   239465.20   232473.92   3825.73 o 
   9   9   0    25189.98    27045.92    547.57 o 
  11   9   0     2189.15     1737.03    276.78 o 
  13   9   0     1068.94     1560.54    312.50 o 
  15   9   0     2649.51     3253.60    731.31 o 
  17   9   0      763.50      124.27    471.02 o 
  19   9   0     4934.14     5020.42    759.83 o 
  21   9   0     1297.51      927.48    557.07 o 
  23   9   0    35601.67    37034.40   1802.82 o 
   0  10   0      658.49      747.58    564.08 o 
   2  10   0    92749.02    95063.98   1537.37 o 
   4  10   0    26706.68    25918.13    773.55 o 
   6  10   0     1695.62     1839.35    393.50 o 
   8  10   0    34039.00    34128.25   1385.57 o 
  10  10   0      509.74      361.94    467.60 o 
  12  10   0       43.32     -321.64    291.98 o 
  14  10   0     1061.01      246.58    524.41 o 
  16  10   0      170.18      -78.63    564.10 o 
  18  10   0      567.86      767.83    571.24 o 
  20  10   0     1056.46      886.83    623.10 o 
   1  11   0    63546.32    68587.73   1443.37 o 
   3  11   0    83852.43    88064.79   2122.08 o 
   5  11   0       95.15     -106.36    353.79 o 
   7  11   0     1321.68     1203.42    434.66 o 
   9  11   0     8314.83    10023.28    877.35 o 
  11  11   0     8042.39     7435.34    822.75 o 
  13  11   0    19841.36    22875.46   1420.10 o 
  15  11   0     3177.88     2450.11    694.22 o 
  17  11   0     1643.94     1619.44    658.94 o 
   0  12   0   184041.41   201397.73   6058.81 o 
   2  12   0    21099.59    23069.66   1166.55 o 
   4  12   0     2647.16     2320.41    681.26 o 
   6  12   0      640.65      787.05    501.32 o 
   8  12   0     4408.97     5683.61    894.28 o 
  10  12   0    18919.62    20401.94   1396.64 o 
  12  12   0     1204.46     1404.08    630.03 o 
 -35   1   1    41391.19    39171.21   2006.53 o 
 -33   1   1     3895.02     3827.41    735.39 o 
 -31   1   1   186769.30   199475.58   5066.50 o 
 -29   1   1      171.88      338.57    399.25 o 
 -27   1   1    61455.26    64305.11   1357.79 o 
 -25   1   1     1720.44     1913.69    253.36 o 
 -23   1   1     2845.33     2685.74    199.00 o 
 -21   1   1     8700.43     9232.01    278.86 o 
 -19   1   1     3323.45     3415.38    175.14 o 
 -17   1   1     1250.96     1573.51    117.41 o 
 -15   1   1   109146.99   118131.70   1022.91 o 
 -13   1   1      934.47     1221.84     89.66 o 
 -11   1   1   978803.19  1018704.94   7217.61 o 
  -9   1   1    15582.05    15632.77    202.55 o 
  -7   1   1   136614.70   145338.20   1080.65 o 
  -5   1   1   544806.06   557907.63   4491.04 o 
  -3   1   1   265505.47   299109.63   2305.18 o 
  -1   1   1  1559799.00  1388748.38  13590.65 o 
   1   1   1   322823.09   358018.06   2401.11 o 
   3   1   1   352273.03   374744.94   2660.46 o 
   5   1   1    19222.26    20285.64    212.50 o 
   7   1   1    58416.96    57687.06    489.75 o 
   9   1   1     1738.03     1928.40     86.25 o 
  11   1   1     4057.17     3510.14    127.74 o 
  13   1   1    18242.57    19002.42    286.40 o 
  15   1   1     8938.60     9232.60    222.49 o 
  17   1   1    74648.68    84064.21    929.33 o 
  19   1   1   207764.33   222245.16   2005.79 o 
  21   1   1    34463.44    37555.89    634.76 o 
  23   1   1    11168.75    13794.03    437.96 o 
  25   1   1   133128.72   131052.38   1940.82 o 
  27   1   1   123324.91   127652.00   2269.65 o 
  29   1   1   128822.36   131997.13   5718.49 o 
  31   1   1    91143.57    91501.12   3322.68 o 
  33   1   1    14174.71    14777.71   1223.27 o 
 -34   2   1   128888.59   132598.95   6292.07 o 
 -32   2   1      326.44      273.24    484.49 o 
 -30   2   1      772.52      656.57    356.44 o 
 -28   2   1    36983.29    35497.37    990.02 o 
 -26   2   1     8765.95     7373.72    432.61 o 
 -24   2   1    40640.07    41243.02    922.99 o 
 -22   2   1      934.93      732.71    180.59 o 
 -20   2   1     8313.98     7300.72    233.56 o 
 -18   2   1    21768.09    21160.04    357.04 o 
 -16   2   1    24970.67    23982.23    356.11 o 
 -14   2   1    50670.65    53401.73    568.03 o 
 -12   2   1    15210.59    15320.17    227.12 o 
 -10   2   1    25348.88    25237.41    281.52 o 
  -8   2   1  1260650.00  1191625.38   9190.37 o 
  -6   2   1   318724.31   318865.91   2297.99 o 
  -4   2   1  1734132.50  1463375.00  14005.93 o 
  -2   2   1    51722.04    52116.78    421.08 o 
   0   2   1     4232.16     5378.85     91.80 o 
   2   2   1    52926.82    56834.75    461.32 o 
   4   2   1   169301.03   165597.48   1222.33 o 
   6   2   1    82551.85    82860.17    694.88 o 
   8   2   1    15289.46    15406.35    195.14 o 
  10   2   1     1056.70     1071.61     71.55 o 
  12   2   1     9187.71     9261.48    181.86 o 
  14   2   1     2022.07     1957.31    116.82 o 
  16   2   1    13812.21    12098.11    272.38 o 
  18   2   1     3154.71     3138.34    173.49 o 
  20   2   1    37191.04    36556.44    632.10 o 
  22   2   1   268040.22   261941.47   3580.98 o 
  24   2   1    97293.47    95159.19   1832.08 o 
  26   2   1   172187.83   169704.81   2803.86 o 
  28   2   1    59760.84    55665.07   2029.51 o 
  30   2   1     7523.17     7941.19    619.65 o 
  32   2   1     9397.72     9655.45   1203.84 o 
 -33   3   1     5042.44     4943.93    617.29 o 
 -31   3   1     1887.63     1220.73    403.12 o 
 -29   3   1     3035.62     2939.26    434.12 o 
 -27   3   1      714.84     1255.16    331.57 o 
 -25   3   1     1030.05     1178.39    292.93 o 
 -23   3   1     1383.71      905.26    226.13 o 
 -21   3   1      111.53      -49.91    134.99 o 
 -19   3   1       33.12     -161.08    107.38 o 
 -17   3   1    11393.16    10335.96    229.51 o 
 -15   3   1     8936.91     9036.36    198.04 o 
 -13   3   1      371.00      289.39     65.28 o 
 -11   3   1     4356.66     4885.90    147.72 o 
  -9   3   1    25268.18    24598.76    270.66 o 
  -7   3   1     3270.86     2727.03     85.26 o 
  -5   3   1    12095.09    11722.94    161.13 o 
  -3   3   1    49060.75    49690.03    472.64 o 
  -1   3   1    19753.10    19650.07    289.63 o 
   1   3   1    21397.08    19201.51    215.79 o 
   3   3   1    29871.60    33680.02    315.81 o 
   5   3   1     6772.21     7611.77    132.50 o 
   7   3   1      605.81      788.14     58.39 o 
   9   3   1     7169.09     8226.11    167.55 o 
  11   3   1     8265.47     8353.58    188.27 o 
  13   3   1     4084.81     4113.28    155.41 o 
  15   3   1      589.45      339.92     78.62 o 
  17   3   1      934.50      520.40    111.15 o 
  19   3   1      815.14      721.74    178.89 o 
  21   3   1    26064.04    25139.92    666.26 o 
  23   3   1      634.59      965.68    306.13 o 
  25   3   1     9275.60     9597.93    518.18 o 
  27   3   1     3544.81     4267.29    470.67 o 
  29   3   1     3156.89     3951.18    510.17 o 
  31   3   1     7082.16     6671.46    593.03 o 
  33   3   1      940.25     1044.17    722.30 o 
 -32   4   1    15200.33    13795.19   1589.07 o 
 -30   4   1     7941.25     7309.12   1107.53 o 
 -28   4   1    56904.55    54158.18   1748.13 o 
 -26   4   1     3873.00     3948.97    502.82 o 
 -24   4   1    29468.35    29844.70    979.67 o 
 -22   4   1      761.19      575.97    222.42 o 
 -20   4   1    20731.37    20087.04    585.74 o 
 -18   4   1    21049.44    20514.79    529.53 o 
 -16   4   1     1802.23     1207.73    122.38 o 
 -14   4   1    93219.96    91866.63    917.36 o 
 -12   4   1   101006.45   101629.55   1011.95 o 
 -10   4   1    25763.57    25612.58    349.62 o 
  -8   4   1   225466.72   195400.95   1597.43 o 
  -6   4   1     3215.52     2247.89     76.70 o 
  -4   4   1   469551.72   439780.66   3615.97 o 
  -2   4   1   170437.86   158662.36   1765.41 o 
   0   4   1     8266.09     7796.59    299.64 o 
   2   4   1   342771.97   336530.94   2575.27 o 
   4   4   1   112643.79   108918.58    941.22 o 
   6   4   1    33832.14    34273.52    349.64 o 
   8   4   1     7146.69     6513.24    142.80 o 
  10   4   1     1675.17     1910.94     99.19 o 
  12   4   1    14464.13    14595.37    264.44 o 
  14   4   1    10847.82    11514.03    296.00 o 
  16   4   1    32957.03    32532.82    598.86 o 
  18   4   1    42353.09    42388.64    927.69 o 
  20   4   1    31560.46    27874.93    818.89 o 
  22   4   1   196351.45   182841.47   3170.09 o 
  24   4   1   110430.46   112274.32   2726.72 o 
  26   4   1   145330.53   141400.30   3933.91 o 
  28   4   1   123986.80   124541.84   3020.80 o 
  30   4   1      123.04     -556.94    487.65 o 
  32   4   1    56270.30    56829.44   2527.29 o 
 -31   5   1   147415.23   153313.31   4925.91 o 
 -29   5   1      883.85     1286.91    646.65 o 
 -27   5   1    29927.29    28298.31   1231.26 o 
 -25   5   1     4222.00     4029.87    491.00 o 
 -23   5   1      300.95      375.26    287.20 o 
 -21   5   1     1164.73     1338.39    312.39 o 
 -19   5   1    10422.45    11448.92    469.62 o 
 -17   5   1      523.43      639.95    163.40 o 
 -15   5   1    74877.85    74250.55    940.38 o 
 -13   5   1    13470.22    13446.70    284.53 o 
 -11   5   1   292715.34   290378.47   2404.02 o 
  -9   5   1     5120.65     5354.77    186.63 o 
  -7   5   1    37616.25    37409.75    459.18 o 
  -5   5   1    10883.45     9248.34    179.12 o 
  -3   5   1    84264.74    81457.46    855.96 o 
  -1   5   1   529775.00   511267.06   5947.30 o 
   1   5   1    95570.28    93289.58   1259.42 o 
   3   5   1    39183.88    34550.59    402.88 o 
   5   5   1     2153.97     2142.16     94.88 o 
   7   5   1     8374.39     8111.22    161.64 o 
   9   5   1     2063.79     2201.84    102.78 o 
  11   5   1     1051.32      812.29    103.19 o 
  13   5   1       84.70     -135.67     90.45 o 
  15   5   1    22923.39    22399.16    525.69 o 
  17   5   1    64114.76    61548.02   1122.74 o 
  19   5   1   160756.95   159003.66   2677.29 o 
  21   5   1    20827.92    19414.84    869.68 o 
  23   5   1      158.45      198.17    359.00 o 
  25   5   1    20991.09    21056.44   1046.96 o 
  27   5   1    56763.13    54400.35   2388.30 o 
  29   5   1    85852.84    92293.93   3432.23 o 
  31   5   1    73187.13    71469.05   2959.13 o 
 -30   6   1     2927.25     3905.86    932.03 o 
 -28   6   1    10879.61    11580.76   1160.96 o 
 -26   6   1     1591.21     1368.83    524.92 o 
 -24   6   1     3984.60     2935.98    475.32 o 
 -22   6   1     1272.22     1016.39    315.67 o 
 -20   6   1     1334.58     1103.06    315.01 o 
 -18   6   1     1343.06     1189.89    301.49 o 
 -16   6   1      215.92      124.05    176.56 o 
 -14   6   1    17535.52    16405.59    383.59 o 
 -12   6   1     8648.46     7172.05    252.24 o 
 -10   6   1   121286.41   115028.84   1162.18 o 
  -8   6   1    28511.73    28040.65    398.86 o 
  -6   6   1    41119.29    39695.12    493.54 o 
  -4   6   1      235.85      509.20     81.25 o 
  -2   6   1   141640.89   130746.67   1782.39 o 
   0   6   1      560.16     1151.01    420.13 o 
   2   6   1    36382.23    36810.83    612.74 o 
   4   6   1     2944.15     3454.36    121.78 o 
   6   6   1     1491.76     1095.30     89.61 o 
   8   6   1    24352.73    25433.67    391.72 o 
  10   6   1     9618.79     9157.29    227.38 o 
  12   6   1      289.40       13.55    106.72 o 
  14   6   1     3859.40     3290.25    232.30 o 
  16   6   1      348.14      263.94    175.64 o 
  18   6   1    12750.47    13064.13    564.52 o 
  20   6   1    37326.58    35588.86   1096.74 o 
  22   6   1    29751.79    30417.09   1524.47 o 
  24   6   1      340.41      714.28    532.14 o 
  26   6   1       47.45     -403.06    642.05 o 
  28   6   1    51374.85    49740.29   2385.08 o 
  30   6   1     2061.62     3120.93    871.41 o 
 -29   7   1      260.55     -204.44    690.20 o 
 -27   7   1    43955.77    46641.32   2503.99 o 
 -25   7   1    11241.32    11293.52   1383.15 o 
 -23   7   1     1571.18     1815.87    536.82 o 
 -21   7   1    11590.77    10295.72    670.08 o 
 -19   7   1      535.75      -37.50    263.98 o 
 -17   7   1     1040.84     1316.90    308.30 o 
 -15   7   1    31679.81    30157.31    617.88 o 
 -13   7   1      351.82      560.11    176.58 o 
 -11   7   1   320312.50   310624.16   3557.56 o 
  -9   7   1    35711.30    36176.61    595.22 o 
  -7   7   1   160615.84   161506.69   1755.05 o 
  -5   7   1   498828.09   485918.44   5736.38 o 
  -3   7   1    62983.47    61836.02    943.77 o 
  -1   7   1   486254.13   475658.78   5605.00 o 
   1   7   1   121872.14   118492.27   1593.64 o 
   3   7   1    56435.30    56785.30   1078.87 o 
   5   7   1    18062.98    17948.58    356.30 o 
   7   7   1     1104.97     1483.13    134.22 o 
   9   7   1     4752.62     5474.87    283.48 o 
  11   7   1    15545.53    15920.88    464.04 o 
  13   7   1     5948.61     5103.19    269.52 o 
  15   7   1     8664.84     8701.11    496.23 o 
  17   7   1    23095.47    23512.72    850.00 o 
  19   7   1    74495.11    71585.75   1759.88 o 
  21   7   1    24096.10    25410.01   1332.43 o 
  23   7   1    15453.26    14327.29   1272.52 o 
  25   7   1   147983.31   144285.09   8603.44 o 
  27   7   1    54825.19    50185.85   2471.88 o 
 -28   8   1     6629.67     5625.64   1023.71 o 
 -26   8   1      615.40      984.47    615.42 o 
 -24   8   1    16427.01    14309.80   1109.28 o 
 -22   8   1     1168.34      948.24    532.87 o 
 -20   8   1     1362.46     1671.65    555.49 o 
 -18   8   1     4617.81     4438.11    491.62 o 
 -16   8   1     7067.66     5742.41    471.06 o 
 -14   8   1     1988.93     1457.95    302.09 o 
 -12   8   1      336.55      153.26    211.20 o 
 -10   8   1    14731.00    15844.58    429.23 o 
  -8   8   1   340463.91   331945.88   3638.58 o 
  -6   8   1    79152.42    77929.45   1660.82 o 
  -4   8   1   382268.28   379571.19   4631.83 o 
  -2   8   1     1105.39     1200.12    224.42 o 
   0   8   1     4042.09     3872.01    284.79 o 
   2   8   1     1571.72      742.99    205.40 o 
   4   8   1    16166.89    14635.75    512.76 o 
   6   8   1    35034.01    33103.26    667.05 o 
   8   8   1     2571.98     2673.26    194.48 o 
  10   8   1      513.64      313.35    171.41 o 
  12   8   1     5555.11     5954.29    386.33 o 
  14   8   1     4452.75     3701.90    396.17 o 
  16   8   1     1370.42      877.10    337.59 o 
  18   8   1     2070.15     2373.53    570.60 o 
  20   8   1    21592.42    22723.25   1297.30 o 
  22   8   1    55210.13    56327.66   2554.83 o 
  24   8   1    24285.22    23071.94   1677.35 o 
  26   8   1    61089.82    59954.76   2790.14 o 
 -25   9   1     7178.98     6956.42    930.05 o 
 -23   9   1     3849.86     2913.56    730.99 o 
 -21   9   1      541.78      348.51    561.02 o 
 -19   9   1      184.39     -237.26    457.59 o 
 -17   9   1    13724.51    11783.56   1005.16 o 
 -15   9   1     8353.79     8890.17    559.38 o 
 -13   9   1     1853.38     1789.85    315.78 o 
 -11   9   1     2605.69     2501.95    244.41 o 
  -9   9   1    68039.22    67880.11   1353.99 o 
  -7   9   1    36890.18    34905.18   1052.00 o 
  -5   9   1    76047.71    78235.40   1362.87 o 
  -3   9   1    26470.75    27259.37    694.15 o 
  -1   9   1    41184.21    42395.45    873.75 o 
   1   9   1    44123.25    42743.00    882.64 o 
   3   9   1     5970.35     7535.50    392.37 o 
   5   9   1    24031.75    25194.72    698.10 o 
   7   9   1       30.22     -423.87    282.58 o 
   9   9   1     1102.03     1139.77    177.17 o 
  11   9   1      323.17      508.72    238.15 o 
  13   9   1     8836.09     7779.87    537.22 o 
  15   9   1     5681.83     5713.51    900.26 o 
  17   9   1     1939.87     1181.50    644.64 o 
  19   9   1      669.14      466.85    512.75 o 
  21   9   1    47608.76    47158.21   1990.66 o 
  23   9   1     4050.69     3756.12    931.35 o 
 -22  10   1      445.30      273.60    583.92 o 
 -20  10   1     5255.72     6308.68   1252.41 o 
 -18  10   1     7923.92     8315.90    927.81 o 
 -16  10   1     3031.28     3397.07    719.64 o 
 -14  10   1    46745.25    51404.23   2037.83 o 
 -12  10   1    58343.48    60310.10   1359.03 o 
 -10  10   1      770.16      262.73    460.17 o 
  -8  10   1    75442.02    76808.92   2480.22 o 
  -6  10   1     5890.12     6278.99    534.47 o 
  -4  10   1   177407.83   182763.00   2469.94 o 
  -2  10   1   116910.34   121375.75   1822.07 o 
   0  10   1     7282.94     7601.36    428.28 o 
   2  10   1    93332.05    96296.56   1642.00 o 
   4  10   1    34548.87    34953.86    997.31 o 
   6  10   1      972.37      907.50    304.59 o 
   8  10   1     3896.61     4165.89    620.18 o 
  10  10   1      285.99      216.99    301.18 o 
  12  10   1     1642.46     1694.20    589.26 o 
  14  10   1     1621.50     1619.70    579.03 o 
  16  10   1    15468.90    14636.20   1150.68 o 
  18  10   1    50324.31    54909.69   2189.64 o 
  20  10   1     3485.35     3453.97    773.48 o 
 -17  11   1     1150.43     1043.99    634.10 o 
 -15  11   1    14558.91    14734.62   1180.73 o 
 -13  11   1    14578.59    14422.93   1651.63 o 
 -11  11   1    26430.61    27224.46   2943.80 o 
  -9  11   1      441.19      485.87    446.95 o 
  -7  11   1      626.76      669.21    405.28 o 
  -5  11   1     2519.72     2167.76    482.79 o 
  -3  11   1        9.06     -564.01    376.00 o 
  -1  11   1    91611.64    95760.34   1679.99 o 
   1  11   1    21820.20    22057.04    747.54 o 
   3  11   1     3350.60     2817.41    507.04 o 
   5  11   1     3534.04     3303.52    588.02 o 
   7  11   1     1155.89      763.69    464.14 o 
   9  11   1      221.56      155.01    414.84 o 
  11  11   1      163.67      178.45    468.88 o 
  13  11   1       14.92     -148.65    522.18 o 
  15  11   1     5380.13     4745.47    835.11 o 
  17  11   1     5670.52     5200.13    881.48 o 
 -12  12   1     3282.65     4873.68   1421.14 o 
 -10  12   1    75609.04    89730.63   4495.61 o 
  -8  12   1    28773.63    33572.14   1516.48 o 
  -6  12   1    19101.44    19432.55   1272.65 o 
  -4  12   1     1735.10     1449.24    538.02 o 
  -2  12   1    55426.70    64690.30   2021.86 o 
   0  12   1      959.55      285.08    521.09 o 
   2  12   1    13804.23    14258.10   1099.60 o 
   4  12   1     8148.55     9106.26    843.79 o 
   6  12   1     1606.16     1188.38    607.00 o 
   8  12   1    16013.30    20633.48   1359.10 o 
  10  12   1     5608.94     5402.51    873.54 o 
 -36   0   2    20590.32    22182.75   2118.76 o 
 -34   0   2    24178.21    25039.87   2182.96 o 
 -32   0   2    61089.59    61476.08   3563.37 o 
 -30   0   2    23901.79    23045.22   1542.55 o 
 -28   0   2    13214.62    11562.92   1048.28 o 
 -26   0   2    11078.47    11405.39    643.03 o 
 -24   0   2      699.33      357.01    225.51 o 
 -22   0   2    22515.68    23969.57    655.83 o 
 -20   0   2    81680.95    93942.14   1358.35 o 
 -18   0   2    55157.16    62253.54    932.22 o 
 -16   0   2  1394802.63  1481559.50  13405.93 o 
 -14   0   2  1034750.06  1085286.00   9856.84 o 
 -12   0   2  1497717.38  1533492.25  14345.49 o 
 -10   0   2  1207177.50  1255139.50  11278.70 o 
  -8   0   2   134735.14   133261.83   1380.37 o 
  -6   0   2     5884.77     7486.71    214.30 o 
  -4   0   2   173628.27   173391.42   1761.29 o 
  -2   0   2   872086.75   841347.44   7732.62 o 
   0   0   2   916436.94   898675.13   8526.58 o 
   2   0   2     3819.90     4169.53     98.73 o 
   4   0   2    44833.28    52581.99    623.50 o 
   6   0   2     1221.63     1435.15     89.84 o 
   8   0   2   230861.72   246553.19   2560.09 o 
  10   0   2    14282.50    18028.67    357.30 o 
  12   0   2    35140.66    36547.50    589.25 o 
  14   0   2     7615.57     7159.62    293.54 o 
  16   0   2   302870.09   317372.16   3578.47 o 
  18   0   2   630656.00   656914.13   7392.82 o 
  20   0   2   455562.94   474324.34   5849.36 o 
  22   0   2    35770.23    34578.01    855.61 o 
  24   0   2     9371.26    12307.74    677.38 o 
  26   0   2    52873.16    52864.44   1798.98 o 
  28   0   2    56596.57    53282.53   2491.40 o 
  30   0   2   218725.94   217911.05   9117.08 o 
  32   0   2      261.15      160.51    674.15 o 
 -35   1   2   106554.44   108306.41   3810.33 o 
 -33   1   2    27230.22    25487.91   1531.10 o 
 -31   1   2     5588.31     4321.55    657.05 o 
 -29   1   2     1214.68     1092.82    380.06 o 
 -27   1   2      106.18      -70.95    208.68 o 
 -25   1   2     9930.27     9753.50    390.40 o 
 -23   1   2      670.01     1017.32    153.47 o 
 -21   1   2     3419.43     2939.51    174.70 o 
 -19   1   2    18104.15    17727.41    324.51 o 
 -17   1   2    42843.24    45271.81    504.75 o 
 -15   1   2   490056.34   501060.69   3550.79 o 
 -13   1   2   341578.03   344036.66   2576.83 o 
 -11   1   2   960547.88   972474.88   6595.96 o 
  -9   1   2     8408.98     9924.46    150.39 o 
  -7   1   2      415.01      910.52     78.70 o 
  -5   1   2   693295.94   683071.00   6156.20 o 
  -3   1   2   193531.84   194216.48   1484.01 o 
  -1   1   2      963.83     1148.97     32.12 o 
   1   1   2     3366.76     3729.78     69.15 o 
   3   1   2    74413.64    72053.22    556.94 o 
   5   1   2     9085.87     9406.90    132.07 o 
   7   1   2      631.75      756.59     57.47 o 
   9   1   2   126936.89   122818.27    968.87 o 
  11   1   2     1033.57     1088.88     98.18 o 
  13   1   2    12517.87    13594.22    267.36 o 
  15   1   2   297401.88   294841.41   2421.74 o 
  17   1   2    95600.70    96206.52   1075.03 o 
  19   1   2   120750.71   120624.84   1265.85 o 
  21   1   2     2055.11     2699.58    211.12 o 
  23   1   2    86672.89    86010.13   1383.94 o 
  25   1   2    11362.42    10280.10    482.08 o 
  27   1   2      364.71      620.37    290.08 o 
  29   1   2     8746.88     6483.37    849.20 o 
  31   1   2     7248.53     7157.26    896.43 o 
  33   1   2    36400.30    32744.32   1803.67 o 
 -34   2   2      582.91     1032.12    593.56 o 
 -32   2   2     8885.31    10397.15    977.89 o 
 -30   2   2     1007.54      642.09    337.07 o 
 -28   2   2     7968.36     9461.88    694.12 o 
 -26   2   2     6884.72     6516.35    370.83 o 
 -24   2   2      117.81       35.21    179.85 o 
 -22   2   2    50421.32    50127.68    828.19 o 
 -20   2   2    36253.54    38997.87    524.60 o 
 -18   2   2    44804.32    45630.64    554.85 o 
 -16   2   2     6106.04     5772.33    177.32 o 
 -14   2   2     5919.11     6057.45    151.53 o 
 -12   2   2   456288.72   473729.03   3442.02 o 
 -10   2   2   144732.83   148528.97   1176.80 o 
  -8   2   2   148760.34   151302.73   1322.55 o 
  -6   2   2   627110.19   646587.00   4473.96 o 
  -4   2   2   660052.75   699836.56   4928.29 o 
  -2   2   2    68323.48    71088.53    549.14 o 
   0   2   2    13952.93    17101.39    170.72 o 
   2   2   2    90778.01    98074.45    723.13 o 
   4   2   2    27204.14    28686.80    287.33 o 
   6   2   2     3921.36     3629.71     95.68 o 
   8   2   2    14104.03    14054.88    195.00 o 
  10   2   2    23980.71    24934.37    302.56 o 
  12   2   2      136.75      475.99     78.26 o 
  14   2   2    90201.21    93844.77    956.47 o 
  16   2   2   290269.66   301739.34   2620.29 o 
  18   2   2     1382.50     1800.77    153.77 o 
  20   2   2     4997.17     4493.13    255.07 o 
  22   2   2    74310.91    77013.46   1371.57 o 
  24   2   2   161720.16   166889.66   2681.52 o 
  26   2   2   144194.13   143533.08   2485.37 o 
  28   2   2     4066.54     3800.20    546.32 o 
  30   2   2    23245.21    22586.69    995.59 o 
  32   2   2       85.21     -185.90    478.23 o 
 -35   3   2    34048.15    36422.88   1757.89 o 
 -33   3   2     2938.49     1807.78    495.91 o 
 -31   3   2    32408.01    30659.35   1065.47 o 
 -29   3   2    17428.56    16903.77    690.18 o 
 -27   3   2      366.41      185.82    259.42 o 
 -25   3   2    27189.21    26401.51    752.91 o 
 -23   3   2     2676.36     2967.87    261.86 o 
 -21   3   2       40.60      177.97    142.86 o 
 -19   3   2   343512.06   350915.06   3176.65 o 
 -17   3   2   175375.56   167760.64   1453.24 o 
 -15   3   2    55998.05    49610.87    577.48 o 
 -13   3   2     4925.02     4420.30    153.00 o 
 -11   3   2    12759.40    13966.63    258.97 o 
  -9   3   2   189680.33   159536.34   1245.91 o 
  -7   3   2   814755.13   759686.50   5044.74 o 
  -5   3   2    90709.66    78145.71    603.08 o 
  -3   3   2   154042.14   167598.34   1286.79 o 
  -1   3   2    11549.95    12309.34    146.48 o 
   1   3   2     3932.00     3493.27     94.25 o 
   3   3   2   106513.59   107914.73    840.29 o 
   5   3   2     6903.05     6651.14    120.20 o 
   7   3   2    22026.19    25614.00    283.36 o 
   9   3   2    12448.16    10995.75    200.79 o 
  11   3   2   216059.19   204350.67   1684.66 o 
  13   3   2   234380.08   228359.17   1880.72 o 
  15   3   2     8936.23     8627.63    214.33 o 
  17   3   2     4124.06     3515.44    219.14 o 
  19   3   2    70863.72    70256.03   1277.00 o 
  21   3   2   182054.84   173710.23   2601.98 o 
  23   3   2   359605.59   365903.16   5213.66 o 
  25   3   2    93350.92    95838.06   1838.12 o 
  27   3   2   262429.88   268401.63   4719.03 o 
  29   3   2    53006.79    53844.55   1771.92 o 
  31   3   2    17839.91    17280.91    963.81 o 
 -34   4   2     6910.83     7080.90    919.89 o 
 -32   4   2     2923.66     3214.49    621.46 o 
 -30   4   2       67.83      -66.72    387.74 o 
 -28   4   2    15431.79    17089.11    961.23 o 
 -26   4   2     1181.91     1044.76    329.52 o 
 -24   4   2     2045.26     2401.35    369.81 o 
 -22   4   2    20657.07    20343.44    750.73 o 
 -20   4   2     6339.68     6234.06    422.23 o 
 -18   4   2    57579.88    53299.93    770.44 o 
 -16   4   2     4070.47     4598.45    197.84 o 
 -14   4   2    64681.34    62635.26    682.21 o 
 -12   4   2   161985.56   153883.28   1417.16 o 
 -10   4   2     5470.21     5745.58    145.92 o 
  -8   4   2   143363.45   129934.59   1073.55 o 
  -6   4   2    50972.79    53526.72    512.95 o 
  -4   4   2   307346.16   301050.41   2265.79 o 
  -2   4   2    17758.96    16021.57    224.39 o 
   0   4   2     2236.13     2868.59     87.51 o 
   2   4   2   179264.61   179767.84   1464.94 o 
   4   4   2      361.16      388.83     47.47 o 
   6   4   2      234.87      354.74     52.96 o 
   8   4   2      932.33     1013.97     80.14 o 
  10   4   2      202.92      104.88     61.78 o 
  12   4   2     8896.23     8762.61    207.97 o 
  14   4   2    12104.94    13886.08    345.99 o 
  16   4   2   222734.58   217892.31   2576.12 o 
  18   4   2     5327.94     5260.59    356.31 o 
  20   4   2     7301.87     7464.28    459.02 o 
  22   4   2   128270.13   126342.66   2402.52 o 
  24   4   2    28177.73    30439.96   1212.28 o 
  26   4   2    83609.13    87445.52   2349.05 o 
  28   4   2     2386.62     2364.53    689.84 o 
  30   4   2    13359.34    13777.93   1220.13 o 
 -33   5   2    65358.20    62057.33   2764.92 o 
 -31   5   2     5957.30     6469.96   1781.68 o 
 -29   5   2     3170.56     3213.56   1091.48 o 
 -27   5   2     1049.47      308.44    347.85 o 
 -25   5   2    20264.22    19630.96    894.90 o 
 -23   5   2      930.45      487.38    281.34 o 
 -21   5   2      160.39      188.59    237.81 o 
 -19   5   2     6046.83     5406.05    319.63 o 
 -17   5   2     3939.84     3493.35    230.98 o 
 -15   5   2   279330.81   275094.88   2655.77 o 
 -13   5   2   403903.06   390253.22   3364.51 o 
 -11   5   2    88234.19    84361.21    780.28 o 
  -9   5   2    19748.66    17364.71    238.95 o 
  -7   5   2    29459.05    27440.17    357.40 o 
  -5   5   2    54386.47    48575.16    496.21 o 
  -3   5   2   172919.27   160747.19   1482.06 o 
  -1   5   2    13649.14    13477.92    274.50 o 
   1   5   2     7772.72     7589.40    182.37 o 
   3   5   2     5216.21     5003.15    126.58 o 
   5   5   2      250.16      326.57     64.33 o 
   7   5   2     8619.20     9697.96    182.37 o 
   9   5   2    21195.78    20431.04    308.55 o 
  11   5   2      801.25      545.13     96.84 o 
  13   5   2     1226.55     1111.08    135.62 o 
  15   5   2   123998.91   118119.02   1757.28 o 
  17   5   2   243875.38   234201.09   3105.05 o 
  19   5   2    63796.56    65161.20   1553.78 o 
  21   5   2    64938.84    67271.63   1740.33 o 
  23   5   2   107354.47   100548.99   2502.55 o 
  25   5   2     5000.96     5311.20    631.68 o 
  27   5   2    14236.52    12912.88   2006.40 o 
  29   5   2      315.17        6.88    706.25 o 
 -32   6   2    43416.74    42718.67   2289.89 o 
 -30   6   2     6878.76     8113.79   1300.15 o 
 -28   6   2    10156.15    11355.90   1303.42 o 
 -26   6   2     8287.15     9887.57   1331.71 o 
 -24   6   2     2075.29     1112.50    368.05 o 
 -22   6   2     5635.48     6252.46    513.19 o 
 -20   6   2    12251.42    13649.67    655.09 o 
 -18   6   2    13882.31    11280.07    525.04 o 
 -16   6   2   307612.50   310721.84   3703.17 o 
 -14   6   2   275204.44   275058.78   2651.97 o 
 -12   6   2   465585.41   460908.66   3702.96 o 
 -10   6   2   257243.95   250375.06   2264.20 o 
  -8   6   2    16743.65    14214.57    255.50 o 
  -6   6   2     8752.18     8251.20    185.91 o 
  -4   6   2    37808.86    34719.07    493.94 o 
  -2   6   2   337137.75   342814.44   3923.58 o 
   0   6   2   361416.69   363053.25   4539.74 o 
   2   6   2     1243.38     1170.16     92.00 o 
   4   6   2    11880.14    11166.25    223.07 o 
   6   6   2    13873.43    13500.86    266.69 o 
   8   6   2    22136.28    22869.95    363.48 o 
  10   6   2     9884.94    10114.88    221.55 o 
  12   6   2    24762.93    22979.55    436.84 o 
  14   6   2     3405.45     3532.57    256.69 o 
  16   6   2    85411.91    84185.45   2275.90 o 
  18   6   2   273981.69   266058.53   3954.18 o 
  20   6   2   344410.31   340595.69   6362.06 o 
  22   6   2    20700.24    18705.15    967.78 o 
  24   6   2     1689.67     1813.79    653.07 o 
  26   6   2    34334.43    33349.21   1864.39 o 
  28   6   2    32100.01    31508.84   1887.00 o 
 -29   7   2     5954.62     5204.18    977.89 o 
 -27   7   2     1296.21      930.67    540.52 o 
 -25   7   2     2116.54     2713.71    621.43 o 
 -23   7   2       12.77     -254.10    393.36 o 
 -21   7   2    31803.68    30707.19   1096.44 o 
 -19   7   2     1690.11     1055.98    319.69 o 
 -17   7   2    13186.06    11488.51    596.89 o 
 -15   7   2   115333.41   114792.98   1489.20 o 
 -13   7   2     6355.66     6380.67    301.37 o 
 -11   7   2   329037.78   317799.44   3682.01 o 
  -9   7   2    76794.05    78460.87    954.17 o 
  -7   7   2     2182.06     2611.74    147.34 o 
  -5   7   2   258620.13   248979.97   3117.64 o 
  -3   7   2     1984.35     2175.44    202.99 o 
  -1   7   2     4903.14     4500.59    257.24 o 
   1   7   2     1180.42      933.94    132.81 o 
   3   7   2     5009.78     4328.35    245.21 o 
   5   7   2     4652.31     4208.82    184.36 o 
   7   7   2       57.26      -91.71     95.90 o 
   9   7   2    62385.29    58862.58    876.36 o 
  11   7   2    12726.36    12405.75    400.01 o 
  13   7   2     4636.19     5513.16    268.03 o 
  15   7   2    71566.16    68663.10   1405.01 o 
  17   7   2      179.84      402.29    294.31 o 
  19   7   2    53488.00    54167.95   1656.06 o 
  21   7   2     5624.40     5002.23    840.18 o 
  23   7   2    39990.36    38548.36   2024.51 o 
  25   7   2    15883.24    14636.64   1318.64 o 
  27   7   2     5359.44     7009.64   2150.86 o 
 -28   8   2     3235.87     3757.56    767.54 o 
 -26   8   2     4641.17     4193.46    764.59 o 
 -24   8   2     5011.23     3864.54    715.22 o 
 -22   8   2    25436.40    25023.75   1369.68 o 
 -20   8   2    37880.82    39359.67   1936.55 o 
 -18   8   2      394.13     -375.51    292.00 o 
 -16   8   2    56112.67    55943.92   1355.28 o 
 -14   8   2      310.27      312.44    235.90 o 
 -12   8   2   181944.03   175601.45   2322.52 o 
 -10   8   2   210113.48   214212.84   2556.00 o 
  -8   8   2    13669.18    12669.54    371.56 o 
  -6   8   2   487724.72   484270.56   5766.45 o 
  -4   8   2   198731.95   192363.63   2562.79 o 
  -2   8   2     1937.13     2297.78    284.80 o 
   0   8   2     1121.10     1027.03    173.35 o 
   2   8   2     7969.16     7659.47    315.18 o 
   4   8   2     7756.48     8328.41    340.35 o 
   6   8   2     2739.41     2149.31    168.21 o 
   8   8   2      657.24      508.94    151.59 o 
  10   8   2    13572.92    12739.95    510.96 o 
  12   8   2    10407.09     9427.43    508.00 o 
  14   8   2   145800.16   143034.34   2604.47 o 
  16   8   2    73969.52    71899.39   1733.53 o 
  18   8   2      308.02      682.63    573.06 o 
  20   8   2    13822.16    15518.19   1990.35 o 
  22   8   2     3473.51     3595.09    886.13 o 
  24   8   2   136592.14   129927.17   4515.50 o 
 -25   9   2     4260.73     3544.20    775.45 o 
 -23   9   2     1014.31      970.01    582.54 o 
 -21   9   2      514.00      755.03    537.51 o 
 -19   9   2    91229.72    97001.80   4310.22 o 
 -17   9   2    62085.77    62949.42   4849.40 o 
 -15   9   2     6876.22     6152.69    487.39 o 
 -13   9   2     2972.96     3593.25    379.52 o 
 -11   9   2     4113.24     3840.97    256.17 o 
  -9   9   2   302480.56   305431.66   5299.33 o 
  -7   9   2   266228.53   258255.59   3827.04 o 
  -5   9   2    33674.31    33763.02    808.39 o 
  -3   9   2    38427.31    35470.97    797.63 o 
  -1   9   2     1552.03     1482.35    250.10 o 
   1   9   2     4680.92     4937.73    334.77 o 
   3   9   2    25214.52    26591.91    679.76 o 
   5   9   2      491.09      540.23    246.72 o 
   7   9   2     1671.19     1270.49    218.17 o 
   9   9   2     1660.11     1287.29    257.84 o 
  11   9   2    36683.41    36717.21    999.56 o 
  13   9   2    61415.28    61354.71   1755.15 o 
  15   9   2       66.67       95.36    435.84 o 
  17   9   2     5715.57     5350.20    780.78 o 
  19   9   2    11882.10    10366.66   1179.04 o 
  21   9   2    65751.38    64952.20   2901.97 o 
  23   9   2    98121.02   102584.11   3921.67 o 
 -22  10   2     4639.47     4478.46    840.77 o 
 -20  10   2      930.86     1133.50    575.10 o 
 -18  10   2    20620.97    20974.58   1334.73 o 
 -16  10   2    15495.49    16795.76   1198.93 o 
 -14  10   2    14265.25    16472.03   1173.34 o 
 -12  10   2    18915.46    18531.59    638.41 o 
 -10  10   2     2731.17     2794.03    628.47 o 
  -8  10   2    32867.88    31681.47   1555.85 o 
  -6  10   2     5280.38     5885.95    560.86 o 
  -4  10   2    38643.89    37011.69    872.98 o 
  -2  10   2    10652.01    10420.24    486.32 o 
   0  10   2    12178.13    12117.53    515.78 o 
   2  10   2    31947.80    33511.38    871.43 o 
   4  10   2      375.36      296.78    254.93 o 
   6  10   2        1.57     -123.80    260.28 o 
   8  10   2        3.26      134.69    399.47 o 
  10  10   2     5219.85     5692.71    463.33 o 
  12  10   2      717.04      275.98    493.80 o 
  14  10   2      207.86      -25.80    485.25 o 
  16  10   2    56059.53    56060.40   2186.51 o 
  18  10   2     2576.49     1684.93    793.81 o 
  20  10   2    25939.74    24746.09   1843.10 o 
 -19  11   2     1439.83      890.58    635.26 o 
 -17  11   2      612.79     -202.99    545.03 o 
 -15  11   2    47441.59    52324.34   2155.58 o 
 -13  11   2   184984.25   198043.36   5059.10 o 
 -11  11   2     3918.96     3191.79    704.70 o 
  -9  11   2    18241.88    19811.87   1122.39 o 
  -7  11   2     2057.74     1939.08    484.83 o 
  -5  11   2     6873.06     5087.35    594.31 o 
  -3  11   2    95165.82   103145.93   2121.25 o 
  -1  11   2    13091.02    12439.97    651.02 o 
   1  11   2    11857.82    13376.20    598.11 o 
   3  11   2     1496.72     1108.25    470.24 o 
   5  11   2      296.17      504.68    444.16 o 
   7  11   2     4206.99     3844.02    636.00 o 
   9  11   2     1355.13      851.40    502.69 o 
  11  11   2      546.59      550.33    553.21 o 
  13  11   2     3329.84     3706.90    828.76 o 
  15  11   2    11108.14    12386.55   1130.69 o 
 -12  12   2    35424.26    41626.23   2423.81 o 
 -10  12   2    43346.84    45954.87   1812.25 o 
  -8  12   2      461.78      293.51    577.72 o 
  -6  12   2     6808.22     7462.11    838.19 o 
  -4  12   2      311.41     -387.32    447.73 o 
  -2  12   2    41149.67    47287.28   1835.03 o 
   0  12   2    34499.93    37573.10   1796.42 o 
   2  12   2      801.02      -58.31    526.53 o 
   4  12   2     1318.63     1350.25    562.51 o 
   6  12   2      443.19     -450.85    510.90 o 
   8  12   2     2442.79     3499.42    779.20 o 
  10  12   2     5231.07     5442.61   1562.21 o 
 -35   1   3     1523.42     1316.20    646.65 o 
 -33   1   3    10313.60    10349.93    985.68 o 
 -31   1   3     2009.81     1752.92    508.41 o 
 -29   1   3      869.46      771.30    320.58 o 
 -27   1   3    31020.55    31724.96    825.01 o 
 -25   1   3    24536.41    25351.11    612.61 o 
 -23   1   3    99201.50   105763.79   1129.02 o 
 -21   1   3    76148.24    79353.25    828.15 o 
 -19   1   3     4985.97     5644.97    187.68 o 
 -17   1   3   167583.92   173620.02   1390.21 o 
 -15   1   3  1193833.75  1268128.63   8446.05 o 
 -13   1   3   608770.69   645690.00   4450.23 o 
 -11   1   3   819084.13   874796.69   6195.37 o 
  -9   1   3    29036.95    33519.77    327.35 o 
  -7   1   3    38263.30    45850.71    400.49 o 
  -5   1   3   201920.47   197046.94   1437.09 o 
  -3   1   3     9873.84     9960.44    114.46 o 
  -1   1   3    53175.97    51193.41    426.43 o 
   1   1   3     3198.32     2791.32     65.97 o 
   3   1   3    20515.39    22028.17    226.55 o 
   5   1   3     2647.94     3654.98     90.39 o 
   7   1   3    29498.58    27474.56    303.72 o 
   9   1   3   101961.46   109208.52    886.91 o 
  11   1   3    26818.71    29790.04    365.25 o 
  13   1   3    38118.69    40868.07    491.87 o 
  15   1   3   819361.31   835061.38   6686.84 o 
  17   1   3    30709.05    31542.65    494.97 o 
  19   1   3   309555.13   318795.34   2995.81 o 
  21   1   3     1830.13     1974.49    211.15 o 
  23   1   3      621.02      800.20    211.29 o 
  25   1   3    58364.03    61388.16   1397.46 o 
  27   1   3    17775.85    16678.20    952.14 o 
  29   1   3    13737.82    13248.90   1203.84 o 
  31   1   3     3874.34     2844.21    726.39 o 
 -36   2   3    21434.53    21991.22   1669.32 o 
 -34   2   3     7058.75     6850.71    859.01 o 
 -32   2   3     3641.16     2504.55    639.51 o 
 -30   2   3    12356.29    12136.99    709.42 o 
 -28   2   3     3456.46     3991.74    483.10 o 
 -26   2   3    23590.88    23304.91    642.66 o 
 -24   2   3     8532.81     8199.46    356.35 o 
 -22   2   3    99912.30    96733.40   1146.86 o 
 -20   2   3   120457.27   118442.27   1129.59 o 
 -18   2   3   498083.28   485308.25   3801.71 o 
 -16   2   3   188600.34   182356.22   1574.87 o 
 -14   2   3   122968.28   126242.27   1069.85 o 
 -12   2   3   126308.78   128426.70   1086.07 o 
 -10   2   3    59517.53    61707.38    566.66 o 
  -8   2   3   800869.06   774083.69   5745.55 o 
  -6   2   3    57858.55    61694.41    495.03 o 
  -4   2   3    28955.61    28415.40    260.66 o 
  -2   2   3    11634.23    13305.19    142.13 o 
   0   2   3      601.06      931.48     43.60 o 
   2   2   3     4458.22     3811.51     85.54 o 
   4   2   3     9015.81     7694.60    132.75 o 
   6   2   3     5691.43     6214.24    121.85 o 
   8   2   3   153808.34   148052.03   1136.13 o 
  10   2   3    26361.70    27903.89    336.04 o 
  12   2   3   747947.50   733803.13   5701.85 o 
  14   2   3    44925.51    46680.32    614.67 o 
  16   2   3    86783.89    86398.41    978.46 o 
  18   2   3    81202.29    76501.78   1022.63 o 
  20   2   3      476.44      663.05    179.61 o 
  22   2   3   269135.38   268536.91   3771.62 o 
  24   2   3      579.97      392.16    263.55 o 
  26   2   3    40511.64    40289.95   1225.01 o 
  28   2   3     6015.87     4753.73    591.29 o 
  30   2   3     2564.57     2539.33    511.18 o 
  32   2   3     2619.77     1922.82    647.79 o 
 -35   3   3      747.92     -107.51    478.23 o 
 -33   3   3     2410.99     2522.89    478.34 o 
 -31   3   3      503.35     -129.67    282.56 o 
 -29   3   3        4.43     -346.01    230.68 o 
 -27   3   3      958.49      457.16    245.37 o 
 -25   3   3     1042.48      610.19    218.56 o 
 -23   3   3     6993.73     8120.43    366.78 o 
 -21   3   3     9187.45    10044.68    362.36 o 
 -19   3   3     2054.05     1246.99    180.69 o 
 -17   3   3    53429.03    54616.40    618.04 o 
 -15   3   3     2497.03     2632.67    131.93 o 
 -13   3   3     1065.61     1042.78     87.11 o 
 -11   3   3      599.67      945.09     74.75 o 
  -9   3   3    34918.30    34439.36    344.13 o 
  -7   3   3    14613.69    15477.16    191.76 o 
  -5   3   3     2285.39     2562.64     69.55 o 
  -3   3   3     2228.04     3370.74    142.88 o 
  -1   3   3       98.80      154.69     31.62 o 
   1   3   3     1063.44     1558.09     55.47 o 
   3   3   3     1358.47     1583.33     62.10 o 
   5   3   3      318.97      643.65     55.05 o 
   7   3   3    24067.83    23757.76    308.35 o 
   9   3   3     3506.52     3499.31    130.73 o 
  11   3   3     8294.78     9347.10    269.30 o 
  13   3   3    33818.21    32326.06    410.79 o 
  15   3   3     7122.79     9211.60    245.90 o 
  17   3   3     3072.77     3355.83    221.54 o 
  19   3   3     8422.71     8441.79    390.26 o 
  21   3   3    21486.41    20810.60    628.97 o 
  23   3   3       31.66      324.75    239.84 o 
  25   3   3     1007.56     1024.89    327.39 o 
  27   3   3      192.58      119.60    345.82 o 
  29   3   3      365.28       17.51    368.91 o 
  31   3   3      813.82      428.66    575.85 o 
 -34   4   3     9294.17     9322.45    905.63 o 
 -32   4   3     2404.46     2569.75    581.67 o 
 -30   4   3    18741.56    20863.47   1492.01 o 
 -28   4   3     3469.94     2325.59    440.27 o 
 -26   4   3     5130.15     4479.54    457.11 o 
 -24   4   3     3648.87     3738.35    411.93 o 
 -22   4   3    13343.14    13673.96    557.11 o 
 -20   4   3    45345.07    44113.38   1091.93 o 
 -18   4   3   376046.81   366989.22   3518.43 o 
 -16   4   3   149881.31   145372.03   1550.72 o 
 -14   4   3   324792.84   315848.41   2662.21 o 
 -12   4   3   146620.78   149504.89   1280.26 o 
 -10   4   3    15296.89    14259.60    216.81 o 
  -8   4   3   237347.20   214863.61   1658.13 o 
  -6   4   3     8274.70     9461.72    146.12 o 
  -4   4   3   152138.13   156870.41   1232.80 o 
  -2   4   3     4091.59     4582.38     90.63 o 
   0   4   3     6423.45     6243.99    123.65 o 
   2   4   3     5447.31     5412.75    126.88 o 
   4   4   3     9465.44    10276.78    177.55 o 
   6   4   3     8132.34     7929.47    163.31 o 
   8   4   3    91997.29    88323.76    799.37 o 
  10   4   3    37870.29    38648.80    461.90 o 
  12   4   3   478266.22   457522.84   3881.27 o 
  14   4   3    32983.33    30825.23    526.67 o 
  16   4   3   360100.31   352491.44   4135.30 o 
  18   4   3   189138.25   183379.59   2733.43 o 
  20   4   3     3652.93     4776.75    530.23 o 
  22   4   3   280175.09   274875.63   4462.72 o 
  24   4   3    10201.96    11504.70    790.43 o 
  26   4   3    32975.88    31406.84   2380.12 o 
  28   4   3    13534.23    13877.77   1428.56 o 
  30   4   3      593.02      635.17    630.75 o 
 -33   5   3    12245.42    12772.79   1332.25 o 
 -31   5   3     2362.56     2271.63    712.62 o 
 -29   5   3      237.87      170.36    442.63 o 
 -27   5   3     3191.23     3115.36    472.61 o 
 -25   5   3    50750.99    51207.25   1368.18 o 
 -23   5   3    29708.36    29635.49   1062.39 o 
 -21   5   3     4808.86     5220.79    438.86 o 
 -19   5   3    12790.05    13490.60    519.94 o 
 -17   5   3    29459.27    27116.44    519.77 o 
 -15   5   3   346226.50   331909.00   3135.74 o 
 -13   5   3    40683.21    35595.01    459.93 o 
 -11   5   3   343346.31   342763.13   2798.79 o 
  -9   5   3    11958.64    11712.73    235.19 o 
  -7   5   3      884.74     1171.20     79.94 o 
  -5   5   3     2544.81     2627.41     92.20 o 
  -3   5   3     6226.79     6269.66    144.78 o 
  -1   5   3    29956.58    30947.78    363.24 o 
   1   5   3     3756.13     3758.62    103.79 o 
   3   5   3    12607.33    12347.19    207.96 o 
   5   5   3    39544.77    37916.47    449.64 o 
   7   5   3    10838.00    10400.68    202.50 o 
   9   5   3     8170.97     7936.85    201.99 o 
  11   5   3      864.48      611.72    104.29 o 
  13   5   3     3731.75     4370.76    220.87 o 
  15   5   3   524880.69   529653.38   6760.78 o 
  17   5   3    14551.58    16068.09    662.92 o 
  19   5   3   289894.09   288547.59   4590.59 o 
  21   5   3      516.41      900.29    326.41 o 
  23   5   3      223.58     -286.76    331.28 o 
  25   5   3     8928.04     7895.25   1171.74 o 
  27   5   3     6699.40     5854.77    904.59 o 
  29   5   3    12981.39    13280.66   1246.02 o 
 -32   6   3      259.84     -154.68    621.46 o 
 -30   6   3     1057.06     1202.18    564.47 o 
 -28   6   3     1620.78     1237.40    535.56 o 
 -26   6   3    11788.49    13195.20    994.31 o 
 -24   6   3    29166.97    29944.61   1087.78 o 
 -22   6   3     2208.97     2328.70    379.71 o 
 -20   6   3    10270.20     9048.68    542.37 o 
 -18   6   3    28862.69    28903.53    821.22 o 
 -16   6   3    40561.61    40207.76    772.90 o 
 -14   6   3    59373.51    58034.13    924.52 o 
 -12   6   3     1826.66     2240.61    167.12 o 
 -10   6   3    85124.26    81631.93    892.97 o 
  -8   6   3     5277.68     5418.07    159.55 o 
  -6   6   3     7490.93     6863.68    160.69 o 
  -4   6   3    14029.79    13312.29    217.77 o 
  -2   6   3    18377.61    16466.13    432.15 o 
   0   6   3     2929.59     3142.37    150.49 o 
   2   6   3      577.74      491.01     67.59 o 
   4   6   3      570.66     1216.75    103.98 o 
   6   6   3    37121.18    33948.42    478.53 o 
   8   6   3     8342.28     8930.14    211.38 o 
  10   6   3    41917.40    38529.82    579.80 o 
  12   6   3    25856.54    26738.59    531.56 o 
  14   6   3    19961.81    18947.77    558.39 o 
  16   6   3    38784.50    37605.46   1035.60 o 
  18   6   3    19174.62    19236.29    988.21 o 
  20   6   3    21903.31    21149.11   1016.35 o 
  22   6   3     1274.64      877.25    882.82 o 
  24   6   3     1860.15     1487.97    639.51 o 
  26   6   3      366.54      513.64    642.05 o 
  28   6   3    13495.26    12740.77   1275.17 o 
 -31   7   3     1060.37     1466.76    794.16 o 
 -29   7   3     3944.13     2128.46    834.61 o 
 -27   7   3    13762.39    14773.47   1094.50 o 
 -25   7   3     4292.58     5446.53    769.23 o 
 -23   7   3    67431.65    65549.01   2241.93 o 
 -21   7   3   126402.28   127533.71   2984.61 o 
 -19   7   3     5090.17     5919.70    480.49 o 
 -17   7   3   157155.78   155269.89   2738.18 o 
 -15   7   3   405616.66   402983.13   4626.46 o 
 -13   7   3   124675.96   124314.36   1762.56 o 
 -11   7   3   308494.06   300701.91   3430.12 o 
  -9   7   3     2659.44     3020.76    156.89 o 
  -7   7   3    91612.14    91959.16   1022.18 o 
  -5   7   3    86302.55    83992.63   1258.21 o 
  -3   7   3     1407.70     1110.30    173.65 o 
  -1   7   3     2333.80     3043.69    431.85 o 
   1   7   3      306.25      140.79     83.15 o 
   3   7   3     1204.31     1315.94    107.40 o 
   5   7   3     8660.38     8208.99    240.73 o 
   7   7   3    19907.76    19034.81    405.04 o 
   9   7   3   132912.14   124251.00   1650.57 o 
  11   7   3    31728.94    33032.25    760.40 o 
  13   7   3    52726.05    54480.10   1247.32 o 
  15   7   3   316721.31   314853.75   4552.75 o 
  17   7   3     1269.73     1359.17    395.21 o 
  19   7   3    96994.38    92770.99   6661.25 o 
  21   7   3     1144.72     1754.21    655.62 o 
  23   7   3    14318.66    15684.40   1361.98 o 
  25   7   3    52472.03    54068.94   2531.93 o 
  27   7   3     5572.78     5639.08    982.56 o 
 -28   8   3     1276.16      126.03    547.49 o 
 -26   8   3     9136.88    10005.30    976.19 o 
 -24   8   3      701.52      686.41    504.94 o 
 -22   8   3    35277.81    35944.47   1665.65 o 
 -20   8   3    49718.80    48119.18   1894.52 o 
 -18   8   3   130708.88   131866.70   3234.93 o 
 -16   8   3    28983.47    29622.03    940.33 o 
 -14   8   3     6853.82     6391.29    415.16 o 
 -12   8   3    13831.72    11974.74    420.78 o 
 -10   8   3     8748.49     8692.59    363.41 o 
  -8   8   3   162371.19   161606.88   1790.38 o 
  -6   8   3    30172.56    30348.90    660.50 o 
  -4   8   3    10438.24     9315.83    576.34 o 
  -2   8   3      474.64      264.40    156.57 o 
   0   8   3     1327.81     1389.46    167.51 o 
   2   8   3     1372.56      904.71    180.06 o 
   4   8   3     5746.12     5649.71    236.83 o 
   6   8   3     4161.96     4032.41    244.65 o 
   8   8   3    32328.50    31407.83    634.74 o 
  10   8   3     7469.94     7013.24    409.63 o 
  12   8   3   213691.28   213625.92   3262.10 o 
  14   8   3     5381.70     6136.63    571.93 o 
  16   8   3      343.67      369.18    532.14 o 
  18   8   3    14217.75    12123.46   2279.27 o 
  20   8   3     3530.74     3950.14    845.58 o 
  22   8   3    60620.85    59467.79   2710.10 o 
  24   8   3    10111.31     7575.71   1332.25 o 
 -25   9   3      200.36      266.71    521.79 o 
 -23   9   3     3593.05     3322.24    735.05 o 
 -21   9   3    19806.98    19607.89   1267.84 o 
 -19   9   3      664.78     1091.07   1225.69 o 
 -17   9   3   148047.25   143979.05   6378.69 o 
 -15   9   3     1421.03     1320.20    329.61 o 
 -13   9   3     3507.59     2770.81    334.99 o 
 -11   9   3    39837.12    40559.32    755.95 o 
  -9   9   3    72078.66    70664.74   1780.25 o 
  -7   9   3    13750.82    13187.05    594.57 o 
  -5   9   3      761.26      830.76    250.09 o 
  -3   9   3     4163.53     4206.47    321.13 o 
  -1   9   3      477.91      228.83    205.46 o 
   1   9   3     1000.77      509.73    221.16 o 
   3   9   3     7993.70     6950.82    428.18 o 
   5   9   3     1770.74     1586.90    289.86 o 
   7   9   3    18559.33    18589.29    447.37 o 
   9   9   3    21051.27    22165.73    680.39 o 
  11   9   3     7371.57     7568.64    612.40 o 
  13   9   3    57975.93    57446.25   2477.83 o 
  15   9   3     2226.04     2076.35    950.96 o 
  17   9   3     7952.97     7032.64   1091.48 o 
  19   9   3    23533.29    21693.56   1701.43 o 
  21   9   3    64504.50    61205.86   3081.83 o 
 -22  10   3      649.26      511.84    579.03 o 
 -20  10   3    29497.39    29700.67   1591.79 o 
 -18  10   3    90623.38    89026.37   2888.08 o 
 -16  10   3    15281.07    12866.64   1067.77 o 
 -14  10   3   210435.73   217508.20   5317.68 o 
 -12  10   3    98596.60   101173.41   2321.22 o 
 -10  10   3    11337.31    11147.08   1938.83 o 
  -8  10   3    33842.58    33961.02   1320.57 o 
  -6  10   3     6648.09     7029.56    557.02 o 
  -4  10   3    12117.57    12361.00    517.90 o 
  -2  10   3      805.68      596.78    253.22 o 
   0  10   3     8492.20     9848.12    491.31 o 
   2  10   3    14570.54    15635.77    602.87 o 
   4  10   3      408.66      142.66    286.89 o 
   6  10   3    27903.44    28516.49   1039.08 o 
   8  10   3    22451.77    23646.56    857.76 o 
  10  10   3     2930.44     3450.01    699.96 o 
  12  10   3    64902.93    67163.23   2372.39 o 
  14  10   3      800.66     -237.73    499.74 o 
  16  10   3   133531.55   131466.39   4558.78 o 
  18  10   3    86208.34    90305.22   6516.79 o 
 -19  11   3    10473.35    11042.58   1422.67 o 
 -17  11   3     4188.14     5757.94    892.87 o 
 -15  11   3    61963.92    65311.45   2437.35 o 
 -13  11   3     5727.47     6570.82    914.14 o 
 -11  11   3    40428.87    40879.89   1850.63 o 
  -9  11   3     2578.82     2135.87    680.83 o 
  -7  11   3     2557.89     2157.90    486.92 o 
  -5  11   3      204.39      178.46    372.94 o 
  -3  11   3     1679.56     1547.15    411.44 o 
  -1  11   3    10418.65    10736.23    607.61 o 
   1  11   3     1370.21     1186.52    362.84 o 
   3  11   3      782.84      642.88    478.24 o 
   5  11   3     9379.98    10248.31    858.04 o 
   7  11   3      432.60      651.05    527.98 o 
   9  11   3     1037.51     -138.00    537.50 o 
  11  11   3      122.73      563.46    557.07 o 
  13  11   3      649.54     1060.31    753.72 o 
  15  11   3    50903.25    53693.33   2681.25 o 
 -14  12   3    30754.85    34454.30   2748.67 o 
 -12  12   3      577.93     1433.45    661.08 o 
 -10  12   3    63689.68    71862.45   2234.90 o 
  -8  12   3     7846.53     8551.84    828.76 o 
  -6  12   3    15380.37    14705.15   1260.33 o 
  -4  12   3     4819.14     5681.21    856.26 o 
  -2  12   3    14414.33    14002.73   2188.18 o 
   0  12   3      149.25      -45.52    464.12 o 
   2  12   3      530.41      562.68    512.48 o 
   4  12   3      436.71      930.68    553.48 o 
   6  12   3    16150.22    17233.80   1251.23 o 
   8  12   3     1127.21      540.03    735.31 o 
  10  12   3    18114.75    16264.67   1522.05 o 
 -36   0   4     1951.05     2182.96    898.87 o 
 -34   0   4    15925.04    13964.54   1605.12 o 
 -32   0   4     3746.81     5136.38   1059.38 o 
 -30   0   4      366.82     -224.72    513.64 o 
 -28   0   4    88969.16    96356.57   2617.10 o 
 -26   0   4   604683.25   628982.50   8827.64 o 
 -24   0   4      611.53      855.20    216.48 o 
 -22   0   4   109719.06   111794.47   1696.83 o 
 -20   0   4    34203.85    37638.14    672.89 o 
 -18   0   4   414331.47   445092.47   4807.72 o 
 -16   0   4  2932087.00  3033180.25  28229.06 o 
 -14   0   4    20100.42    20636.45    591.31 o 
 -12   0   4   405409.75   405951.91   4147.26 o 
 -10   0   4    18138.86    19826.83    345.60 o 
  -8   0   4    29879.53    37218.41    506.76 o 
  -6   0   4    71210.34    79683.88    852.72 o 
  -4   0   4    14060.27    14604.82    199.66 o 
  -2   0   4    52504.90    55036.60    610.25 o 
   0   0   4    19963.96    18343.67    249.43 o 
   2   0   4    53298.30    62448.33    709.25 o 
   4   0   4  2098677.50  1968580.63  18324.79 o 
   6   0   4   281157.09   293741.88   2897.80 o 
   8   0   4   525404.38   567952.25   5669.16 o 
  10   0   4    36834.82    41044.86    633.56 o 
  12   0   4    15731.98    17629.22    417.34 o 
  14   0   4   469143.16   476963.53   5153.56 o 
  16   0   4      813.39     1566.34    208.37 o 
  18   0   4   411059.47   419483.59   5230.82 o 
  20   0   4    23526.34    25786.36    777.34 o 
  22   0   4    22097.50    22584.19    793.52 o 
  24   0   4     2146.74     1659.51    432.41 o 
  26   0   4     3197.01     3616.68    747.07 o 
  28   0   4     1359.73     1348.30    834.66 o 
  30   0   4     2336.68     2664.50    930.97 o 
  32   0   4    21770.83    18779.90   1926.14 o 
 -37   1   4     4965.98     4290.27    803.69 o 
 -35   1   4      379.65      -85.61    475.08 o 
 -33   1   4     3021.08     2407.54    706.25 o 
 -31   1   4    51966.06    51966.13   3055.11 o 
 -29   1   4    54836.39    51239.55   1683.90 o 
 -27   1   4     2424.34     1996.53    298.15 o 
 -25   1   4     2618.25     2939.49    241.47 o 
 -23   1   4    69372.07    73149.88    853.68 o 
 -21   1   4     6881.26     7364.82    227.73 o 
 -19   1   4   283492.44   273454.81   2176.01 o 
 -17   1   4   271879.78   279441.03   2006.35 o 
 -15   1   4   396962.56   404151.19   2866.88 o 
 -13   1   4   211821.27   206989.77   1543.34 o 
 -11   1   4   221299.02   217210.42   1594.59 o 
  -9   1   4      676.73     1134.24     56.51 o 
  -7   1   4     6067.42     4691.21     84.90 o 
  -5   1   4    19497.73    20034.70    184.25 o 
  -3   1   4    11668.04    11669.29    135.62 o 
  -1   1   4     1951.32     1451.55     46.59 o 
   1   1   4     1654.29     1717.85     55.84 o 
   3   1   4    71956.63    73632.19    570.24 o 
   5   1   4    57316.84    58357.63    531.13 o 
   7   1   4   384265.72   376941.28   2659.46 o 
   9   1   4    78807.81    77260.38    694.23 o 
  11   1   4    37000.53    33177.41    399.51 o 
  13   1   4    75451.63    79688.92    839.46 o 
  15   1   4   188775.53   185023.80   1682.24 o 
  17   1   4   122960.28   119771.61   1253.09 o 
  19   1   4    91726.31    92943.63   1160.28 o 
  21   1   4      619.85      841.29    190.94 o 
  23   1   4      316.39      326.31    199.18 o 
  25   1   4      212.78      114.36    269.42 o 
  27   1   4      590.62      535.62    311.29 o 
  29   1   4     1967.06     1794.71    598.66 o 
  31   1   4      876.33      302.02    555.80 o 
 -36   2   4      535.75      131.08    539.14 o 
 -34   2   4      968.62      694.39    516.20 o 
 -32   2   4     4855.68     3959.61    638.65 o 
 -30   2   4     8620.15     9060.25    599.47 o 
 -28   2   4      895.24      622.44    234.10 o 
 -26   2   4     1043.56      819.56    212.01 o 
 -24   2   4    78693.63    84844.75   1451.85 o 
 -22   2   4   558384.00   558860.38   4795.99 o 
 -20   2   4   211154.23   220340.77   1863.90 o 
 -18   2   4     9954.97    10981.91    256.39 o 
 -16   2   4    79988.07    79734.69    788.05 o 
 -14   2   4    29112.59    32058.15    397.32 o 
 -12   2   4   105008.77   106822.39    951.74 o 
 -10   2   4     5916.16     6602.36    124.14 o 
  -8   2   4     2597.30     3056.14     83.30 o 
  -6   2   4    32351.11    34099.09    310.34 o 
  -4   2   4      131.24       89.17     31.92 o 
  -2   2   4     8100.20    11146.17    134.76 o 
   0   2   4    66703.32    73902.02    599.43 o 
   2   2   4    65493.93    68628.23    639.21 o 
   4   2   4    30429.06    35918.80    388.01 o 
   6   2   4    14096.85    14504.60    195.46 o 
   8   2   4   309534.06   310998.88   2335.38 o 
  10   2   4    75441.01    71267.41    717.91 o 
  12   2   4    42952.88    45713.23    550.28 o 
  14   2   4   458050.53   472604.66   3824.68 o 
  16   2   4   141885.89   147407.88   1455.31 o 
  18   2   4    16992.97    16686.85    541.20 o 
  20   2   4     6890.44     8761.68    423.60 o 
  22   2   4    20707.57    18906.16    670.99 o 
  24   2   4    11535.70    12059.19    586.56 o 
  26   2   4    22004.54    22416.04    969.93 o 
  28   2   4      919.13      448.93    401.29 o 
  30   2   4     3314.05     2622.14    996.38 o 
 -35   3   4     5847.07     6361.94    830.80 o 
 -33   3   4     4441.11     3678.19    599.92 o 
 -31   3   4     3620.55     3080.57    407.09 o 
 -29   3   4    20733.87    21578.51    708.84 o 
 -27   3   4    40432.71    42299.96    982.16 o 
 -25   3   4    22083.65    22758.20    707.76 o 
 -23   3   4    84753.13    85439.21   1339.18 o 
 -21   3   4    25517.35    25314.61    581.65 o 
 -19   3   4  1489924.00  1444437.13  10802.62 o 
 -17   3   4    41773.16    43198.13    520.82 o 
 -15   3   4    31836.86    30198.01    389.67 o 
 -13   3   4     3616.24     4007.03    141.09 o 
 -11   3   4    75146.82    78388.16    714.32 o 
  -9   3   4   205430.06   194189.91   1514.22 o 
  -7   3   4    22787.45    23335.26    257.70 o 
  -5   3   4    43589.42    44558.69    414.06 o 
  -3   3   4     7382.12     6479.92    107.13 o 
  -1   3   4      583.19      636.99     44.82 o 
   1   3   4    25374.25    25284.11    277.44 o 
   3   3   4      751.47     1032.83     64.40 o 
   5   3   4    11628.73    10997.75    182.61 o 
   7   3   4   116025.81   107682.58    963.73 o 
   9   3   4    13733.22    16395.17    274.64 o 
  11   3   4  2850097.75  2759247.50  21205.03 o 
  13   3   4   330805.69   321443.13   2602.19 o 
  15   3   4    50672.90    48745.38    647.37 o 
  17   3   4    10614.74    10364.38    382.08 o 
  19   3   4    18484.14    17125.53    549.93 o 
  21   3   4    46609.96    44818.31   1068.63 o 
  23   3   4    26410.57    26203.65    814.11 o 
  25   3   4     9121.90     9071.90    563.24 o 
  27   3   4    17291.04    20178.16    931.77 o 
  29   3   4     4434.73     4943.07   1044.03 o 
  31   3   4    24815.99    27463.08   2166.91 o 
 -34   4   4      848.26      697.69    540.06 o 
 -32   4   4      140.38      133.59    433.54 o 
 -30   4   4    14450.01    14359.78   1051.92 o 
 -28   4   4    25267.40    23940.84   1049.12 o 
 -26   4   4     1581.95     1422.74    340.12 o 
 -24   4   4   100532.27   101859.00   2037.78 o 
 -22   4   4   195890.42   191527.05   2834.30 o 
 -20   4   4      858.84     1566.59    230.23 o 
 -18   4   4    86685.41    83295.05   1008.72 o 
 -16   4   4    17334.45    18752.03    355.97 o 
 -14   4   4      201.23      358.03     85.06 o 
 -12   4   4   116671.02   118004.30   1072.61 o 
 -10   4   4    13531.96    13826.66    215.62 o 
  -8   4   4     2967.38     2608.34     92.15 o 
  -6   4   4      500.31     1020.34     61.96 o 
  -4   4   4    13880.98    16449.90    219.58 o 
  -2   4   4     1005.08     1140.14     58.88 o 
   0   4   4    23368.53    24006.12    262.44 o 
   2   4   4    82426.35    82055.36    743.11 o 
   4   4   4    26972.22    27149.18    341.10 o 
   6   4   4    56047.60    57423.56    615.50 o 
   8   4   4    94766.02    94895.30    877.23 o 
  10   4   4     7779.26     9907.93    239.81 o 
  12   4   4     2853.81     4055.88    180.19 o 
  14   4   4   220611.44   224704.36   2557.32 o 
  16   4   4   219169.17   219215.58   3031.24 o 
  18   4   4     3964.09     5413.57    406.54 o 
  20   4   4    39118.44    40854.26   1138.32 o 
  22   4   4    27225.60    26708.99   1002.63 o 
  24   4   4     2947.91     2397.88    492.85 o 
  26   4   4     3170.81     3441.92    664.53 o 
  28   4   4      114.65     -640.04    543.38 o 
  30   4   4      179.76      113.30    578.51 o 
 -33   5   4     5922.60     6871.25   1043.45 o 
 -31   5   4    30200.61    30311.72   1472.62 o 
 -29   5   4    49919.45    48183.68   1843.43 o 
 -27   5   4      973.46      405.71    366.73 o 
 -25   5   4    53738.97    54543.34   1533.77 o 
 -23   5   4    64439.05    66400.72   1539.53 o 
 -21   5   4     9781.22     8741.66    454.88 o 
 -19   5   4    74356.92    66487.40   1265.43 o 
 -17   5   4    27314.92    27636.22    502.40 o 
 -15   5   4   335911.41   329981.38   2838.61 o 
 -13   5   4   207943.89   199279.05   1786.15 o 
 -11   5   4     1378.26     1384.09     92.39 o 
  -9   5   4     2122.88     2199.54     94.14 o 
  -7   5   4     7160.30     6290.62    146.31 o 
  -5   5   4     2616.73     2672.51     97.27 o 
  -3   5   4     4166.53     4652.26    121.47 o 
  -1   5   4     3209.34     3083.05    101.32 o 
   1   5   4    19019.30    19226.43    264.60 o 
   3   5   4      994.46     1068.71     80.07 o 
   5   5   4   144090.42   136774.47   1216.56 o 
   7   5   4   386532.25   370303.91   3112.24 o 
   9   5   4    78781.98    80334.04    864.15 o 
  11   5   4    43905.42    43737.61    643.88 o 
  13   5   4     1949.34     2811.16    242.31 o 
  15   5   4   268891.88   265897.09   3678.50 o 
  17   5   4   224499.28   223556.48   3677.39 o 
  19   5   4     9533.86    11070.16    606.69 o 
  21   5   4    13613.35    14126.58    728.09 o 
  23   5   4    18267.40    18054.91    969.92 o 
  25   5   4      816.70     1535.47    662.46 o 
  27   5   4     3981.11     2638.63    754.11 o 
  29   5   4     2232.92     1877.29    780.93 o 
 -32   6   4     1295.66      991.12    623.27 o 
 -30   6   4      116.83      -79.61    425.38 o 
 -28   6   4    36441.55    30501.28   4173.31 o 
 -26   6   4   274704.13   262023.80   5227.78 o 
 -24   6   4     3936.67     4288.85    472.60 o 
 -22   6   4    62042.61    63073.52   1501.16 o 
 -20   6   4    28417.13    29148.42   1112.64 o 
 -18   6   4   150042.02   147335.45   2409.83 o 
 -16   6   4   845826.06   837284.38   8770.94 o 
 -14   6   4    10871.09    11090.10    290.79 o 
 -12   6   4   176262.77   172466.45   1658.98 o 
 -10   6   4    10618.75    10402.40    243.59 o 
  -8   6   4     1644.29     1317.98     97.61 o 
  -6   6   4     4628.21     5112.02    152.04 o 
  -4   6   4      221.32      139.94     62.67 o 
  -2   6   4    32704.13    31415.17    461.89 o 
   0   6   4    10984.04    10322.44    195.40 o 
   2   6   4     8635.12     9259.87    195.01 o 
   4   6   4   719254.25   698662.50   6088.60 o 
   6   6   4    19808.09    18863.74    332.78 o 
   8   6   4   268846.19   260062.83   2411.78 o 
  10   6   4    48206.80    48921.21    700.94 o 
  12   6   4     6983.97     5907.21    290.99 o 
  14   6   4   226220.42   218716.81   3575.34 o 
  16   6   4     3866.51     3456.62    391.98 o 
  18   6   4   303307.94   285244.13   4581.39 o 
  20   6   4    29870.43    31736.83   1248.47 o 
  22   6   4    11989.83    12018.59   1187.79 o 
  24   6   4     1241.79      635.63    754.41 o 
  26   6   4     5801.86     6161.89    954.97 o 
 -31   7   4     5591.31     5470.34    859.25 o 
 -29   7   4    17848.31    15797.49   1175.76 o 
 -27   7   4     2213.53     1748.44    873.67 o 
 -25   7   4    31799.56    30437.56   1472.62 o 
 -23   7   4    11291.72    11446.89    731.51 o 
 -21   7   4    10485.03     8408.02    578.33 o 
 -19   7   4    13146.29    10259.10    581.54 o 
 -17   7   4   171291.77   172546.22   2238.17 o 
 -15   7   4    53717.57    53546.74    942.61 o 
 -13   7   4    17265.53    16673.12    464.68 o 
 -11   7   4    82509.02    79990.55   1192.08 o 
  -9   7   4      404.29      341.87     96.31 o 
  -7   7   4      694.25      580.90    113.32 o 
  -5   7   4      896.51      802.95     81.72 o 
  -3   7   4     6279.54     6556.20    229.38 o 
  -1   7   4      182.87      184.09     95.05 o 
   1   7   4      330.24      418.58     93.67 o 
   3   7   4    82965.59    79993.76    945.49 o 
   5   7   4     3279.75     3696.00    183.23 o 
   7   7   4    87951.47    83578.08   1204.94 o 
   9   7   4   124875.39   124733.52   1673.70 o 
  11   7   4    11408.21    11464.35    353.52 o 
  13   7   4   101488.96   102403.44   1991.94 o 
  15   7   4    48708.78    48522.54   1248.96 o 
  17   7   4     1851.96     1750.94    432.94 o 
  19   7   4    64072.05    68921.74   3033.68 o 
  21   7   4      105.49      421.11    754.41 o 
  23   7   4      237.31     -258.13    547.51 o 
  25   7   4     3218.59     4547.00    954.97 o 
 -28   8   4     9985.55    10857.27   1246.92 o 
 -26   8   4     4048.43     3653.38    924.61 o 
 -24   8   4    25272.77    24840.23   2147.26 o 
 -22   8   4   342007.06   330377.31   7614.74 o 
 -20   8   4   228860.47   224934.45   5378.34 o 
 -18   8   4     5508.87     6860.51    791.99 o 
 -16   8   4    67035.01    66960.71   1429.50 o 
 -14   8   4    21596.23    22160.02   1019.05 o 
 -12   8   4    71047.03    67350.90   1295.15 o 
 -10   8   4    11559.79    12131.76    353.33 o 
  -8   8   4    10984.64    10628.71    281.56 o 
  -6   8   4     5561.27     6199.17    389.81 o 
  -4   8   4      227.29       20.29    165.67 o 
  -2   8   4    37579.59    36991.39    766.64 o 
   0   8   4    40626.08    39340.11    737.85 o 
   2   8   4      324.57      141.05    122.80 o 
   4   8   4     6866.67     6636.35    239.20 o 
   6   8   4      201.39      -81.76    128.01 o 
   8   8   4   110599.38   113509.78   1784.10 o 
  10   8   4   131229.56   128040.00   2153.84 o 
  12   8   4    47890.82    46403.93   1185.28 o 
  14   8   4   158417.86   157404.19   3340.93 o 
  16   8   4    12730.04    12427.97   1183.82 o 
  18   8   4      684.23      160.51    567.50 o 
  20   8   4     1190.32     1203.84    688.85 o 
  22   8   4     1636.27     1544.69    736.38 o 
  24   8   4    14150.52    12147.27   1310.42 o 
 -27   9   4     9023.05    10412.01   1061.36 o 
 -25   9   4    24278.50    22285.51   1403.14 o 
 -23   9   4    58095.70    58552.94   3034.64 o 
 -21   9   4    13143.34    14276.45   1105.27 o 
 -19   9   4   392077.34   399441.31  10106.92 o 
 -17   9   4     3094.15     2947.03    646.38 o 
 -15   9   4    13129.75    12937.65    635.15 o 
 -13   9   4      743.20      526.48    224.01 o 
 -11   9   4    17153.50    17889.37    474.50 o 
  -9   9   4    87992.70    84593.60   2423.35 o 
  -7   9   4    12509.62    12382.24    574.44 o 
  -5   9   4     3679.68     4505.25    373.06 o 
  -3   9   4     7806.87     8235.73    415.68 o 
  -1   9   4      210.71      337.09    211.58 o 
   1   9   4    20451.61    21210.37    684.02 o 
   3   9   4    11512.73    11990.69    600.65 o 
   5   9   4      777.17      310.87    185.80 o 
   7   9   4    43690.31    45308.86    870.77 o 
   9   9   4    28569.26    29867.90    833.51 o 
  11   9   4   450420.28   453776.47   9308.63 o 
  13   9   4    70283.28    70741.60   2905.75 o 
  15   9   4      860.09      933.35    611.64 o 
  17   9   4     4423.04     4065.58    881.81 o 
  19   9   4     1982.48      698.64    655.62 o 
  21   9   4    28693.29    25466.78   1795.98 o 
 -24  10   4    33259.43    33668.86   1761.58 o 
 -22  10   4    16524.52    15457.31   1203.17 o 
 -20  10   4      239.49      195.51    575.75 o 
 -18  10   4    64349.17    66497.62   2408.09 o 
 -16  10   4     3146.55     2661.64    688.37 o 
 -14  10   4     2246.67     3644.40    715.67 o 
 -12  10   4    21336.04    19990.28   2101.28 o 
 -10  10   4    22981.74    23942.91   1097.70 o 
  -8  10   4      645.56      519.03    379.74 o 
  -6  10   4      331.74      214.96    303.83 o 
  -4  10   4        0.60     -328.82    219.22 o 
  -2  10   4       35.34       38.88    222.45 o 
   0  10   4     4067.18     4116.72    390.75 o 
   2  10   4    31123.20    32613.56    999.35 o 
   4  10   4      960.41      903.57    330.43 o 
   6  10   4     9133.14     9620.11    707.45 o 
   8  10   4     3086.42     3445.10    748.06 o 
  10  10   4    32338.41    33130.89   1685.22 o 
  12  10   4    10991.52    12668.25   1107.83 o 
  14  10   4     5330.28     5597.87   1023.71 o 
  16  10   4    27994.31    26506.42   2311.37 o 
  18  10   4       13.19      778.48   1364.35 o 
 -19  11   4    14643.22    16231.85   1279.20 o 
 -17  11   4      492.43     1020.18    675.10 o 
 -15  11   4    87777.30    87619.37   3046.53 o 
 -13  11   4    86623.28    86844.94   5873.56 o 
 -11  11   4      555.79      156.22    527.99 o 
  -9  11   4     1023.25      468.29    466.54 o 
  -7  11   4     1445.00     1166.36    467.44 o 
  -5  11   4     8574.22     8978.56    692.65 o 
  -3  11   4     4338.24     4721.68    515.30 o 
  -1  11   4      356.45     -471.57    314.38 o 
   1  11   4     3563.65     3766.01    460.36 o 
   3  11   4     4021.79     3185.56    600.98 o 
   5  11   4    76100.55    84197.78   2430.96 o 
   7  11   4   127703.48   134678.48   3897.99 o 
   9  11   4     2106.52      919.78    754.41 o 
  11  11   4    19425.34    17419.65   1499.20 o 
  13  11   4     5790.83     6037.07   1079.86 o 
 -14  12   4     2457.96     1601.99    734.70 o 
 -12  12   4    14551.14    15518.30   1221.78 o 
 -10  12   4      347.76     -252.36    750.64 o 
  -8  12   4     2134.81     2151.98    577.34 o 
  -6  12   4     1514.98       20.20    592.04 o 
  -4  12   4       12.31     -614.06    531.73 o 
  -2  12   4      460.82     -322.72    700.16 o 
   0  12   4      360.52       22.09    527.24 o 
   2  12   4     1365.05     1097.47    641.25 o 
   4  12   4    60224.86    66519.65   2984.96 o 
   6  12   4     5347.78     5932.18   1155.69 o 
   8  12   4    34467.07    34204.37   2124.74 o 
 -37   1   5    21386.86    19600.94   1417.51 o 
 -35   1   5     5656.40     4963.12    770.79 o 
 -33   1   5    28322.95    30231.56   1633.91 o 
 -31   1   5    38283.64    38294.80   2889.22 o 
 -29   1   5      856.12     1236.64    317.97 o 
 -27   1   5   456409.03   481022.16   5664.32 o 
 -25   1   5    10979.07    12521.13    380.64 o 
 -23   1   5   476709.06   510044.31   3995.95 o 
 -21   1   5    42577.35    42870.95    533.20 o 
 -19   1   5     3387.31     3598.33    142.97 o 
 -17   1   5   187564.47   194417.34   1455.63 o 
 -15   1   5   129070.59   141966.45   1142.99 o 
 -13   1   5    96681.67    98321.53    855.09 o 
 -11   1   5     1945.16     2670.30     89.86 o 
  -9   1   5    53282.41    55814.34    481.41 o 
  -7   1   5     7469.68     6158.04    114.42 o 
  -5   1   5    34889.46    38188.80    329.14 o 
  -3   1   5    11726.89    15120.69    165.24 o 
  -1   1   5    26968.97    25699.34    251.34 o 
   1   1   5   161150.63   169501.67   1198.68 o 
   3   1   5  1482058.88  1474199.88  10556.50 o 
   5   1   5    51753.01    47141.04    473.45 o 
   7   1   5   382993.59   367361.97   2655.75 o 
   9   1   5   126335.08   127489.69   1076.91 o 
  11   1   5    43531.81    46555.95    521.42 o 
  13   1   5    36580.16    36900.31    510.51 o 
  15   1   5   166599.80   173897.92   1612.03 o 
  17   1   5    24887.22    25062.46    465.07 o 
  19   1   5     2706.64     2771.22    227.01 o 
  21   1   5     4500.59     4518.12    318.54 o 
  23   1   5     3020.58     3433.17    337.79 o 
  25   1   5    12623.72    12630.06    861.20 o 
  27   1   5     1262.97     1454.42    386.99 o 
  29   1   5    10509.76    11910.36   1086.76 o 
  31   1   5    34773.81    35276.75   1890.44 o 
 -36   2   5     1410.70     1404.03    601.22 o 
 -34   2   5    35022.20    31642.26   2247.17 o 
 -32   2   5     1686.12     1476.96    494.79 o 
 -30   2   5   207429.30   203243.61   3543.66 o 
 -28   2   5      284.68      479.55    228.17 o 
 -26   2   5    29845.75    28908.54    705.85 o 
 -24   2   5   123469.56   128542.13   1627.73 o 
 -22   2   5    98544.87    96139.48   1013.36 o 
 -20   2   5   455802.13   454343.47   3448.88 o 
 -18   2   5    28762.23    26385.18    383.13 o 
 -16   2   5   142794.88   136474.31   1215.77 o 
 -14   2   5     2253.62     2472.61    120.33 o 
 -12   2   5      461.21      927.10     88.49 o 
 -10   2   5     3794.37     4149.29    109.83 o 
  -8   2   5     2773.30     2428.82     93.20 o 
  -6   2   5    16762.55    15180.00    198.54 o 
  -4   2   5   204874.69   214186.83   1613.37 o 
  -2   2   5   122998.43   110773.30    858.42 o 
   0   2   5   925557.81   898117.88   6944.18 o 
   2   2   5    23913.47    22525.96    280.97 o 
   4   2   5     9803.63     8896.29    141.51 o 
   6   2   5   205913.89   202295.03   1503.90 o 
   8   2   5   205948.11   192342.28   1498.81 o 
  10   2   5   481531.88   467205.53   3643.73 o 
  12   2   5   285733.88   293850.53   2415.19 o 
  14   2   5    78897.65    77430.44    855.35 o 
  16   2   5     3671.84     3922.78    211.07 o 
  18   2   5    20169.23    19693.91    527.84 o 
  20   2   5     3819.21     3204.49    283.06 o 
  22   2   5     1689.43     1556.60    291.88 o 
  24   2   5     1130.39      712.58    316.03 o 
  26   2   5     7070.44     7097.23    614.89 o 
  28   2   5    29528.23    31172.21   1876.70 o 
  30   2   5    36843.64    37878.59   1531.83 o 
 -35   3   5       33.76     -512.15    468.94 o 
 -33   3   5     3556.48     2744.50    684.84 o 
 -31   3   5     3016.93     3182.78    362.42 o 
 -29   3   5    10330.38    10102.14    501.49 o 
 -27   3   5      203.86      -37.71    198.69 o 
 -25   3   5     2067.70     1743.48    255.26 o 
 -23   3   5     3245.81     3141.88    262.08 o 
 -21   3   5     8946.58     9347.89    304.98 o 
 -19   3   5     8262.93     8141.72    233.10 o 
 -17   3   5    17477.08    18183.02    299.55 o 
 -15   3   5      607.47      490.06     70.49 o 
 -13   3   5     1106.83     1076.93     86.80 o 
 -11   3   5    17420.26    18607.48    320.95 o 
  -9   3   5     5414.00     5572.22    126.67 o 
  -7   3   5     5350.39     5208.24    109.68 o 
  -5   3   5       55.44      207.56     41.00 o 
  -3   3   5     3404.15     2731.00     95.15 o 
  -1   3   5     7547.91     7606.50    131.35 o 
   1   3   5    12229.02    11054.57    162.28 o 
   3   3   5    25318.99    24307.88    298.66 o 
   5   3   5    20148.27    22078.36    315.54 o 
   7   3   5       63.62      260.45     66.84 o 
   9   3   5    31473.30    31708.09    422.44 o 
  11   3   5     6122.48     7459.98    194.34 o 
  13   3   5    13705.56    13388.94    264.29 o 
  15   3   5     1514.41     1708.80    172.08 o 
  17   3   5      436.17      418.39    161.00 o 
  19   3   5     3663.23     3881.63    315.73 o 
  21   3   5     1984.64     1835.14    296.98 o 
  23   3   5      592.48      319.21    265.53 o 
  25   3   5      760.34       85.92    295.53 o 
  27   3   5     1079.15     1189.56    427.19 o 
  29   3   5     2492.38     2116.06   1300.15 o 
 -34   4   5    16262.69    16748.63   1125.35 o 
 -32   4   5     5107.63     5309.57    610.15 o 
 -30   4   5   216387.73   217760.09   3705.43 o 
 -28   4   5    17229.91    16598.20   1012.33 o 
 -26   4   5    49012.52    48639.58   1286.92 o 
 -24   4   5    75000.06    70912.48   1792.05 o 
 -22   4   5    45741.77    48339.30   1069.04 o 
 -20   4   5   280573.69   266100.28   3854.38 o 
 -18   4   5    63007.59    62347.99    775.07 o 
 -16   4   5   106677.09   102446.34   1098.86 o 
 -14   4   5    42181.92    42486.09    503.13 o 
 -12   4   5     5850.91     7321.40    181.63 o 
 -10   4   5    10599.72    11649.94    202.17 o 
  -8   4   5     1402.47     1429.18     79.47 o 
  -6   4   5     3605.90     2888.43     90.14 o 
  -4   4   5    22964.51    23139.79    274.23 o 
  -2   4   5    24222.52    22210.83    283.28 o 
   0   4   5   807923.81   793897.88   5786.69 o 
   2   4   5    51591.86    46807.94    489.96 o 
   4   4   5    59882.35    56954.35    623.59 o 
   6   4   5   604389.63   578272.06   4754.58 o 
   8   4   5   259986.17   247345.95   2126.17 o 
  10   4   5   401304.75   392944.72   3573.89 o 
  12   4   5   468721.69   453787.41   4246.66 o 
  14   4   5   104501.57   102380.62   1484.92 o 
  16   4   5    38849.53    37944.68    778.73 o 
  18   4   5    22570.26    22072.21    717.92 o 
  20   4   5      889.73      417.94    452.23 o 
  22   4   5    12002.50    12427.01    707.53 o 
  24   4   5     6382.75     6813.55    764.54 o 
  26   4   5    11414.31    11098.06   1106.05 o 
  28   4   5    14744.26    15639.31   1303.91 o 
 -33   5   5    11084.74    10972.52    990.96 o 
 -31   5   5     4976.39     4980.02    745.35 o 
 -29   5   5     5103.51     3692.47    518.23 o 
 -27   5   5   279980.00   279771.50   7443.91 o 
 -25   5   5    20974.59    19613.86    818.18 o 
 -23   5   5   131617.94   121565.36   3731.77 o 
 -21   5   5     5073.38     4959.00    367.74 o 
 -19   5   5      418.81      545.56    213.97 o 
 -17   5   5    54045.51    52211.71    789.88 o 
 -15   5   5    36490.70    34855.07    480.91 o 
 -13   5   5   103017.98   101712.28   1043.83 o 
 -11   5   5     1836.04     2121.70    104.03 o 
  -9   5   5     1157.39     1209.63     77.61 o 
  -7   5   5     5118.54     6216.32    145.69 o 
  -5   5   5     1205.87     1096.45     84.22 o 
  -3   5   5    10167.81    10224.89    199.13 o 
  -1   5   5     1002.63     1244.89     85.55 o 
   1   5   5    83041.34    78247.37    732.67 o 
   3   5   5   427064.44   399639.75   3383.99 o 
   5   5   5   217253.61   211803.94   1902.88 o 
   7   5   5   315962.81   303848.03   2765.67 o 
   9   5   5    19021.46    18752.16    371.58 o 
  11   5   5     1830.79     1918.35    190.27 o 
  13   5   5    19182.75    16323.55    517.00 o 
  15   5   5    99839.50   100276.56   1827.61 o 
  17   5   5    30686.58    28021.90    913.83 o 
  19   5   5    17332.43    17852.47    753.32 o 
  21   5   5     4464.16     5305.68    510.76 o 
  23   5   5     1145.25     1866.83    963.07 o 
  25   5   5     7533.63     6622.02    927.38 o 
  27   5   5      314.82     -281.51    963.07 o 
 -32   6   5      207.66     -389.50    483.72 o 
 -30   6   5      263.36     1042.98    511.18 o 
 -28   6   5     8035.94     8631.39    892.32 o 
 -26   6   5    24350.05    23690.94   1033.09 o 
 -24   6   5    32771.18    31653.41   1042.76 o 
 -22   6   5    10872.42    11159.46    613.44 o 
 -20   6   5    14993.05    13715.52    644.72 o 
 -18   6   5    45025.79    42199.32   1015.36 o 
 -16   6   5     2801.92     3188.24    271.02 o 
 -14   6   5    11815.30    11548.95    338.48 o 
 -12   6   5    16485.37    16994.59    311.41 o 
 -10   6   5     6167.39     6730.13    199.17 o 
  -8   6   5      117.41     -136.13     90.76 o 
  -6   6   5    21283.65    20001.01    298.59 o 
  -4   6   5     4364.25     4258.73    148.13 o 
  -2   6   5       11.00      116.56     64.52 o 
   0   6   5      205.61      302.60     68.46 o 
   2   6   5    59977.20    56831.96    664.20 o 
   4   6   5    14239.55    15751.42    301.99 o 
   6   6   5    53822.82    50989.25    743.05 o 
   8   6   5    33512.51    34108.63    585.15 o 
  10   6   5     6949.52     6899.20    290.32 o 
  12   6   5    42690.81    43547.56    938.57 o 
  14   6   5    21899.44    21240.05    766.19 o 
  16   6   5    14387.01    13803.89    693.90 o 
  18   6   5      946.33      664.95    309.89 o 
  20   6   5      397.38      354.43    414.94 o 
  22   6   5      212.20      548.47    530.19 o 
  24   6   5     3898.87     3316.01   1251.99 o 
  26   6   5     6191.64     4400.03   1027.28 o 
 -31   7   5    42730.17    44461.44   1945.37 o 
 -29   7   5     3291.80     3359.43    697.53 o 
 -27   7   5   159997.80   154733.16   7317.00 o 
 -25   7   5     1564.12     1288.85    537.08 o 
 -23   7   5   269256.31   265483.84   6195.46 o 
 -21   7   5   118225.13   115863.12   2487.28 o 
 -19   7   5     1883.32     1346.93    322.15 o 
 -17   7   5   123404.39   122119.31   1696.76 o 
 -15   7   5    31866.90    32118.44    979.25 o 
 -13   7   5    10110.67    10882.81    480.79 o 
 -11   7   5     5025.37     5567.08    242.29 o 
  -9   7   5     7802.10     7598.35    237.64 o 
  -7   7   5    12425.22    13275.56    296.53 o 
  -5   7   5      479.31      523.30    109.38 o 
  -3   7   5    47543.13    47808.86    676.01 o 
  -1   7   5    96837.76    91811.78    983.59 o 
   1   7   5    28174.68    28060.74    436.51 o 
   3   7   5   294371.09   288112.66   2791.24 o 
   5   7   5    26599.79    27165.52    548.58 o 
   7   7   5   111957.62   112989.58   1559.35 o 
   9   7   5   146876.92   139224.72   2082.77 o 
  11   7   5     1398.58     1293.15    209.97 o 
  13   7   5   102504.13   102593.12   2022.86 o 
  15   7   5    73830.00    78709.05   1807.69 o 
  17   7   5      325.22      818.61    544.80 o 
  19   7   5     3580.38     3881.10    813.42 o 
  21   7   5     1290.68     1605.12    703.69 o 
  23   7   5     2877.58     2933.36    808.72 o 
  25   7   5     8853.80    10048.74   1215.73 o 
 -30   8   5    44839.39    47066.83   2059.53 o 
 -28   8   5     1793.36     1414.88    637.71 o 
 -26   8   5     2709.38     2728.15    678.92 o 
 -24   8   5    34860.72    35410.63   1646.33 o 
 -22   8   5    10028.81     9422.69    942.64 o 
 -20   8   5   189332.70   184712.80   3925.48 o 
 -18   8   5     6620.54     6749.72    471.67 o 
 -16   8   5    10910.32     9890.48    659.55 o 
 -14   8   5    14307.66    13536.22    542.28 o 
 -12   8   5      387.07      300.15    159.80 o 
 -10   8   5     1345.30     1131.64    164.89 o 
  -8   8   5     4841.67     4783.43    206.14 o 
  -6   8   5     2557.22     2549.75    185.92 o 
  -4   8   5    75590.17    77095.73   1189.60 o 
  -2   8   5    49765.25    48307.54    801.97 o 
   0   8   5   117343.18   112439.16   1391.46 o 
   2   8   5     2547.29     2309.99    196.00 o 
   4   8   5     2100.26     2166.53    173.62 o 
   6   8   5      631.03      747.12    187.49 o 
   8   8   5    16607.27    14289.40    550.35 o 
  10   8   5   196044.84   191533.28   3216.88 o 
  12   8   5    45998.24    45422.18   1363.88 o 
  14   8   5     8372.56     9226.76   1235.94 o 
  16   8   5     1235.21      740.78    609.95 o 
  18   8   5     9483.30     8571.34   1055.35 o 
  20   8   5      142.71      212.46    609.22 o 
  22   8   5     1497.21      948.26    882.82 o 
 -27   9   5    16850.65    16452.93   1250.69 o 
 -25   9   5    14330.62    15279.69   1185.70 o 
 -23   9   5      930.68      752.73    546.71 o 
 -21   9   5    56943.04    60599.15   2248.13 o 
 -19   9   5    10731.18    11562.50   2172.94 o 
 -17   9   5    23843.74    21848.43   1251.44 o 
 -15   9   5     1029.01      976.46    289.43 o 
 -13   9   5      823.70      475.85    226.96 o 
 -11   9   5     9626.14    10434.95    441.45 o 
  -9   9   5     1780.43     1621.01    313.01 o 
  -7   9   5     2092.79     1400.33    445.01 o 
  -5   9   5     3610.25     2988.69    378.77 o 
  -3   9   5     6432.25     7045.08    393.80 o 
  -1   9   5    26833.40    26639.89    840.25 o 
   1   9   5    83530.13    87298.89   1657.97 o 
   3   9   5    42172.16    41543.45    933.10 o 
   5   9   5    23762.00    23389.97    561.13 o 
   7   9   5     6002.32     6524.47    401.46 o 
   9   9   5    82967.11    86916.09   1681.21 o 
  11   9   5       43.70     1084.03    624.72 o 
  13   9   5    17406.17    19336.68   2118.76 o 
  15   9   5     3006.68     3117.95    808.72 o 
  17   9   5     1616.66     1027.28    680.99 o 
  19   9   5     8791.99     8935.79   1183.82 o 
  21   9   5     9412.42    10594.75   1492.76 o 
 -24  10   5    61388.44    64666.88   2483.50 o 
 -22  10   5     1032.62      667.49    576.13 o 
 -20  10   5    55554.65    58836.07   2264.40 o 
 -18  10   5     9238.95     8947.99    948.35 o 
 -16  10   5    37922.00    39660.83   1940.44 o 
 -14  10   5    23965.02    23586.45   2124.14 o 
 -12  10   5      208.24     -353.78    239.46 o 
 -10  10   5    11575.85    12586.42    826.66 o 
  -8  10   5     6251.53     5992.35    733.62 o 
  -6  10   5      386.44      385.77    328.74 o 
  -4  10   5     5849.93     5352.60    469.52 o 
  -2  10   5       86.36      -59.25    250.00 o 
   0  10   5    82264.72    89888.59   1970.31 o 
   2  10   5    47192.75    51905.25   1414.88 o 
   4  10   5    23382.05    23799.64   1686.62 o 
   6  10   5   226295.34   220359.66   3993.36 o 
   8  10   5    37672.91    36448.07   1736.21 o 
  10  10   5    47715.45    44530.69   1957.09 o 
  12  10   5    41508.80    44990.80   2320.01 o 
  14  10   5    11614.68    11481.53   1396.45 o 
  16  10   5    28453.01    27605.95   1851.03 o 
 -19  11   5     3249.37     2586.33    743.40 o 
 -17  11   5     6586.24     7277.76   1503.52 o 
 -15  11   5     2710.31     1835.44   1090.91 o 
 -13  11   5    17733.42    19076.31   2869.51 o 
 -11  11   5     1244.04      958.64    599.92 o 
  -9  11   5      847.13      118.51    584.96 o 
  -7  11   5     1112.34      845.19    405.36 o 
  -5  11   5       35.86       11.31    410.29 o 
  -3  11   5       66.77     -383.82    390.05 o 
  -1  11   5      489.60       81.08    374.91 o 
   1  11   5     5764.60     5994.14    709.35 o 
   3  11   5    71558.45    73260.27   2586.71 o 
   5  11   5    38581.94    37509.22   1823.42 o 
   7  11   5    21077.02    21360.09   1644.68 o 
   9  11   5     1188.92      809.93    689.84 o 
  11  11   5      301.03      330.82    669.36 o 
  13  11   5      964.26     1141.79    754.11 o 
 -14  12   5     7111.45     6526.17    941.77 o 
 -12  12   5     4976.66     5277.82    872.19 o 
 -10  12   5     2257.84     1558.63    689.38 o 
  -8  12   5      188.50     -387.28    585.98 o 
  -6  12   5    10781.28    12612.50   1453.67 o 
  -4  12   5     8151.41     7588.85    842.11 o 
  -2  12   5       16.51     -682.76    455.18 o 
   0  12   5     2060.30     1322.15    645.17 o 
   2  12   5    37387.10    41575.84   2292.34 o 
   4  12   5    12695.76    16326.90   1520.89 o 
   6  12   5    54045.07    56454.81   2731.87 o 
 -38   0   6    55462.74    56371.80   3531.26 o 
 -36   0   6      480.66     1733.53    834.66 o 
 -34   0   6   106532.13   102406.63   5040.08 o 
 -32   0   6    92656.70    84910.84   4365.93 o 
 -30   0   6    21798.67    23306.34   1926.14 o 
 -28   0   6   629670.06   695501.31  13132.30 o 
 -26   0   6   528793.00   587488.38   9122.64 o 
 -24   0   6    44301.30    46192.15    902.45 o 
 -22   0   6     7599.06     8639.64    314.71 o 
 -20   0   6    58690.67    65455.62    927.65 o 
 -18   0   6    49272.01    52050.34    804.89 o 
 -16   0   6    29270.11    32539.05    565.37 o 
 -14   0   6     4301.88     5621.02    208.35 o 
 -12   0   6    26056.21    30050.79    482.37 o 
 -10   0   6   186343.55   191073.19   2042.79 o 
  -8   0   6  1124855.13  1147429.13  11191.24 o 
  -6   0   6   613256.19   656749.00   5933.82 o 
  -4   0   6     8433.19     7620.15    178.45 o 
  -2   0   6     2937.84     3390.35    124.63 o 
   2   0   6   703005.56   709307.19   6924.40 o 
   4   0   6   821067.75   863580.94   8435.61 o 
   6   0   6    59492.04    65674.41    849.42 o 
   8   0   6    21658.68    21528.10    413.53 o 
  10   0   6     3132.82     3412.44    197.22 o 
  12   0   6    16215.65    16498.91    524.34 o 
  14   0   6    89413.90    90244.95   1475.66 o 
  16   0   6     1033.59      943.48    217.62 o 
  18   0   6     8236.02     8957.12    474.60 o 
  20   0   6    17900.15    19294.31   1219.97 o 
  22   0   6    25484.26    28091.25   1431.78 o 
  24   0   6   117221.96   120752.15   4253.57 o 
  26   0   6      118.37     -738.36    577.84 o 
  28   0   6     3640.73     4365.93   1059.38 o 
  30   0   6    45920.44    48185.70   3178.14 o 
 -37   1   6    20575.73    18137.96   1347.07 o 
 -35   1   6      294.17      269.66    510.37 o 
 -33   1   6    12243.19    12492.63   1055.36 o 
 -31   1   6   312582.13   320847.34   8852.58 o 
 -29   1   6   123311.51   124857.09   2132.08 o 
 -27   1   6     8195.70     7851.63    411.18 o 
 -25   1   6     3205.56     2859.70    217.55 o 
 -23   1   6    42496.97    43912.37    563.81 o 
 -21   1   6    13736.79    13461.11    329.89 o 
 -19   1   6     2335.33     3351.20    142.33 o 
 -17   1   6    89849.71    91101.44    858.35 o 
 -15   1   6     3624.37     3641.64    126.18 o 
 -13   1   6    29532.43    29316.47    342.74 o 
 -11   1   6   115599.27   120540.21    992.28 o 
  -9   1   6     9899.93    10727.85    156.26 o 
  -7   1   6   104911.11   104262.41    770.48 o 
  -5   1   6     8130.98     8309.70    128.47 o 
  -3   1   6   193055.91   193507.22   1434.72 o 
  -1   1   6   436699.66   430414.16   2803.58 o 
   1   1   6    29101.30    27376.32    269.29 o 
   3   1   6     1067.88      991.38     60.13 o 
   5   1   6    26127.98    26986.18    317.11 o 
   7   1   6   270322.69   253085.13   1865.77 o 
   9   1   6    26308.07    27306.54    360.32 o 
  11   1   6     3005.23     2666.14    138.01 o 
  13   1   6    37003.26    35783.66    518.50 o 
  15   1   6    11003.26    11311.59    296.40 o 
  17   1   6     5353.82     4743.09    259.05 o 
  19   1   6     3009.47     2287.49    243.48 o 
  21   1   6     1581.91     1513.34    250.14 o 
  23   1   6     1485.37     1204.31    287.97 o 
  25   1   6    12660.34    12441.30   1251.89 o 
  27   1   6    87446.38    83274.93   2121.64 o 
  29   1   6     3710.08     2242.81    667.05 o 
 -36   2   6     8628.50     7477.38    884.42 o 
 -34   2   6    33459.29    34437.11   1782.54 o 
 -32   2   6    77839.68    73335.27   2622.45 o 
 -30   2   6    30487.59    34202.60    980.54 o 
 -28   2   6     8377.16     8155.64    443.97 o 
 -26   2   6     2859.67     3028.65    281.48 o 
 -24   2   6   158759.98   169874.77   1956.28 o 
 -22   2   6   201867.09   204827.89   1821.39 o 
 -20   2   6    58542.61    60530.53    681.62 o 
 -18   2   6    25729.04    24912.45    341.73 o 
 -16   2   6     2149.38     2302.15    108.17 o 
 -14   2   6    10633.82    11498.45    245.42 o 
 -12   2   6    12171.20    13326.90    212.38 o 
 -10   2   6     3226.51     3000.08     95.94 o 
  -8   2   6    39822.97    41712.77    441.35 o 
  -6   2   6     1905.44     2548.77     74.25 o 
  -4   2   6   540384.44   567728.13   4226.42 o 
  -2   2   6   761665.94   795184.63   5723.26 o 
   0   2   6   867525.94   919359.94   6798.85 o 
   2   2   6     1532.26     1579.67     71.53 o 
   4   2   6    25958.13    27030.73    292.39 o 
   6   2   6   174995.11   173653.86   1360.49 o 
   8   2   6   139914.88   144411.80   1298.77 o 
  10   2   6     7900.99     6708.01    199.03 o 
  12   2   6    14612.29    15664.71    336.57 o 
  14   2   6    49674.20    52033.29    650.03 o 
  16   2   6     9329.48    10844.48    362.72 o 
  18   2   6     1049.54      989.16    202.14 o 
  20   2   6    21588.47    20728.25    608.89 o 
  22   2   6     1623.13      962.68    287.11 o 
  24   2   6     3867.82     4080.40    491.16 o 
  26   2   6    20404.33    21638.74   1150.53 o 
  28   2   6    44620.14    45939.87   1876.84 o 
 -37   3   6    22836.26    26672.15   2022.45 o 
 -35   3   6   213424.89   228129.58   6601.56 o 
 -33   3   6   233744.75   235345.13   5884.65 o 
 -31   3   6   147182.97   147055.05   2372.86 o 
 -29   3   6    13022.60    12518.87    546.40 o 
 -27   3   6    82393.70    81427.50   1487.92 o 
 -25   3   6    28721.52    32098.87    741.44 o 
 -23   3   6    68672.98    61803.80   1358.15 o 
 -21   3   6   195837.83   197883.41   1996.37 o 
 -19   3   6   149098.45   147079.55   1370.53 o 
 -17   3   6    39804.32    38674.20    482.30 o 
 -15   3   6     3928.58     3776.08    137.20 o 
 -13   3   6      527.10      460.65     75.08 o 
 -11   3   6    26678.06    26713.24    356.91 o 
  -9   3   6     4273.85     3696.55     95.26 o 
  -7   3   6     5750.49     7277.83    137.75 o 
  -5   3   6   211489.48   192007.84   1418.14 o 
  -3   3   6   557854.56   533664.13   4053.14 o 
  -1   3   6   643681.69   622665.00   4431.75 o 
   1   3   6   801866.81   803277.44   5693.73 o 
   3   3   6     1330.65     2355.87     93.79 o 
   5   3   6     4621.07     4211.94    176.10 o 
   7   3   6   165411.59   164925.64   1488.10 o 
   9   3   6   242765.48   255564.05   2252.45 o 
  11   3   6   845350.56   818326.31   6057.48 o 
  13   3   6    19485.13    19820.23    377.73 o 
  15   3   6     2584.94     2859.40    214.56 o 
  17   3   6     4732.72     4834.18    280.71 o 
  19   3   6     1057.20      870.51    241.47 o 
  21   3   6     6336.68     6664.31    437.97 o 
  23   3   6    19914.70    20509.69    781.29 o 
  25   3   6     2748.65     2056.07    414.42 o 
  27   3   6    65623.86    67975.85   2364.34 o 
  29   3   6    85348.11    91723.32   3324.07 o 
 -36   4   6      319.19      -32.10    802.56 o 
 -34   4   6    25759.49    26927.16   1205.63 o 
 -32   4   6     4113.35     4367.43    612.77 o 
 -30   4   6    77000.66    74981.66   1874.68 o 
 -28   4   6     7342.76     7599.14    493.66 o 
 -26   4   6      208.43      144.08    332.60 o 
 -24   4   6   196513.55   197412.14   2944.24 o 
 -22   4   6    39020.84    36823.57    964.69 o 
 -20   4   6    14641.55    14401.39    647.98 o 
 -18   4   6    27038.69    27549.00    546.76 o 
 -16   4   6      240.59       12.58     82.27 o 
 -14   4   6     2616.58     2397.84    140.56 o 
 -12   4   6      377.14      314.93     63.57 o 
 -10   4   6    25434.11    27743.29    343.52 o 
  -8   4   6     4748.55     5148.58    138.83 o 
  -6   4   6    10372.66    11658.37    193.73 o 
  -4   4   6   430414.22   444449.13   3431.86 o 
  -2   4   6   155127.09   157590.34   1289.76 o 
   0   4   6   917706.38   931590.00   7071.72 o 
   2   4   6    88642.92    90443.38    806.88 o 
   4   4   6    17055.71    16508.99    298.95 o 
   6   4   6   287880.34   283734.16   2821.63 o 
   8   4   6    18275.24    19406.94    353.40 o 
  10   4   6    36256.81    39440.39    585.69 o 
  12   4   6     3362.15     3426.31    235.56 o 
  14   4   6    47766.45    48211.14    920.57 o 
  16   4   6     5756.41     6277.33    336.16 o 
  18   4   6     1115.38      474.85    272.65 o 
  20   4   6     9941.28     9695.46    622.03 o 
  22   4   6      946.78     1091.45    363.81 o 
  24   4   6      149.92      167.10    393.35 o 
  26   4   6    14644.15    12840.68   2054.55 o 
  28   4   6     1209.24     1418.62    712.62 o 
 -35   5   6     1017.02     1009.13    604.66 o 
 -33   5   6    11021.69    11632.82    990.96 o 
 -31   5   6   189542.27   192845.53   4752.07 o 
 -29   5   6   153181.25   151398.09   3091.28 o 
 -27   5   6      115.99      362.39    360.10 o 
 -25   5   6    58068.75    56836.10   1433.94 o 
 -23   5   6    17358.39    16581.28    885.27 o 
 -21   5   6     5591.29     5955.37    387.89 o 
 -19   5   6     1637.86     1249.39    239.05 o 
 -17   5   6    30748.31    31982.98    570.80 o 
 -15   5   6     9522.90     9236.10    222.81 o 
 -13   5   6      297.64      250.54     78.56 o 
 -11   5   6    34261.27    33650.26    434.74 o 
  -9   5   6    47589.72    46132.95    478.82 o 
  -7   5   6     6009.43     6033.32    149.77 o 
  -5   5   6    25249.41    22578.88    317.32 o 
  -3   5   6    42668.38    42798.77    493.00 o 
  -1   5   6   160525.89   148822.05   1302.95 o 
   1   5   6   176483.44   164094.72   1327.14 o 
   3   5   6    18177.24    18509.23    306.86 o 
   5   5   6   497034.03   485834.09   4522.77 o 
   7   5   6   320821.25   305774.09   2979.52 o 
   9   5   6    17914.47    19111.99    413.76 o 
  11   5   6     4576.67     4848.55    282.07 o 
  13   5   6     3210.99     2879.47    351.46 o 
  15   5   6    19985.00    20478.17    758.34 o 
  17   5   6     7902.80     7360.63    504.08 o 
  19   5   6       82.66      -48.64    275.48 o 
  21   5   6     6311.99     6353.75    553.85 o 
  23   5   6      554.52      474.33    547.51 o 
  25   5   6    40693.89    38530.40   4430.13 o 
  27   5   6    51828.71    48508.70   2503.99 o 
 -34   6   6    51840.64    51573.43   3033.68 o 
 -32   6   6    23366.73    24692.65   1414.59 o 
 -30   6   6      860.51      323.82    478.27 o 
 -28   6   6   279478.59   274461.81   6330.19 o 
 -26   6   6   331882.94   324495.84   5577.50 o 
 -24   6   6    20389.37    19588.35    898.06 o 
 -22   6   6     1954.66     1500.11    538.37 o 
 -20   6   6    21180.43    20084.32    803.14 o 
 -18   6   6    22887.81    23173.36    617.93 o 
 -16   6   6     4978.79     4611.05    314.82 o 
 -14   6   6      478.21      326.03    116.30 o 
 -12   6   6     4191.18     4917.99    165.39 o 
 -10   6   6    15067.36    13833.44    386.61 o 
  -8   6   6   315986.81   309549.81   2919.32 o 
  -6   6   6   235866.75   232681.38   2171.81 o 
  -4   6   6     6251.84     6073.96    183.17 o 
  -2   6   6     2193.66     2620.40    127.60 o 
   0   6   6     8587.49     8366.86    218.75 o 
   2   6   6   557646.31   549858.56   4455.77 o 
   4   6   6   751258.06   745268.06   6747.74 o 
   6   6   6    21931.61    23164.85    629.15 o 
   8   6   6    55969.83    50949.40    820.16 o 
  10   6   6     3361.32     4339.67    274.36 o 
  12   6   6      744.35      658.33    368.49 o 
  14   6   6    30575.88    29325.01   1060.08 o 
  16   6   6      367.77     -124.21    318.24 o 
  18   6   6     1789.61     1739.56    435.99 o 
  20   6   6     9975.27     9582.38   1018.47 o 
  22   6   6    20653.66    20188.44   1453.48 o 
  24   6   6    58414.10    58150.76   2577.04 o 
  26   6   6     1006.23      684.11   1621.17 o 
 -31   7   6   111118.91   111404.94   3360.48 o 
 -29   7   6     8308.78     7971.25    892.87 o 
 -27   7   6     3294.83     4205.31    764.25 o 
 -25   7   6    21580.89    20604.87   1232.46 o 
 -23   7   6    20587.60    21876.57    951.71 o 
 -21   7   6     1906.81     1613.10    356.13 o 
 -19   7   6      873.24      663.08    262.49 o 
 -17   7   6    22260.91    20691.12    564.59 o 
 -15   7   6     1047.91      517.13    186.91 o 
 -13   7   6     6919.58     6098.76    363.94 o 
 -11   7   6    14882.67    13857.86    400.77 o 
  -9   7   6      720.79      463.47    122.07 o 
  -7   7   6    88305.48    86475.58   1033.94 o 
  -5   7   6    29046.41    28273.32    468.98 o 
  -3   7   6    54961.86    52721.76    818.78 o 
  -1   7   6    81060.48    77818.74    954.33 o 
   1   7   6     1054.69      448.75    223.23 o 
   3   7   6    26610.29    25125.46    547.88 o 
   5   7   6      458.61      140.36    121.13 o 
   7   7   6    85706.26    82307.23   1390.98 o 
   9   7   6     2425.29     3256.41    225.35 o 
  11   7   6     1762.59     1508.16    335.18 o 
  13   7   6    27295.18    26816.96    902.24 o 
  15   7   6     1599.70     1423.13    359.75 o 
  17   7   6     2323.55     1999.60    662.46 o 
  19   7   6      195.76     -631.35    501.36 o 
  21   7   6     2059.23     2024.40    744.98 o 
  23   7   6     2280.29     2651.31    822.73 o 
 -30   8   6      619.79      776.43    593.14 o 
 -28   8   6    34774.03    38459.51   2391.25 o 
 -26   8   6     2500.71     2585.20    652.86 o 
 -24   8   6    58529.91    59507.06   2244.74 o 
 -22   8   6   182565.55   181510.77   4585.95 o 
 -20   8   6    27351.82    25323.52   1196.39 o 
 -18   8   6     3915.23     3868.12    381.32 o 
 -16   8   6      721.29      406.38    242.12 o 
 -14   8   6     7475.86     8036.54    459.60 o 
 -12   8   6     5735.09     5950.00    312.85 o 
 -10   8   6      781.31      324.35    145.35 o 
  -8   8   6     2139.08     1710.30    180.84 o 
  -6   8   6     3836.42     3008.17    258.13 o 
  -4   8   6   109315.69   104523.72   1592.11 o 
  -2   8   6   424329.22   430657.38   4792.42 o 
   0   8   6    99362.91    97419.73   1356.31 o 
   2   8   6    22931.04    22844.99    478.86 o 
   4   8   6     4808.09     4166.89    248.99 o 
   6   8   6     6656.88     5918.27    363.79 o 
   8   8   6    78143.00    81598.35   1584.36 o 
  10   8   6    26779.02    27914.43    894.10 o 
  12   8   6     4987.65     4971.75    466.72 o 
  14   8   6     7829.45     8726.25    798.95 o 
  16   8   6        0.42      -83.47    529.69 o 
  18   8   6     2983.43     2960.55    793.81 o 
  20   8   6    10074.28    10059.74   1178.66 o 
  22   8   6     1087.46      375.23    689.84 o 
 -27   9   6    33763.16    36091.55   1794.24 o 
 -25   9   6    46520.26    46259.09   2065.57 o 
 -23   9   6    23796.81    21217.49   1322.44 o 
 -21   9   6    53234.21    52698.57   5142.10 o 
 -19   9   6    23840.59    22653.74   1312.33 o 
 -17   9   6     4272.11     4858.86    589.71 o 
 -15   9   6     2130.49     2057.46    334.42 o 
 -13   9   6      259.52      235.40    222.84 o 
 -11   9   6     1543.54     1416.95    189.59 o 
  -9   9   6     2254.48     1993.41    290.38 o 
  -7   9   6     2647.10     2185.30    366.59 o 
  -5   9   6    63950.18    64017.42   1455.23 o 
  -3   9   6   137285.94   137883.69   2327.67 o 
  -1   9   6   133808.52   134826.14   2909.25 o 
   1   9   6   150541.94   148591.41   2225.58 o 
   3   9   6     5037.43     4613.18    244.17 o 
   5   9   6     6454.42     6279.02    365.20 o 
   7   9   6    24491.87    27400.07    811.74 o 
   9   9   6    41645.30    43735.43   1690.60 o 
  11   9   6    90019.37    87340.23   2402.35 o 
  13   9   6     1793.42     1424.68    647.79 o 
  15   9   6     3460.99     4138.65   1412.51 o 
  17   9   6      901.91      327.22    646.65 o 
  19   9   6     3209.64     3197.56    914.10 o 
 -24  10   6    62321.38    68847.90   2675.81 o 
 -22  10   6       27.23      -59.77    523.14 o 
 -20  10   6     1182.80      767.25    594.60 o 
 -18  10   6    17108.71    14690.33   1137.75 o 
 -16  10   6     2361.86     1724.97    622.11 o 
 -14  10   6     5983.60     7214.60   1291.90 o 
 -12  10   6       35.45     -341.53    227.69 o 
 -10  10   6    28166.72    30661.13   1487.38 o 
  -8  10   6      946.17     1107.95    474.13 o 
  -6  10   6     8541.76     8530.48    788.17 o 
  -4  10   6    33331.20    35217.82   1348.15 o 
  -2  10   6      734.76       79.59    361.16 o 
   0  10   6    95471.64    98128.15   2130.89 o 
   2  10   6    62871.89    65605.45   1770.17 o 
   4  10   6      106.25     -143.51    430.70 o 
   6  10   6    70989.22    67979.52   1635.75 o 
   8  10   6     1425.82     1202.86    495.42 o 
  10  10   6     7911.40     7841.71    928.03 o 
  12  10   6      357.41      -32.10    584.97 o 
  14  10   6     1559.15      408.58   1043.33 o 
  16  10   6      813.61      392.60    678.77 o 
 -19  11   6     6751.16     6073.73    907.27 o 
 -17  11   6      410.85     -421.05    527.56 o 
 -15  11   6     7075.32     7551.60   1674.00 o 
 -13  11   6      196.85     -715.40    476.93 o 
 -11  11   6     4208.46     3025.51    713.54 o 
  -9  11   6    15948.22    18347.27   1043.85 o 
  -7  11   6     1265.30     2093.58    571.29 o 
  -5  11   6    37494.19    38804.98   1563.71 o 
  -3  11   6     8271.11     8447.74    772.89 o 
  -1  11   6    25582.86    26766.13   1258.41 o 
   1  11   6   111952.01   121508.63   3033.64 o 
   3  11   6      517.02      840.58    635.97 o 
   5  11   6   226298.08   244853.89   6044.86 o 
   7  11   6    71508.81    75125.58   5682.12 o 
   9  11   6     1215.94      128.41    616.54 o 
  11  11   6     5651.24     5800.83   1043.45 o 
 -14  12   6      268.50     -175.31    560.58 o 
 -12  12   6     1081.61      256.82   1235.94 o 
 -10  12   6       43.76    -1034.75    689.84 o 
  -8  12   6    28304.27    34171.39   1816.17 o 
  -6  12   6    39961.75    45499.01   2099.53 o 
  -4  12   6      169.01     -238.05    507.13 o 
  -2  12   6     1116.90      603.90    557.78 o 
   0  12   6      592.48     1045.22    762.82 o 
   2  12   6    92029.13    94033.73   6564.94 o 
   4  12   6   126636.51   131675.25   4630.76 o 
   6  12   6     1608.32     1926.14    862.59 o 
 -37   1   7   110385.46   115664.05   4004.16 o 
 -35   1   7    51904.81    53147.41   3338.65 o 
 -33   1   7    82746.76    83672.48   3084.92 o 
 -31   1   7    64139.15    69506.66   2241.22 o 
 -29   1   7    72083.05    77046.24   1406.02 o 
 -27   1   7   196190.67   210478.84   2588.00 o 
 -25   1   7    28772.79    29984.85    574.34 o 
 -23   1   7    31334.39    33434.37    481.23 o 
 -21   1   7     2939.73     3132.62    149.54 o 
 -19   1   7    12766.85    12104.13    279.38 o 
 -17   1   7    23321.88    24416.33    339.70 o 
 -15   1   7    12955.53    12936.74    250.26 o 
 -13   1   7     5743.38     6543.06    149.97 o 
 -11   1   7    96744.72    93833.76    789.81 o 
  -9   1   7    32544.70    29702.71    300.08 o 
  -7   1   7  1277722.75  1322957.38   8546.98 o 
  -5   1   7   162211.31   160682.58   1200.42 o 
  -3   1   7   242131.97   262961.13   1852.07 o 
  -1   1   7   338306.66   352119.75   2616.23 o 
   1   1   7      512.08     1239.75     71.97 o 
   3   1   7   235786.73   218721.94   1596.67 o 
   5   1   7       87.05      185.08     56.51 o 
   7   1   7     5331.92     4578.92    157.39 o 
   9   1   7     1587.03     1924.64    113.77 o 
  11   1   7      248.29      -14.85     82.58 o 
  13   1   7     4744.77     5031.23    197.14 o 
  15   1   7     1922.86     2383.29    180.74 o 
  17   1   7     1520.69     1993.97    203.15 o 
  19   1   7   119318.34   126486.12   1959.32 o 
  21   1   7     1637.50     1605.56    288.83 o 
  23   1   7   198304.33   211822.23   3810.19 o 
  25   1   7      405.46      606.89    405.07 o 
  27   1   7    42020.89    45666.70   1469.40 o 
  29   1   7    57529.09    58034.76   2506.40 o 
 -38   2   7      270.52     -348.13    510.37 o 
 -36   2   7    22773.56    19924.92   1359.72 o 
 -34   2   7   211393.02   209462.88   6204.64 o 
 -32   2   7   105620.37   105855.10   3593.57 o 
 -30   2   7   142553.72   141010.39   2430.97 o 
 -28   2   7    24923.99    26293.61    747.50 o 
 -26   2   7    11474.95    10067.26    450.71 o 
 -24   2   7    10729.57     9029.66    324.93 o 
 -22   2   7    16066.93    14901.34    325.03 o 
 -20   2   7     9930.22     8736.48    216.09 o 
 -18   2   7     1332.22     1050.29     97.86 o 
 -16   2   7     6018.30     6273.79    159.62 o 
 -14   2   7    83856.77    84141.41    811.50 o 
 -12   2   7    56458.62    50901.82    499.97 o 
 -10   2   7    76763.41    74315.20    649.08 o 
  -8   2   7     4500.14     4423.65    100.59 o 
  -6   2   7    45145.45    43940.14    406.77 o 
  -4   2   7  1612935.63  1563749.25  11129.95 o 
  -2   2   7   135780.23   147686.55   1097.27 o 
   0   2   7   899574.38   890896.69   6175.25 o 
   2   2   7     4748.23     4719.25    108.97 o 
   4   2   7     8535.05     9019.80    157.36 o 
   6   2   7    77416.77    73999.27    766.43 o 
   8   2   7      739.85      337.44     92.11 o 
  10   2   7    40265.23    41114.52    535.21 o 
  12   2   7     1401.25     1166.44    124.79 o 
  14   2   7      643.41      801.63    133.06 o 
  16   2   7    19685.83    19489.51    529.94 o 
  18   2   7     5105.21     4772.94    320.33 o 
  20   2   7    12541.03    12562.43    505.10 o 
  22   2   7    16464.96    15207.41    752.11 o 
  24   2   7      410.71      729.38    395.98 o 
  26   2   7   207982.91   199720.38   4668.56 o 
  28   2   7     1335.11     1918.16    530.48 o 
 -37   3   7     1302.00     1112.47    569.53 o 
 -35   3   7      574.11     -121.49   1284.10 o 
 -33   3   7    18711.72    18458.44    816.41 o 
 -31   3   7      141.06     -224.79    281.24 o 
 -29   3   7     5873.60     6146.77    410.82 o 
 -27   3   7      700.37      322.78    229.89 o 
 -25   3   7    12757.86    12907.44    480.31 o 
 -23   3   7     1445.38     1204.74    200.49 o 
 -21   3   7     4129.83     4198.18    187.65 o 
 -19   3   7       99.55       54.34     80.90 o 
 -17   3   7     3349.06     2063.75    149.48 o 
 -15   3   7      441.04     -183.86    122.57 o 
 -13   3   7    10864.60    10419.42    258.29 o 
 -11   3   7     3896.70     3776.24    132.83 o 
  -9   3   7    16636.86    16918.31    231.85 o 
  -7   3   7    14564.95    16045.90    223.50 o 
  -5   3   7     5956.58     4549.57    188.41 o 
  -3   3   7    98363.47    96594.32    836.70 o 
  -1   3   7    18839.46    18587.47    260.50 o 
   1   3   7    40422.74    42285.48    495.53 o 
   3   3   7     1062.02     1122.53     89.29 o 
   5   3   7     5417.83     4385.80    139.69 o 
   7   3   7      151.11     -153.24    102.16 o 
   9   3   7     4748.54     4440.35    168.86 o 
  11   3   7     3851.63     4281.11    217.42 o 
  13   3   7      230.27      -48.87    113.43 o 
  15   3   7     1053.45      912.29    173.15 o 
  17   3   7     1183.66      616.06    195.18 o 
  19   3   7       70.60      243.97    227.42 o 
  21   3   7     2095.79     1840.73    334.55 o 
  23   3   7     2608.14     2917.41    386.11 o 
  25   3   7     3804.26     2839.29    495.91 o 
  27   3   7     4883.65     5282.57    851.02 o 
 -36   4   7    21594.75    20930.76   2150.86 o 
 -34   4   7   131742.38   140806.55   6304.26 o 
 -32   4   7    76656.29    72467.80   1724.51 o 
 -30   4   7   207522.14   207705.67   3358.77 o 
 -28   4   7     2648.86     2870.92    372.40 o 
 -26   4   7    31937.94    33250.43    941.44 o 
 -24   4   7     9082.49     8439.21    501.84 o 
 -22   4   7     3133.15     2843.37    305.83 o 
 -20   4   7     2160.55     2155.52    274.19 o 
 -18   4   7      620.21      360.16    131.88 o 
 -16   4   7    35305.63    35740.35    623.07 o 
 -14   4   7    26436.54    26949.78    434.42 o 
 -12   4   7    85295.97    82544.98    850.88 o 
 -10   4   7   218937.77   215743.30   1778.59 o 
  -8   4   7    42462.67    45361.07    511.29 o 
  -6   4   7    52939.76    54837.79    534.10 o 
  -4   4   7  1697346.50  1656429.25  12684.44 o 
  -2   4   7   178906.78   186369.14   1518.56 o 
   0   4   7  1188217.88  1165992.88   9294.72 o 
   2   4   7     7976.81     7095.92    168.87 o 
   4   4   7    48579.68    46827.48    567.97 o 
   6   4   7   171236.45   159165.13   1595.63 o 
   8   4   7    17501.17    17521.99    365.63 o 
  10   4   7    43003.55    43850.53    732.02 o 
  12   4   7     1182.33      510.07    174.99 o 
  14   4   7      563.28      318.14    173.41 o 
  16   4   7    12069.48    11516.56    489.40 o 
  18   4   7     3336.36     2570.95    341.46 o 
  20   4   7    45144.36    44206.47   1321.20 o 
  22   4   7    35809.41    35910.33   1212.50 o 
  24   4   7     8099.75     8914.26    962.94 o 
  26   4   7   169313.38   164981.17   9197.33 o 
 -35   5   7    60589.99    61508.92   2253.57 o 
 -33   5   7     4427.57     3944.99    702.79 o 
 -31   5   7    11414.19    10922.61    972.85 o 
 -29   5   7    23812.47    22411.35    997.07 o 
 -27   5   7   170100.09   172420.64   3118.06 o 
 -25   5   7     7883.76     9176.73    591.01 o 
 -23   5   7    14892.09    13631.72    660.96 o 
 -21   5   7     3859.39     4004.94    346.09 o 
 -19   5   7      873.65      555.20    222.18 o 
 -17   5   7     3013.22     3072.71    217.70 o 
 -15   5   7     7368.27     7395.95    245.64 o 
 -13   5   7     1166.51      791.11    105.23 o 
 -11   5   7   107485.31   101138.91    963.19 o 
  -9   5   7    53750.18    50585.88    524.30 o 
  -7   5   7   319372.19   308670.06   2618.97 o 
  -5   5   7    85467.68    83131.13    817.44 o 
  -3   5   7    39299.84    39354.67    480.96 o 
  -1   5   7   166706.61   172276.31   1425.14 o 
   1   5   7     2598.85     3212.01    135.08 o 
   3   5   7   644374.25   621925.06   5053.31 o 
   5   5   7     6018.54     5610.88    220.41 o 
   7   5   7    31269.82    27774.50    538.98 o 
   9   5   7      789.84      696.97    157.51 o 
  11   5   7    10442.02     9943.44    413.43 o 
  13   5   7      889.55      508.72    236.18 o 
  15   5   7      587.89     -131.90    240.66 o 
  17   5   7     1915.28     1850.37    360.76 o 
  19   5   7    40344.13    41434.18   1268.34 o 
  21   5   7      480.64      645.24    387.05 o 
  23   5   7   129713.02   123326.62   4086.72 o 
  25   5   7     1216.07     1983.74   1011.23 o 
 -34   6   7     7340.42     6844.06    905.44 o 
 -32   6   7      470.91      381.44    490.43 o 
 -30   6   7     6902.97     6473.47    801.80 o 
 -28   6   7     3382.10     2527.65    660.33 o 
 -26   6   7    25845.67    21836.34   1692.47 o 
 -24   6   7      682.24      -72.62    286.11 o 
 -22   6   7    15556.18    13867.11    672.72 o 
 -20   6   7      997.36      661.66    269.78 o 
 -18   6   7      235.53       54.60    161.12 o 
 -16   6   7      298.58       -8.36    153.58 o 
 -14   6   7      259.62      129.20    113.30 o 
 -12   6   7    16591.13    15103.90    258.71 o 
 -10   6   7    27332.19    26346.63    383.93 o 
  -8   6   7       58.83      206.24    160.24 o 
  -6   6   7   159706.75   155223.09   1649.48 o 
  -4   6   7     8243.50     8193.70    213.60 o 
  -2   6   7     1490.92     1146.21    104.32 o 
   0   6   7    30888.35    29032.24    416.87 o 
   2   6   7   109473.20   105474.55   1066.06 o 
   4   6   7     4013.96     4085.35    184.96 o 
   6   6   7     1409.52     1153.32    170.32 o 
   8   6   7     6824.89     7199.78    335.09 o 
  10   6   7     3346.25     3512.58    296.43 o 
  12   6   7     2206.32     1846.14    332.60 o 
  14   6   7     6690.45     5546.59    459.62 o 
  16   6   7     1323.47     1530.62    492.20 o 
  18   6   7     3143.72     2858.04    486.18 o 
  20   6   7     6537.44     7765.84   1380.40 o 
  22   6   7     6949.17     7347.07   1000.80 o 
  24   6   7    20370.53    19341.35   1489.95 o 
 -31   7   7    68129.76    76042.98   2643.29 o 
 -29   7   7    29056.96    29779.41   1547.45 o 
 -27   7   7    38807.99    40033.53   1751.69 o 
 -25   7   7    23139.03    22193.86   2060.73 o 
 -23   7   7    32853.38    32173.05   1136.11 o 
 -21   7   7      603.59       70.58    275.77 o 
 -19   7   7    13559.45    14041.52    706.58 o 
 -17   7   7     3623.95     3522.91    311.06 o 
 -15   7   7      201.97     -109.42    147.60 o 
 -13   7   7    18034.28    17436.95    489.56 o 
 -11   7   7    25586.02    25878.36    528.89 o 
  -9   7   7    39384.78    39118.94    684.58 o 
  -7   7   7   308406.00   305877.25   3209.28 o 
  -5   7   7    20860.06    18718.26    426.44 o 
  -3   7   7   271062.06   268950.97   2811.47 o 
  -1   7   7   266260.38   254443.56   2904.19 o 
   1   7   7     2363.20     2561.28    255.44 o 
   3   7   7    52820.40    50608.79    798.70 o 
   5   7   7     2944.82     2257.48    258.70 o 
   7   7   7     4652.67     5794.98    419.41 o 
   9   7   7     4934.34     4518.47    290.37 o 
  11   7   7     2043.97     1435.25    339.77 o 
  13   7   7    13561.57    11841.01    627.88 o 
  15   7   7     7088.47     7708.31    722.42 o 
  17   7   7     1215.22      953.19    584.97 o 
  19   7   7    40620.02    43334.07   3081.83 o 
  21   7   7      813.79      999.45    676.47 o 
  23   7   7    71407.89    70030.34   2964.33 o 
 -30   8   7    27072.53    31175.58   1670.88 o 
 -28   8   7    10613.50    10487.01   1024.19 o 
 -26   8   7      350.41      -92.52    461.99 o 
 -24   8   7      229.51     -346.96    474.05 o 
 -22   8   7     9163.55     9995.93   1501.04 o 
 -20   8   7     9369.02     8650.61    548.22 o 
 -18   8   7     3852.21     3711.03    533.11 o 
 -16   8   7     2820.28     2052.20    394.81 o 
 -14   8   7    43986.54    44001.11   1152.63 o 
 -12   8   7     8911.64     9245.97    421.44 o 
 -10   8   7     5030.20     5243.27    317.99 o 
  -8   8   7     1391.75     1230.77    157.58 o 
  -6   8   7     8452.74     7694.35    310.54 o 
  -4   8   7   220526.89   216800.64   2658.32 o 
  -2   8   7    16989.70    20006.19    448.21 o 
   0   8   7   128074.38   120484.60   1516.06 o 
   2   8   7      897.23      823.49    164.83 o 
   4   8   7    10143.65     9743.41    430.48 o 
   6   8   7     1696.56     1953.58    282.11 o 
   8   8   7    12621.03    13004.13    592.65 o 
  10   8   7    16983.26    17568.57    698.06 o 
  12   8   7      714.18      529.92    442.38 o 
  14   8   7     2375.18     1159.13    488.05 o 
  16   8   7    10374.18    10326.82   1122.09 o 
  18   8   7       89.87      183.53    601.22 o 
  20   8   7      276.21     -719.36    555.80 o 
 -27   9   7     7383.69     7760.79   1254.17 o 
 -25   9   7    12605.03    12653.77   1100.64 o 
 -23   9   7      983.12     1011.27    591.31 o 
 -21   9   7     1255.86     1515.37    694.58 o 
 -19   9   7      306.49     -944.67    738.30 o 
 -17   9   7      301.11      256.82    367.90 o 
 -15   9   7    11028.33    11756.27    576.77 o 
 -13   9   7    66718.45    68899.48   1520.67 o 
 -11   9   7     2772.95     2574.13    254.00 o 
  -9   9   7    11224.77    10028.67    334.40 o 
  -7   9   7    20508.53    20773.54    578.99 o 
  -5   9   7    67985.59    66440.59   1163.30 o 
  -3   9   7    61963.94    63070.11   1074.77 o 
  -1   9   7     2270.34     1912.68    448.94 o 
   1   9   7    80132.53    78888.08   1249.06 o 
   3   9   7     4281.86     4707.51    335.42 o 
   5   9   7    14887.55    14671.01    553.44 o 
   7   9   7      327.24      -28.03    247.87 o 
   9   9   7    14659.27    16447.75    988.13 o 
  11   9   7     3134.03     2880.57    581.69 o 
  13   9   7     1160.46      709.82    611.64 o 
  15   9   7       83.16     1043.85    979.12 o 
  17   9   7     9704.72     9360.95   1190.28 o 
  19   9   7      565.74     -580.02   1171.74 o 
 -24  10   7     8870.99     7154.36    945.70 o 
 -22  10   7     1797.11     2202.06    948.89 o 
 -20  10   7     1169.18     1227.30    664.12 o 
 -18  10   7     6889.22     6155.80    845.03 o 
 -16  10   7     6391.84     5527.21    775.06 o 
 -14  10   7     6854.48     6744.20    889.65 o 
 -12  10   7    12256.43    12151.38    810.65 o 
 -10  10   7   125122.02   127485.91   3392.66 o 
  -8  10   7    30514.14    31034.11   1396.87 o 
  -6  10   7    25180.56    29533.51   3290.50 o 
  -4  10   7   119896.02   119565.20   2885.61 o 
  -2  10   7    14691.96    14834.67    824.73 o 
   0  10   7   171373.09   179041.22   4055.15 o 
   2  10   7    12997.20    13718.37    609.97 o 
   4  10   7    54603.78    60094.63   1413.77 o 
   6  10   7    78340.37    77666.05   2802.09 o 
   8  10   7     2837.61     2704.17    689.04 o 
  10  10   7     2559.18     2443.61    760.19 o 
  12  10   7      964.82        8.48    601.22 o 
  14  10   7      473.96      802.56    653.61 o 
 -19  11   7       99.59     -459.92    528.64 o 
 -17  11   7      332.93     -724.76    483.17 o 
 -15  11   7     6909.14     4719.50   1392.15 o 
 -13  11   7      148.55      223.08    786.54 o 
 -11  11   7    21263.74    24178.10   1179.84 o 
  -9  11   7      455.40      588.12    623.80 o 
  -7  11   7    53382.85    58209.63   2247.28 o 
  -5  11   7     3940.04     4848.33    813.82 o 
  -3  11   7      172.11      332.94    449.30 o 
  -1  11   7     3807.96     2679.03    585.38 o 
   1  11   7       88.26      782.01    463.43 o 
   3  11   7    67333.77    72533.47   2591.70 o 
   5  11   7      919.10     2756.95    849.20 o 
   7  11   7     7986.07     9238.57   1168.88 o 
   9  11   7      585.90      -29.72    593.89 o 
  11  11   7      817.47      986.00    850.71 o 
 -14  12   7      252.39     -933.64    882.82 o 
 -12  12   7     1054.87     -108.09    894.71 o 
 -10  12   7    13913.37    14799.98   3129.98 o 
  -8  12   7       84.32      536.76    725.50 o 
  -6  12   7    98480.12   109269.20   2997.41 o 
  -4  12   7    18211.53    21657.97   1455.87 o 
  -2  12   7      206.48      -18.39    601.04 o 
   0  12   7    35817.34    41926.20   2289.65 o 
   2  12   7    55751.18    65635.01   2973.42 o 
   4  12   7    11298.88    14575.64   1524.86 o 
 -38   0   8   208265.94   209917.55   8988.67 o 
 -36   0   8    21947.11    22856.90   2054.55 o 
 -34   0   8    84190.88    78105.13   4173.31 o 
 -32   0   8    22982.99    23498.95   1958.25 o 
 -30   0   8    14062.77    14787.79   1205.40 o 
 -28   0   8   124236.74   136949.58   3293.47 o 
 -26   0   8     1765.66     1821.33    251.79 o 
 -24   0   8    30160.76    30391.86    688.67 o 
 -22   0   8    15591.23    15415.08    434.30 o 
 -20   0   8     2204.08     2612.99    197.07 o 
 -18   0   8    13579.66    13446.31    359.20 o 
 -16   0   8    58912.73    63645.37   1063.67 o 
 -14   0   8    52893.50    51337.06    737.23 o 
 -12   0   8   782191.56   790107.31   8240.75 o 
 -10   0   8   121876.13   127166.32   1445.28 o 
  -8   0   8  1439237.75  1391828.63  12912.00 o 
  -6   0   8   207502.05   225209.08   2320.44 o 
  -4   0   8    15399.82    15262.13    284.35 o 
  -2   0   8    30144.80    29437.98    428.63 o 
   0   0   8    37407.45    39554.14    526.59 o 
   2   0   8   192869.00   191154.25   1977.51 o 
   4   0   8     1368.63     1584.44    127.65 o 
   6   0   8    18160.26    18901.57    433.61 o 
   8   0   8     3697.97     4404.02    208.76 o 
  10   0   8    21011.13    24313.32    501.34 o 
  12   0   8    45213.67    53380.26    943.88 o 
  14   0   8     4519.78     6693.82    382.73 o 
  16   0   8    25059.55    24727.39    760.23 o 
  18   0   8   118617.09   119541.59   2516.95 o 
  20   0   8      392.42     1080.00    369.19 o 
  22   0   8   740140.81   758925.94  18029.34 o 
  24   0   8   149829.91   152500.59   4661.46 o 
  26   0   8     7358.70     7961.39   1284.10 o 
  28   0   8    23905.28    23338.44   2182.96 o 
 -37   1   8    29765.82    27331.21   1645.62 o 
 -35   1   8     1528.34     1135.14    566.13 o 
 -33   1   8    85140.53    84457.16   3096.97 o 
 -31   1   8   127212.67   132797.52   3702.23 o 
 -29   1   8      268.59     -176.17    212.84 o 
 -27   1   8     3145.56     3081.73    283.23 o 
 -25   1   8      593.30      468.21    150.57 o 
 -23   1   8     3408.32     2928.80    163.19 o 
 -21   1   8      646.78      573.69    105.15 o 
 -19   1   8    33358.24    33765.84    454.57 o 
 -17   1   8    45967.08    46201.44    525.92 o 
 -15   1   8    16999.09    16685.82    257.36 o 
 -13   1   8    61311.51    57246.19    553.73 o 
 -11   1   8   423046.19   417754.16   2950.55 o 
  -9   1   8    75822.13    69573.07    610.32 o 
  -7   1   8    79176.59    70692.48    582.64 o 
  -5   1   8    59300.22    56415.77    523.03 o 
  -3   1   8      912.18     1034.18     62.36 o 
  -1   1   8   122608.23   113300.50    857.11 o 
   1   1   8     4486.97     5023.29    115.93 o 
   3   1   8      202.39      457.69     57.55 o 
   5   1   8     2244.18     3012.17    111.30 o 
   7   1   8     6151.95     7015.54    178.79 o 
   9   1   8     4629.85     4222.81    164.83 o 
  11   1   8    14179.79    13464.73    298.61 o 
  13   1   8    39033.86    38989.17    545.42 o 
  15   1   8    21377.76    21507.36    557.38 o 
  17   1   8    12069.60    12708.18    446.57 o 
  19   1   8    46931.17    45036.11    938.18 o 
  21   1   8    14928.06    12712.38    611.54 o 
  23   1   8     3631.62     4062.49    549.64 o 
  25   1   8    79304.89    81424.77   2379.65 o 
  27   1   8    77779.68    80948.60   3074.26 o 
 -38   2   8   119623.90   116777.48   4847.46 o 
 -36   2   8     1210.40     1145.41    562.07 o 
 -34   2   8    30403.15    31763.46   1698.40 o 
 -32   2   8    34364.54    33771.65   1407.86 o 
 -30   2   8     2924.51     2092.14    345.40 o 
 -28   2   8     1836.29     1602.99    275.68 o 
 -26   2   8     3475.67     3134.57    305.18 o 
 -24   2   8    10300.86    11196.09    399.56 o 
 -22   2   8     1130.84     1040.92    130.61 o 
 -20   2   8    42188.65    44332.20    539.30 o 
 -18   2   8   131801.22   134261.67   1322.91 o 
 -16   2   8    17497.78    17717.73    324.78 o 
 -14   2   8    14863.60    16597.65    266.56 o 
 -12   2   8   167380.33   172529.95   1321.69 o 
 -10   2   8    28341.95    30770.46    340.53 o 
  -8   2   8   194656.33   189992.77   1436.61 o 
  -6   2   8    93763.34   105525.00    886.52 o 
  -4   2   8   750459.56   790818.19   5449.76 o 
  -2   2   8   579930.38   598655.00   4043.98 o 
   0   2   8   276641.81   300400.56   2150.33 o 
   2   2   8     4553.87     5179.28    135.33 o 
   4   2   8     9699.72    10074.43    198.97 o 
   6   2   8     4242.73     3439.25    141.44 o 
   8   2   8     1344.38      954.10    114.35 o 
  10   2   8    11991.20    12297.73    351.73 o 
  12   2   8     2223.60     2752.96    163.34 o 
  14   2   8     1239.99     1453.77    181.58 o 
  16   2   8    31626.96    31710.35    726.99 o 
  18   2   8   202824.91   208879.20   3519.16 o 
  20   2   8    40687.64    42788.00   1044.93 o 
  22   2   8    23830.06    26192.81   1427.93 o 
  24   2   8      544.04     1200.34    425.48 o 
  26   2   8    54200.11    54470.05   2404.36 o 
  28   2   8    52314.04    51662.41   2241.78 o 
 -37   3   8    63375.05    63289.68   2552.14 o 
 -35   3   8   397698.66   414192.06  16693.25 o 
 -33   3   8     7456.82     7556.13    533.89 o 
 -31   3   8    61059.95    62073.00   1414.03 o 
 -29   3   8    20697.05    22234.98    772.82 o 
 -27   3   8    35258.84    33183.43    812.11 o 
 -25   3   8     4647.01     4989.40    316.33 o 
 -23   3   8     7762.98     7875.11    382.63 o 
 -21   3   8     4097.29     3534.39    162.71 o 
 -19   3   8    13669.52    13281.75    303.58 o 
 -17   3   8    17184.41    17377.31    432.61 o 
 -15   3   8   996707.81   975866.94   7707.47 o 
 -13   3   8    16586.31    17599.23    257.01 o 
 -11   3   8    78254.26    75387.87    806.26 o 
  -9   3   8     3244.79     3516.30    109.22 o 
  -7   3   8   106064.39   109066.16    921.36 o 
  -5   3   8  2690121.75  2459431.75  33515.18 o 
  -3   3   8   274396.13   264325.22   1970.47 o 
  -1   3   8  1248795.13  1245878.50   9484.31 o 
   1   3   8    37958.20    39946.35    516.26 o 
   3   3   8    10739.68    13135.41    250.06 o 
   5   3   8    49700.76    48711.93    591.34 o 
   7   3   8     2101.63     1828.61    133.85 o 
   9   3   8     1742.59     1272.81    116.51 o 
  11   3   8     1764.16     1559.08    146.70 o 
  13   3   8       93.96      211.20    139.35 o 
  15   3   8   314997.50   314131.50   3620.09 o 
  17   3   8    26033.33    25261.31    857.42 o 
  19   3   8    88696.58    89735.99   1809.57 o 
  21   3   8    43856.86    47483.02   1221.89 o 
  23   3   8    21027.09    21378.74    935.40 o 
  25   3   8    90169.45    88441.69   3804.13 o 
  27   3   8    21209.20    23749.29   1539.09 o 
 -36   4   8    12673.16    10882.71   1637.22 o 
 -34   4   8     6886.26     4928.69    759.23 o 
 -32   4   8     3843.11     3677.51    491.94 o 
 -30   4   8    17335.98    16405.37    734.71 o 
 -28   4   8      523.77      -58.44    244.52 o 
 -26   4   8     6187.80     5533.61    429.24 o 
 -24   4   8      258.10     -201.04    181.52 o 
 -22   4   8      587.71      134.36    222.80 o 
 -20   4   8    10662.30     9798.25    482.35 o 
 -18   4   8    50039.77    50179.19    951.02 o 
 -16   4   8      816.17      146.41    120.46 o 
 -14   4   8    19724.27    17467.47    320.96 o 
 -12   4   8    65103.33    63900.66    690.65 o 
 -10   4   8    68289.17    71652.07    786.20 o 
  -8   4   8   123215.73   120636.84   1086.96 o 
  -6   4   8   378328.00   388863.47   3049.45 o 
  -4   4   8   410581.91   418534.69   3443.82 o 
  -2   4   8   182999.30   184587.36   1522.24 o 
   0   4   8   420970.16   428251.25   3384.84 o 
   2   4   8     8633.17     8827.25    207.28 o 
   4   4   8     8653.97     8039.07    213.96 o 
   6   4   8    17974.04    17738.63    348.64 o 
   8   4   8      270.23      -70.57    103.08 o 
  10   4   8     3286.02     3058.97    238.73 o 
  12   4   8      492.01      604.67    191.90 o 
  14   4   8    33678.68    33796.59    782.88 o 
  16   4   8      221.29       20.94    211.00 o 
  18   4   8    77455.85    78674.79   1680.26 o 
  20   4   8    87571.45    87268.35   2878.18 o 
  22   4   8     8882.28     8774.80    745.22 o 
  24   4   8    14664.44    15355.65   1685.38 o 
  26   4   8    34518.17    35995.79   3691.77 o 
 -35   5   8     2385.26     2221.60    658.88 o 
 -33   5   8    47157.39    46462.71   1891.96 o 
 -31   5   8    85196.61    82191.97   3952.09 o 
 -29   5   8     9575.88     9803.01    704.89 o 
 -27   5   8    13326.36    13018.17    720.52 o 
 -25   5   8      922.74      513.48    308.23 o 
 -23   5   8     8167.20     7600.76    531.57 o 
 -21   5   8     9361.54     9023.95    488.54 o 
 -19   5   8    21499.48    20916.65    622.59 o 
 -17   5   8     6033.37     6047.75    279.27 o 
 -15   5   8    10297.60     9463.21    286.10 o 
 -13   5   8    76175.06    77673.58    806.16 o 
 -11   5   8   579057.31   566276.13   4622.01 o 
  -9   5   8   426714.09   406093.84   3219.42 o 
  -7   5   8     5172.98     7393.84    187.31 o 
  -5   5   8   206781.09   203851.66   1772.63 o 
  -3   5   8     3026.48     2602.44    123.03 o 
  -1   5   8   203066.30   197112.41   1663.97 o 
   1   5   8    12455.07     9977.41    242.66 o 
   3   5   8     9601.08     9237.31    243.31 o 
   5   5   8    15704.41    16749.85    344.36 o 
   7   5   8     9874.08     9210.13    318.77 o 
   9   5   8     1478.97     1327.86    212.82 o 
  11   5   8    11607.16    11164.88    445.53 o 
  13   5   8     2788.32     2602.53    357.47 o 
  15   5   8     7149.74     7194.19    506.70 o 
  17   5   8      748.47     1058.79    336.63 o 
  19   5   8    46934.25    48710.88   1411.16 o 
  21   5   8    84873.38    79972.46   3226.29 o 
  23   5   8     3580.12     4648.48   1187.79 o 
  25   5   8   102553.88    98659.26   3576.02 o 
 -34   6   8    48007.63    46245.20   1971.73 o 
 -32   6   8     8257.16    10116.52   1451.78 o 
 -30   6   8    10132.51    10575.61    943.09 o 
 -28   6   8    51136.92    45350.11   2312.89 o 
 -26   6   8      771.54     -460.22    323.81 o 
 -24   6   8     3676.34     3035.52    419.38 o 
 -22   6   8    13662.02    15610.82    766.60 o 
 -20   6   8     1802.06     1605.50    305.31 o 
 -18   6   8    14178.17    16355.24    671.90 o 
 -16   6   8    39756.50    37900.22    796.25 o 
 -14   6   8    33445.95    33979.99    621.46 o 
 -12   6   8   360438.31   357461.78   3478.98 o 
 -10   6   8     5553.75     5773.48    203.75 o 
  -8   6   8  1088054.25  1068742.13   8990.48 o 
  -6   6   8   116387.66   111403.91   1167.85 o 
  -4   6   8     4581.54     4411.79    161.84 o 
  -2   6   8     2187.89     1832.21    132.42 o 
   0   6   8    12451.39    10054.82    325.71 o 
   2   6   8   153082.42   151314.36   1455.68 o 
   4   6   8    21247.34    22061.78    465.85 o 
   6   6   8      837.86      665.29    158.95 o 
   8   6   8     1831.32     1932.08    247.02 o 
  10   6   8     4403.16     4301.57    366.91 o 
  12   6   8    31331.85    29615.19    943.68 o 
  14   6   8    11394.14    12359.38    638.63 o 
  16   6   8    15105.03    14534.52    745.50 o 
  18   6   8    59363.09    62586.10   2080.35 o 
  20   6   8      941.85      968.91    623.94 o 
  22   6   8   347519.94   333172.16  11428.46 o 
  24   6   8    75876.52    71809.24   4622.74 o 
 -33   7   8    31504.12    32401.57   1692.12 o 
 -31   7   8    48349.80    42568.36   4660.89 o 
 -29   7   8      536.57       78.31    475.52 o 
 -27   7   8     1981.32      255.11    522.62 o 
 -25   7   8       16.47       72.45    450.13 o 
 -23   7   8      110.29     -451.25    300.83 o 
 -21   7   8     6944.82     7728.19    488.60 o 
 -19   7   8    11635.18    13053.22    662.80 o 
 -17   7   8    49142.74    47144.38   1048.42 o 
 -15   7   8     1370.82     1414.42    245.89 o 
 -13   7   8   107447.61   101793.12   1636.07 o 
 -11   7   8    96166.98    94877.91   1465.23 o 
  -9   7   8       89.23      135.59    138.24 o 
  -7   7   8    89960.61    90919.61   1186.41 o 
  -5   7   8    13008.85    12036.07    356.52 o 
  -3   7   8      253.50      431.35    149.36 o 
  -1   7   8    54950.15    52992.55    818.88 o 
   1   7   8     5451.38     5296.74    339.59 o 
   3   7   8     2035.25     1974.34    190.45 o 
   5   7   8      595.79      395.20    163.41 o 
   7   7   8       22.71      -43.59    140.11 o 
   9   7   8       15.64     -306.72    232.22 o 
  11   7   8     5337.72     4117.55    429.34 o 
  13   7   8    26731.44    26986.49    980.16 o 
  15   7   8     2337.39     2451.53    542.81 o 
  17   7   8    18969.29    18850.15   1444.61 o 
  19   7   8     9192.36    10377.71   1177.77 o 
  21   7   8     5579.06     4462.87    936.93 o 
 -30   8   8     4756.34     5095.32    837.44 o 
 -28   8   8     3593.15     2210.06    721.05 o 
 -26   8   8     2914.82     1831.35    601.80 o 
 -24   8   8     4599.29     4600.50    758.12 o 
 -22   8   8     4333.48     3184.29    954.84 o 
 -20   8   8     9227.34     8972.51    554.92 o 
 -18   8   8    61436.81    60775.27   1482.12 o 
 -16   8   8    30194.75    29162.93    897.38 o 
 -14   8   8    81764.73    82864.15   1652.12 o 
 -12   8   8    76800.80    73841.23   1491.44 o 
 -10   8   8      268.96      280.49    158.34 o 
  -8   8   8    22415.51    22742.28    600.40 o 
  -6   8   8     9315.24     8701.11    318.13 o 
  -4   8   8   153536.20   152256.83   2049.72 o 
  -2   8   8   225333.33   228389.92   2599.88 o 
   0   8   8     5215.83     5498.12    295.34 o 
   2   8   8     1336.44     1126.99    228.89 o 
   4   8   8     1746.92     1788.96    256.37 o 
   6   8   8      424.92      162.55    227.50 o 
   8   8   8     7345.89     7405.15    486.86 o 
  10   8   8     3371.33     2227.84    494.60 o 
  12   8   8     8421.99     8636.41    757.81 o 
  14   8   8     2009.11     2857.53    607.49 o 
  16   8   8    34618.11    31143.34   2102.71 o 
  18   8   8   123959.26   119345.41   4203.07 o 
  20   8   8    13932.70    11163.59   1877.99 o 
 -27   9   8    13959.54    14270.23   1189.76 o 
 -25   9   8     6048.77     7983.92    957.16 o 
 -23   9   8     2124.67      875.48    547.85 o 
 -21   9   8      955.80      570.84    534.33 o 
 -19   9   8     2856.93     1101.39    491.16 o 
 -17   9   8    10490.92    11244.26    958.97 o 
 -15   9   8   208578.39   210302.55   3666.66 o 
 -13   9   8    31327.87    29782.15    911.69 o 
 -11   9   8    45793.32    47716.81   1109.64 o 
  -9   9   8     2284.70     2052.84    232.30 o 
  -7   9   8    28280.70    25876.52    547.88 o 
  -5   9   8   237505.88   239522.61   3387.37 o 
  -3   9   8    18389.04    18664.42    468.43 o 
  -1   9   8    52350.97    53705.23   1324.07 o 
   1   9   8     4408.58     4027.83    373.11 o 
   3   9   8      772.48      622.74    227.59 o 
   5   9   8     1914.38     1595.27    292.78 o 
   7   9   8      160.93      373.44    390.23 o 
   9   9   8      575.65      128.73    430.92 o 
  11   9   8      773.07      597.34    536.86 o 
  13   9   8      335.38      447.06    611.64 o 
  15   9   8    99939.52    95822.83   3682.39 o 
  17   9   8    15330.78    15368.17   1427.93 o 
 -24  10   8      289.55     -210.53    579.28 o 
 -22  10   8      216.61     -398.11    684.03 o 
 -20  10   8       90.51     -325.20    483.65 o 
 -18  10   8     2132.97     1013.99    821.63 o 
 -16  10   8     1006.07      458.21    416.59 o 
 -14  10   8    36658.46    38315.07   1591.14 o 
 -12  10   8     6145.84     5903.21    571.79 o 
 -10  10   8    24864.74    24877.57    933.19 o 
  -8  10   8      240.10      751.43    607.87 o 
  -6  10   8   119747.41   119124.73   4255.81 o 
  -4  10   8    23497.98    20477.09   1055.42 o 
  -2  10   8      868.17      311.50    443.97 o 
   0  10   8    66779.54    67294.56   1550.31 o 
   2  10   8      276.67      -38.61    364.52 o 
   4  10   8     6267.68     7055.28    864.75 o 
   6  10   8     3329.54     3672.57    850.50 o 
   8  10   8      102.67       54.76    575.85 o 
  10  10   8     1569.47     2047.14    735.39 o 
  12  10   8     1702.43      652.75   1235.94 o 
  14  10   8    23537.68    28162.63   1925.88 o 
 -19  11   8     5936.82     7695.20    981.53 o 
 -17  11   8     1421.75     1722.65    641.82 o 
 -15  11   8     3941.25     2896.18    800.42 o 
 -13  11   8     4833.10     4655.28    855.13 o 
 -11  11   8   185231.45   201476.36   6339.45 o 
  -9  11   8   175162.14   193744.23   6172.35 o 
  -7  11   8    16755.76    15551.57   1214.92 o 
  -5  11   8    63385.96    74948.42   2655.27 o 
  -3  11   8      503.05     -175.55    412.83 o 
  -1  11   8    31796.32    36215.89   1467.23 o 
   1  11   8    29132.11    31336.59   1399.70 o 
   3  11   8     1848.43     2976.85    838.97 o 
   5  11   8     6900.77     7768.72   1078.06 o 
   7  11   8     1349.33      711.99    630.75 o 
   9  11   8     3774.57     3155.79    891.27 o 
 -12  12   8    42027.71    42690.45   2808.96 o 
 -10  12   8     1441.64      481.54    907.99 o 
  -8  12   8   157693.67   163909.52   6029.33 o 
  -6  12   8    25148.02    27894.59   2076.20 o 
  -4  12   8     1384.61     1796.11    896.43 o 
  -2  12   8     1822.92     1226.93    826.45 o 
   0  12   8     3527.68     2193.24    849.20 o 
   2  12   8    39580.80    43828.78   2370.10 o 
 -39   1   9   133016.84   133993.88   4493.02 o 
 -37   1   9     4553.35     3924.35    749.09 o 
 -35   1   9    33872.59    35471.66   1815.56 o 
 -33   1   9     6991.93     8519.58   1460.66 o 
 -31   1   9       28.95     -474.99    316.66 o 
 -29   1   9    13466.80    13459.52    572.88 o 
 -27   1   9     6538.06     6317.22    367.37 o 
 -25   1   9     1992.84     1884.44    190.80 o 
 -23   1   9    57892.84    59528.60    722.17 o 
 -21   1   9      345.57      442.26    102.38 o 
 -19   1   9   498816.56   519728.34   4202.72 o 
 -17   1   9    33819.11    37120.64    441.38 o 
 -15   1   9    32982.01    32406.35    388.72 o 
 -13   1   9   294310.03   303235.63   2263.59 o 
 -11   1   9   194596.03   191358.81   1445.46 o 
  -9   1   9   175606.77   160170.83   1241.10 o 
  -7   1   9   105842.42   110374.29    908.59 o 
  -5   1   9    74816.85    73485.68    631.03 o 
  -3   1   9     2608.40     3202.03     98.67 o 
  -1   1   9     8998.23     8847.94    161.19 o 
   1   1   9     7382.34     8882.28    160.56 o 
   3   1   9     2105.51     2680.79    102.39 o 
   5   1   9    11588.78    11571.80    229.54 o 
   7   1   9    81930.95    86083.50    812.75 o 
   9   1   9    63816.33    65556.25    758.03 o 
  11   1   9   215650.81   231430.05   1997.26 o 
  13   1   9    28759.18    29081.25    520.15 o 
  15   1   9      179.33      801.43    165.66 o 
  17   1   9   101186.21   108678.34   1629.74 o 
  19   1   9   147577.97   152930.02   2430.51 o 
  21   1   9   113748.01   114948.15   2558.28 o 
  23   1   9   120195.60   128251.99   3263.48 o 
  25   1   9     9206.80    11152.79   1540.92 o 
  27   1   9    14742.52    14643.86   1621.17 o 
 -38   2   9      404.16      -38.52    566.13 o 
 -36   2   9    34083.06    33702.35   1786.40 o 
 -34   2   9     1625.46     1849.98    609.95 o 
 -32   2   9    37697.82    37141.68   2386.29 o 
 -30   2   9     1520.15     1022.86    305.91 o 
 -28   2   9     3727.84     3467.87    437.63 o 
 -26   2   9    24551.57    24438.90    685.46 o 
 -24   2   9     5147.23     5431.16    303.04 o 
 -22   2   9    14652.09    14285.62    516.92 o 
 -20   2   9    42727.76    42652.49    561.84 o 
 -18   2   9    66913.45    66008.38    689.62 o 
 -16   2   9   960314.75   950383.19   7378.53 o 
 -14   2   9    59148.80    62334.16    707.02 o 
 -12   2   9   352114.56   334463.88   2412.11 o 
 -10   2   9    71610.10    68546.49    631.15 o 
  -8   2   9    26920.38    26579.54    338.29 o 
  -6   2   9   120719.20   118371.41    967.92 o 
  -4   2   9   229095.84   230927.53   1669.71 o 
  -2   2   9   167577.64   170832.64   1268.51 o 
   0   2   9     2155.53     2799.94     95.64 o 
   2   2   9     4596.06     4498.07    136.66 o 
   4   2   9     8766.52     8572.85    200.93 o 
   6   2   9      745.59      591.74     92.93 o 
   8   2   9     6901.95     7834.33    219.27 o 
  10   2   9     5335.81     5547.03    214.08 o 
  12   2   9    87276.96    86458.05   1096.67 o 
  14   2   9   240325.95   240293.98   2867.17 o 
  16   2   9   166111.81   167316.17   2403.30 o 
  18   2   9    97208.04    95126.95   1610.13 o 
  20   2   9    42501.14    43284.02   1132.82 o 
  22   2   9    25237.54    25366.12   1146.08 o 
  24   2   9    13905.62    14031.07    893.43 o 
  26   2   9    75687.04    79991.06   3948.60 o 
 -37   3   9     6282.35     6662.66    848.35 o 
 -35   3   9      695.02      634.99    562.07 o 
 -33   3   9     1643.83     1570.28    382.71 o 
 -31   3   9       34.35     -380.03    253.35 o 
 -29   3   9     2111.55     1466.74    308.92 o 
 -27   3   9       23.79     -280.03    186.69 o 
 -25   3   9    10102.23     9714.28    445.35 o 
 -23   3   9      171.04       -2.41    162.05 o 
 -21   3   9     1503.03     1642.02    182.97 o 
 -19   3   9     2108.49     2020.07    170.70 o 
 -17   3   9     9249.86     7703.40    395.41 o 
 -15   3   9    36732.61    38755.91    522.09 o 
 -13   3   9    48107.22    47808.50    539.23 o 
 -11   3   9     6912.89     7179.24    178.33 o 
  -9   3   9      575.36      347.13     55.61 o 
  -7   3   9    34883.01    36320.55    420.67 o 
  -5   3   9    10567.33    10549.47    236.71 o 
  -3   3   9     6493.08     6615.89    200.68 o 
  -1   3   9        5.85      226.50     59.17 o 
   1   3   9      758.94      945.80     91.24 o 
   3   3   9      152.42      186.19     76.91 o 
   5   3   9     1368.84     1509.16    127.01 o 
   7   3   9     1371.77      797.36    123.24 o 
   9   3   9       51.10       13.93     86.71 o 
  11   3   9      216.07      376.71    135.38 o 
  13   3   9     7473.92     7632.12    363.85 o 
  15   3   9     1872.48     3213.59    270.04 o 
  17   3   9    18707.04    18396.06    648.26 o 
  19   3   9     4204.80     4839.68    422.10 o 
  21   3   9     2101.73     1581.34    356.21 o 
  23   3   9     3754.17     4260.96   1031.10 o 
  25   3   9     3243.41     4758.30    838.97 o 
 -36   4   9    24825.21    24831.05   1685.54 o 
 -34   4   9      476.34     -352.44    467.60 o 
 -32   4   9    30632.42    31353.43   2258.78 o 
 -30   4   9     1800.77     1306.55    384.37 o 
 -28   4   9     7227.86     6946.70    498.10 o 
 -26   4   9    48022.12    48439.76   1165.23 o 
 -24   4   9      490.80      509.00    222.70 o 
 -22   4   9    37748.61    38536.83   1007.06 o 
 -20   4   9    73081.48    67215.55   1279.87 o 
 -18   4   9    16167.72    14902.68    359.88 o 
 -16   4   9   752021.50   742550.94   6493.25 o 
 -14   4   9   110502.03   106732.91   1056.05 o 
 -12   4   9   513956.34   486138.44   4037.26 o 
 -10   4   9   346374.19   328114.63   2644.74 o 
  -8   4   9    17503.01    17335.71    291.65 o 
  -6   4   9   280229.66   276255.50   2231.34 o 
  -4   4   9   349083.47   342373.31   2871.49 o 
  -2   4   9   145760.34   149371.53   1241.81 o 
   0   4   9     5194.51     6770.76    184.51 o 
   2   4   9     3198.66     3522.58    151.17 o 
   4   4   9     7264.32     7005.81    218.07 o 
   6   4   9     3480.33     2797.62    167.17 o 
   8   4   9    10125.73     9302.44    341.76 o 
  10   4   9    39988.46    37339.34    759.17 o 
  12   4   9    64950.29    66325.20   1629.73 o 
  14   4   9   209745.42   203616.61   3067.60 o 
  16   4   9    87279.34    82307.89   1682.52 o 
  18   4   9    72240.95    73228.91   1629.84 o 
  20   4   9    70050.73    67207.06   1958.37 o 
  22   4   9    19906.76    20426.96   1375.78 o 
  24   4   9    30921.90    28594.69   1704.72 o 
 -35   5   9    13130.51    15261.19   1497.67 o 
 -33   5   9      790.53      331.72    517.82 o 
 -31   5   9      548.98     -108.62    502.38 o 
 -29   5   9     5371.96     4645.58    525.64 o 
 -27   5   9      838.73      192.65    308.24 o 
 -25   5   9      507.68      335.01    278.00 o 
 -23   5   9    44546.45    43022.66   1369.64 o 
 -21   5   9     3230.37     2588.77    586.40 o 
 -19   5   9   246128.25   232479.27   5188.47 o 
 -17   5   9     8559.62     8859.69    370.56 o 
 -15   5   9      689.15      639.50    129.87 o 
 -13   5   9   203153.63   198955.95   1907.25 o 
 -11   5   9   225078.09   220566.95   1889.22 o 
  -9   5   9   577147.94   572299.69   4700.47 o 
  -7   5   9   142569.81   143361.75   1287.98 o 
  -5   5   9   115138.47   113999.63   1033.21 o 
  -3   5   9    21908.70    22044.76    336.41 o 
  -1   5   9    15048.51    15497.37    281.84 o 
   1   5   9     1463.53     1538.35    112.61 o 
   3   5   9      910.69      784.67    121.70 o 
   5   5   9     6668.92     5777.47    264.41 o 
   7   5   9    47845.04    45559.35    855.71 o 
   9   5   9    27634.98    27799.82    697.66 o 
  11   5   9    86281.28    82972.34   1590.04 o 
  13   5   9     3367.52     2493.98    392.59 o 
  15   5   9      263.18      558.22    316.82 o 
  17   5   9    16269.98    16696.66    918.47 o 
  19   5   9    77154.73    76498.84   2882.96 o 
  21   5   9   111606.39   105120.98   4317.77 o 
  23   5   9    52026.49    54332.92   2423.79 o 
 -34   6   9       75.06     -285.84    508.33 o 
 -32   6   9      152.11      495.93    504.30 o 
 -30   6   9     1680.81     1044.43    623.99 o 
 -28   6   9       38.38     -743.46    495.64 o 
 -26   6   9     1195.87      398.75    358.66 o 
 -24   6   9       64.66     -424.22    292.17 o 
 -22   6   9    16349.19    14665.06    760.90 o 
 -20   6   9    23051.48    23475.96    795.68 o 
 -18   6   9    21177.21    20720.79    608.12 o 
 -16   6   9    32739.48    31709.00    847.06 o 
 -14   6   9    34580.57    36354.56    728.76 o 
 -12   6   9    16137.08    16656.60    383.49 o 
 -10   6   9    54940.57    54736.67    645.38 o 
  -8   6   9    20609.93    22169.07    501.11 o 
  -6   6   9    46661.66    44021.49    553.05 o 
  -4   6   9      597.49      667.24     99.11 o 
  -2   6   9      456.54      316.14     98.03 o 
   0   6   9    11327.16    10634.90    253.29 o 
   2   6   9     3228.87     3211.51    182.78 o 
   4   6   9      321.36      240.85    137.67 o 
   6   6   9      278.16      333.92    160.22 o 
   8   6   9    10099.73    10971.13    489.39 o 
  10   6   9    15146.48    16186.50    631.68 o 
  12   6   9    19054.38    19810.76    782.88 o 
  14   6   9     7605.85     7725.73    578.19 o 
  16   6   9    13065.68    13197.70    924.21 o 
  18   6   9     6373.96     7806.95    964.54 o 
  20   6   9    36305.27    39650.25   2072.48 o 
  22   6   9      474.57     1716.28    758.16 o 
 -33   7   9    20185.22    20861.36   2374.69 o 
 -31   7   9      241.64     -595.99    578.35 o 
 -29   7   9     5582.05     6209.47    801.85 o 
 -27   7   9     1223.86     1550.25    587.88 o 
 -25   7   9     2446.68     1256.51    532.75 o 
 -23   7   9    21200.92    20121.67    886.25 o 
 -21   7   9     1719.55     1284.62    318.83 o 
 -19   7   9   222080.45   220479.78   3590.98 o 
 -17   7   9    78083.29    76056.52   1424.42 o 
 -15   7   9    20817.99    19788.09    919.12 o 
 -13   7   9   182235.64   182806.17   3436.57 o 
 -11   7   9    35106.89    36120.12    770.34 o 
  -9   7   9    61883.89    62838.53    958.00 o 
  -7   7   9    39551.44    38518.17    937.39 o 
  -5   7   9    59949.14    59297.80    922.38 o 
  -3   7   9    37465.26    38667.55    642.21 o 
  -1   7   9    16095.82    15966.21    408.22 o 
   1   7   9     1357.00     1418.56    190.28 o 
   3   7   9     1574.12     1335.23    221.11 o 
   5   7   9     5107.97     5138.68    267.50 o 
   7   7   9    22144.71    20127.61    756.94 o 
   9   7   9     9435.15     8674.20    476.08 o 
  11   7   9    79615.81    81999.47   1684.61 o 
  13   7   9    57688.09    57322.19   1994.79 o 
  15   7   9      188.89     -146.47    381.90 o 
  17   7   9   146036.81   139416.47   6356.28 o 
  19   7   9    83095.79    83855.84   3270.18 o 
  21   7   9    34607.36    32641.21   2905.27 o 
 -30   8   9      253.26     -698.65    465.77 o 
 -28   8   9       65.39     -703.94    560.48 o 
 -26   8   9      921.24      587.79    507.74 o 
 -24   8   9     5361.51     4691.94    770.87 o 
 -22   8   9     3434.64     3247.19    935.98 o 
 -20   8   9     4339.00     4976.19    481.80 o 
 -18   8   9    26917.82    26428.43    926.32 o 
 -16   8   9   224980.75   221998.95   3592.64 o 
 -14   8   9    42025.94    40660.48   1044.71 o 
 -12   8   9    19912.28    17716.56    642.56 o 
 -10   8   9    10827.44    10720.14    662.80 o 
  -8   8   9     5520.59     5419.83    278.09 o 
  -6   8   9    41168.31    40924.73    731.94 o 
  -4   8   9    29704.53    29677.93   1067.49 o 
  -2   8   9    30071.08    32465.17    716.72 o 
   0   8   9     2498.36     2250.63    271.69 o 
   2   8   9    12400.54    10926.46    475.32 o 
   4   8   9     1053.09      953.30    254.21 o 
   6   8   9     1547.65     1180.96    278.54 o 
   8   8   9       77.21     -245.68    248.04 o 
  10   8   9      933.40      240.92    407.65 o 
  12   8   9    21036.60    19650.50   1057.58 o 
  14   8   9    82923.65    83491.66   2811.80 o 
  16   8   9    58201.62    51504.97   2492.03 o 
  18   8   9    20686.43    20581.75   1813.78 o 
 -27   9   9      572.95     -727.10    509.77 o 
 -25   9   9    22428.62    23505.81   1417.17 o 
 -23   9   9     2871.92     2788.39    668.94 o 
 -21   9   9      684.88      184.65    392.49 o 
 -19   9   9      333.36      311.97    436.55 o 
 -17   9   9    16790.47    19739.01   1115.24 o 
 -15   9   9    42480.66    44961.02   1233.72 o 
 -13   9   9    71947.48    75595.38   1657.79 o 
 -11   9   9    17369.72    18549.34    754.99 o 
  -9   9   9     1941.34     1771.28    272.71 o 
  -7   9   9    58173.32    60912.04   1373.79 o 
  -5   9   9    21059.19    21784.57    628.32 o 
  -3   9   9     4974.97     4924.01    413.48 o 
  -1   9   9     2981.16     3146.06    276.96 o 
   1   9   9     2898.28     2657.17    342.08 o 
   3   9   9     1005.97      643.81    247.10 o 
   5   9   9     1544.25     1625.48    404.52 o 
   7   9   9     7043.16     6571.14    714.36 o 
   9   9   9     2982.53     2306.60    878.85 o 
  11   9   9      317.20     -112.36    590.20 o 
  13   9   9    31237.25    32272.86   1961.08 o 
  15   9   9     6667.54     8453.78   1183.82 o 
 -24  10   9     5935.17     5684.26   1067.40 o 
 -22  10   9    10256.38    12080.07   1094.47 o 
 -20  10   9    28969.86    29537.29   1553.85 o 
 -18  10   9       65.10      -56.49    386.18 o 
 -16  10   9    95371.36   100679.66   2920.12 o 
 -14  10   9    11147.44    12779.35    956.51 o 
 -12  10   9   115633.70   122110.64   4349.68 o 
 -10  10   9   193127.97   198346.83   4661.38 o 
  -8  10   9     2001.31     1362.40    435.56 o 
  -6  10   9    77741.72    88141.02   2465.50 o 
  -4  10   9    38924.65    38946.96   1153.33 o 
  -2  10   9     8690.71     8666.01    582.44 o 
   0  10   9     1416.88     2474.81    485.65 o 
   2  10   9      278.63      330.11    392.64 o 
   4  10   9     6040.56     7320.62   1226.09 o 
   6  10   9     5626.30     5265.57    941.84 o 
   8  10   9     3992.02     5118.40    950.15 o 
  10  10   9    31759.01    33652.36   1994.10 o 
  12  10   9    10090.99    10052.81   1247.87 o 
 -19  11   9    12692.09    14201.26   1186.93 o 
 -17  11   9     2810.97     3315.69    737.34 o 
 -15  11   9      112.10     -509.86    767.80 o 
 -13  11   9    11119.85    13446.33   1398.62 o 
 -11  11   9    23128.90    26725.13   1928.82 o 
  -9  11   9    83608.79    92923.89   6484.69 o 
  -7  11   9     5652.48     7078.90    949.83 o 
  -5  11   9     5661.56     6729.08    918.14 o 
  -3  11   9     5322.56     5659.85    696.98 o 
  -1  11   9       85.60      183.50    443.79 o 
   1  11   9     1642.88     1580.43    738.36 o 
   3  11   9      351.27      192.61    635.59 o 
   5  11   9      140.87     -469.98    930.97 o 
   7  11   9     7753.40     9388.43   1213.01 o 
 -12  12   9      211.62      567.97    877.46 o 
 -10  12   9    68535.63    79146.07   4638.79 o 
  -8  12   9     7618.26     9054.80   1384.13 o 
  -6  12   9    33028.25    37516.23   2905.27 o 
  -4  12   9     1171.83     1462.95    871.95 o 
  -2  12   9      616.81      574.12    782.90 o 
   0  12   9    10602.04    12628.78   1845.89 o 
 -38   0  10     5176.09     6902.02   1316.20 o 
 -36   0  10    18815.55    22086.45   2054.55 o 
 -34   0  10     4591.61     4237.52   1027.28 o 
 -32   0  10     5114.38     6548.89   1091.48 o 
 -30   0  10    23886.82    22153.13   1477.39 o 
 -28   0  10     3052.32     3377.10    452.21 o 
 -26   0  10    18373.10    17786.77    567.12 o 
 -24   0  10   341279.53   356157.75   4319.38 o 
 -22   0  10   721197.06   778306.44   8339.67 o 
 -20   0  10   290325.63   294525.75   3235.06 o 
 -18   0  10    36891.71    42124.20    698.92 o 
 -16   0  10    57677.01    65642.16    965.63 o 
 -14   0  10    56507.52    54593.48    758.97 o 
 -12   0  10   188840.06   188774.61   2082.83 o 
 -10   0  10    18436.81    14833.03    315.27 o 
  -8   0  10   198695.16   200648.92   2261.62 o 
  -6   0  10     2233.30     2539.04    142.90 o 
  -4   0  10     2606.25     2921.04    157.54 o 
  -2   0  10     4155.48     5514.88    190.68 o 
   0   0  10     2755.10     3568.25    155.06 o 
   2   0  10     3292.08     3764.25    171.98 o 
   4   0  10    15707.02    17770.81    451.59 o 
   6   0  10   283242.63   298428.25   3191.06 o 
   8   0  10   419044.31   435408.03   4367.01 o 
  10   0  10   257642.63   273915.38   3427.47 o 
  12   0  10   453659.69   484382.78   5960.13 o 
  14   0  10    32333.08    37669.57   1386.55 o 
  16   0  10     1511.43     2043.75    366.56 o 
  18   0  10   141868.98   150641.64   3719.26 o 
  20   0  10    59775.34    60641.42   3338.65 o 
  22   0  10   176856.91   181603.25   7447.76 o 
  24   0  10    13902.38    13570.24   1111.60 o 
  26   0  10     1229.59     1765.63    930.97 o 
 -39   1  10     2665.10     1400.73    679.86 o 
 -37   1  10      741.38     -186.50    475.08 o 
 -35   1  10     2614.56     1397.05    850.71 o 
 -33   1  10      820.07      125.12    442.21 o 
 -31   1  10      787.77      492.78    402.87 o 
 -29   1  10        3.50     -297.29    198.19 o 
 -27   1  10    69271.66    69159.61   1207.31 o 
 -25   1  10     7690.91     6847.02    372.85 o 
 -23   1  10    34093.17    35816.07    550.09 o 
 -21   1  10    69278.64    71250.65    770.24 o 
 -19   1  10   282916.81   283441.53   2363.50 o 
 -17   1  10     4735.11     5288.43    162.01 o 
 -15   1  10     9286.67     7093.53    170.56 o 
 -13   1  10   262332.69   247860.42   1893.49 o 
 -11   1  10    91634.18    89065.70    775.42 o 
  -9   1  10      227.57      650.58     65.05 o 
  -7   1  10      325.09      336.57     56.84 o 
  -5   1  10     3928.82     3832.79    113.84 o 
  -3   1  10       73.04      142.28     50.97 o 
  -1   1  10     4061.61     4680.36    127.76 o 
   1   1  10    11276.41    10884.35    208.22 o 
   3   1  10    11794.28    11242.18    206.94 o 
   5   1  10      403.99      587.79     80.82 o 
   7   1  10    66193.95    65730.78    667.68 o 
   9   1  10    79126.21    79848.96    833.97 o 
  11   1  10   304193.28   295880.91   2615.53 o 
  13   1  10    27725.88    29607.78    551.39 o 
  15   1  10    22719.01    25220.59    641.06 o 
  17   1  10    51444.27    48845.06   1108.46 o 
  19   1  10    29988.71    32201.68   1180.70 o 
  21   1  10     2909.48     3493.77    458.70 o 
  23   1  10     3048.37     2902.73    963.07 o 
  25   1  10    24933.55    24970.33   1520.38 o 
 -38   2  10     9283.42     9984.04   1031.16 o 
 -36   2  10     3369.52     2817.06    676.47 o 
 -34   2  10     3108.79     1759.97    575.85 o 
 -32   2  10      781.52      170.63    377.36 o 
 -30   2  10    33739.33    32281.31    939.84 o 
 -28   2  10    30103.18    29028.26    811.89 o 
 -26   2  10    14016.81    14713.12    605.07 o 
 -24   2  10      831.43      893.09    195.59 o 
 -22   2  10     9780.85     9313.56    256.66 o 
 -20   2  10   486891.00   498551.19   3946.86 o 
 -18   2  10   410480.69   420347.69   3449.84 o 
 -16   2  10    60351.31    57749.86    670.88 o 
 -14   2  10    46940.16    48226.43    502.77 o 
 -12   2  10   123883.59   122604.86   1015.33 o 
 -10   2  10     1549.79     1458.15     84.38 o 
  -8   2  10    14035.21    14596.36    218.29 o 
  -6   2  10    71843.10    77522.63    679.73 o 
  -4   2  10    19502.65    22832.10    271.04 o 
  -2   2  10     4177.10     4738.51    167.76 o 
   0   2  10     3052.77     3273.13    122.69 o 
   2   2  10    21543.66    22483.43    323.49 o 
   4   2  10    48699.99    51393.88    591.34 o 
   6   2  10    21070.94    20389.39    345.84 o 
   8   2  10    96378.29   101792.91   1048.67 o 
  10   2  10    71884.38    70429.45    865.59 o 
  12   2  10    51167.21    55030.20    921.45 o 
  14   2  10    21508.25    24717.64    609.29 o 
  16   2  10    92405.91    93960.27   1505.95 o 
  18   2  10   173060.50   174432.70   2775.29 o 
  20   2  10     7167.57     7047.84    547.09 o 
  22   2  10      587.49      896.57    409.14 o 
  24   2  10     1767.14     2044.23    630.75 o 
  26   2  10     3641.56     2666.54    708.31 o 
 -37   3  10    26178.81    26889.15   1534.05 o 
 -35   3  10     1200.35      884.21    516.20 o 
 -33   3  10     7529.08     6482.14    595.42 o 
 -31   3  10    14098.47    12486.20    619.65 o 
 -29   3  10    12231.20    11920.72    573.50 o 
 -27   3  10   111039.96   106768.81   1836.61 o 
 -25   3  10    30372.40    31863.77    923.11 o 
 -23   3  10    92343.92    89335.80   1511.62 o 
 -21   3  10    23012.34    22846.13    469.60 o 
 -19   3  10   143525.95   138570.17   1360.67 o 
 -17   3  10  1328809.25  1344730.63  10272.76 o 
 -15   3  10  1777380.75  1754924.63  12918.54 o 
 -13   3  10    75163.97    74081.48    757.46 o 
 -11   3  10     3410.75     3958.10    158.76 o 
  -9   3  10    34651.51    33846.92    428.67 o 
  -7   3  10    42243.19    41839.41    484.42 o 
  -5   3  10   119140.27   123053.96   1193.53 o 
  -3   3  10      104.36      205.29     66.98 o 
  -1   3  10     6878.57     7169.95    181.62 o 
   1   3  10     5328.05     5398.96    180.09 o 
   3   3  10   188740.45   190509.00   2162.86 o 
   5   3  10   161757.84   154039.63   1504.16 o 
   7   3  10       12.99       66.23     89.95 o 
   9   3  10     2455.67     2949.48    204.05 o 
  11   3  10    40639.90    41432.74    763.22 o 
  13   3  10   179416.77   187098.30   2344.69 o 
  15   3  10   748373.19   734717.50   9663.73 o 
  17   3  10     1199.65     2174.95    281.57 o 
  19   3  10     7941.16     8862.42    777.09 o 
  21   3  10    11826.79    13200.82    746.01 o 
  23   3  10     1134.07      979.74    588.89 o 
  25   3  10    27560.93    29068.20   1681.90 o 
 -36   4  10     2439.94     1608.58    818.61 o 
 -34   4  10      683.90     -108.02    476.93 o 
 -32   4  10      889.55     -512.77    341.85 o 
 -30   4  10    23735.80    25440.49    980.38 o 
 -28   4  10     4368.29     3855.72    418.87 o 
 -26   4  10    62144.84    60910.02   1552.94 o 
 -24   4  10    12195.37    13028.55    566.00 o 
 -22   4  10     6778.53     6617.00    426.89 o 
 -20   4  10   412301.69   403561.03   5254.68 o 
 -18   4  10   141680.55   138794.02   1538.69 o 
 -16   4  10    70237.47    70092.81    877.23 o 
 -14   4  10    39843.01    39170.55    527.51 o 
 -12   4  10   109110.38   108868.04   1038.00 o 
 -10   4  10     4893.46     5360.92    177.99 o 
  -8   4  10     2978.04     3570.27    130.97 o 
  -6   4  10   141395.95   144065.00   1292.81 o 
  -4   4  10    23983.62    26212.74    367.33 o 
  -2   4  10     7544.37     8073.51    193.00 o 
   0   4  10     9151.78     8672.10    230.93 o 
   2   4  10      824.93      696.27    101.92 o 
   4   4  10    49881.18    47379.52    644.45 o 
   6   4  10    17408.53    17409.25    415.46 o 
   8   4  10   114019.22   109571.84   1511.93 o 
  10   4  10    31017.12    30240.74    696.34 o 
  12   4  10      802.39     1743.21    281.14 o 
  14   4  10    35892.14    36908.53   1152.04 o 
  16   4  10     7677.94     7154.25    495.17 o 
  18   4  10   101299.16    97375.13   2188.41 o 
  20   4  10     5631.84     5274.04    703.32 o 
  22   4  10      175.31      757.87    570.55 o 
  24   4  10    20127.04    20220.10   2632.40 o 
 -35   5  10     3856.69     2857.51    909.09 o 
 -33   5  10     2811.46     3062.00    674.69 o 
 -31   5  10     2661.53     2102.94    851.30 o 
 -29   5  10     5287.43     4188.05    536.88 o 
 -27   5  10    56417.62    57481.20   1464.85 o 
 -25   5  10    25845.82    24349.90    954.75 o 
 -23   5  10    30702.62    28501.50   1033.16 o 
 -21   5  10   215586.81   214708.63   3529.46 o 
 -19   5  10   121192.79   119259.63   2002.33 o 
 -17   5  10    53043.17    49801.05    982.07 o 
 -15   5  10    15859.89    14262.11    333.93 o 
 -13   5  10   181847.58   181442.95   1692.42 o 
 -11   5  10   412071.50   398353.47   3356.98 o 
  -9   5  10    94529.77    93765.48    950.66 o 
  -7   5  10     5568.50     5931.01    191.19 o 
  -5   5  10      878.84      869.91     94.71 o 
  -3   5  10     2268.24     2501.44    129.22 o 
  -1   5  10     2125.17     2103.02    124.68 o 
   1   5  10     2358.00     2070.95    150.54 o 
   3   5  10     2355.72     1828.16    175.89 o 
   5   5  10     3192.73     2653.04    241.56 o 
   7   5  10    49324.77    45471.85    964.07 o 
   9   5  10   283674.38   278382.38   3819.95 o 
  11   5  10   176938.55   169368.70   2737.13 o 
  13   5  10      450.39      876.19    287.38 o 
  15   5  10    26263.48    26597.56    987.79 o 
  17   5  10    11123.79    10690.26    770.36 o 
  19   5  10    43908.60    43293.15   3178.14 o 
  21   5  10    25960.64    28964.84   2471.88 o 
  23   5  10      701.72     1052.74    658.10 o 
 -34   6  10     2630.29     1304.49    634.73 o 
 -32   6  10      897.03     1400.07    599.19 o 
 -30   6  10    12601.23    13073.48   1027.87 o 
 -28   6  10     1541.86       43.51    486.44 o 
 -26   6  10    16594.93    15345.39    760.02 o 
 -24   6  10   240255.77   251142.50   4495.36 o 
 -22   6  10   328144.59   340497.00   9447.01 o 
 -20   6  10    82795.94    84081.63   1713.70 o 
 -18   6  10    34358.09    34906.91    874.85 o 
 -16   6  10    28557.88    28267.74    783.44 o 
 -14   6  10   110853.91   111172.23   1450.07 o 
 -12   6  10   138579.83   133371.23   1533.18 o 
 -10   6  10    76090.31    76500.09    890.76 o 
  -8   6  10   106312.44   105801.88   1045.47 o 
  -6   6  10     2566.05     2537.45    125.92 o 
  -4   6  10     1833.04     1981.83    130.26 o 
  -2   6  10     3660.74     3457.07    180.83 o 
   0   6  10     3330.45     3530.71    191.46 o 
   2   6  10     1574.35     1548.06    182.39 o 
   4   6  10     2742.41     3390.38    257.06 o 
   6   6  10    73924.31    71527.77   1261.39 o 
   8   6  10   205342.33   201124.92   2946.62 o 
  10   6  10   107389.36   108558.52   1872.07 o 
  12   6  10   201130.84   198901.42   3438.67 o 
  14   6  10    17129.64    17183.59    812.21 o 
  16   6  10     2038.86     2965.14    708.31 o 
  18   6  10    58916.23    61566.04   2615.86 o 
  20   6  10    38108.96    38864.48   2072.48 o 
  22   6  10    89981.26    93397.54   4558.54 o 
 -33   7  10      205.14     -780.86    751.55 o 
 -31   7  10     1823.26     -134.91    543.03 o 
 -29   7  10       66.66       -4.34    490.22 o 
 -27   7  10    25784.04    23188.63   1548.63 o 
 -25   7  10     2535.59     3074.28    631.32 o 
 -23   7  10    14515.93    14145.85   1071.73 o 
 -21   7  10       33.79     -165.34    254.20 o 
 -19   7  10   134866.58   131099.06   2550.12 o 
 -17   7  10    10746.79    11043.93    476.31 o 
 -15   7  10     3479.55     3054.41    226.86 o 
 -13   7  10   125372.35   124639.98   2013.16 o 
 -11   7  10     4440.75     5300.26    266.39 o 
  -9   7  10      203.39      122.58    130.94 o 
  -7   7  10     9221.53     9469.79    279.09 o 
  -5   7  10      452.30      349.48    127.37 o 
  -3   7  10     1864.64     2081.79    183.12 o 
  -1   7  10      120.93       55.88    145.26 o 
   1   7  10     8966.48     7853.27    367.29 o 
   3   7  10     1838.42     1289.24    177.76 o 
   5   7  10     5825.90     5379.56    415.35 o 
   7   7  10    29983.99    27395.90    802.50 o 
   9   7  10       26.02     -249.30    245.50 o 
  11   7  10   115739.58   107151.93   2393.08 o 
  13   7  10    32033.21    31955.05   1313.08 o 
  15   7  10     1167.05      725.03    598.66 o 
  17   7  10    48281.21    50756.72   2440.25 o 
  19   7  10      619.96     1734.01    758.16 o 
 -30   8  10    18997.57    17587.37   1303.52 o 
 -28   8  10    26823.45    26314.14   1502.12 o 
 -26   8  10      114.15     -469.68    454.78 o 
 -24   8  10     3567.73     3412.57    696.98 o 
 -22   8  10     1570.98      449.94    416.27 o 
 -20   8  10   105671.94   108828.19   3911.68 o 
 -18   8  10   256864.08   260190.77   4449.65 o 
 -16   8  10    10820.88    10287.22    672.37 o 
 -14   8  10    87982.40    85794.66   1704.97 o 
 -12   8  10    11433.19    10880.95    595.04 o 
 -10   8  10      574.75      139.72    186.23 o 
  -8   8  10     4553.19     4612.01    322.73 o 
  -6   8  10        1.87     -112.26    185.25 o 
  -4   8  10     9678.54     9492.80    468.66 o 
  -2   8  10     1658.10      939.09    229.28 o 
   0   8  10     7511.64     6482.53    387.56 o 
   2   8  10    32339.11    33021.99    761.91 o 
   4   8  10     2401.98     1763.63    298.30 o 
   6   8  10    32615.65    32322.84    890.21 o 
   8   8  10    25112.20    22674.46   1105.73 o 
  10   8  10     7472.22     7264.09    857.14 o 
  12   8  10    83588.27    84111.05   3950.42 o 
  14   8  10      132.53     2029.47   1492.76 o 
  16   8  10   142891.86   138440.63   4670.22 o 
  18   8  10    88148.32    84676.06   3411.74 o 
 -27   9  10    24564.79    26236.80   1534.06 o 
 -25   9  10    23163.37    25785.27   1464.35 o 
 -23   9  10     8515.02     8717.58    767.97 o 
 -21   9  10     6794.41     7671.07    781.50 o 
 -19   9  10     4511.99     5006.16    878.15 o 
 -17   9  10   183533.88   186812.19   4520.11 o 
 -15   9  10   276112.94   279806.84   4705.87 o 
 -13   9  10     5036.31     5583.49    437.69 o 
 -11   9  10     2132.23     1879.35    308.46 o 
  -9   9  10     4516.21     3474.40    866.48 o 
  -7   9  10    17261.75    19844.49    697.01 o 
  -5   9  10    13369.22    12602.21    566.84 o 
  -3   9  10       32.23     -151.08    193.77 o 
  -1   9  10     1450.99     1354.25    267.10 o 
   1   9  10     3201.58     3800.70    348.95 o 
   3   9  10    36659.33    36424.33   1326.64 o 
   5   9  10    65757.61    64845.70   2385.97 o 
   7   9  10     4927.83     2988.58    733.85 o 
   9   9  10      979.65     1042.51   1123.58 o 
  11   9  10    12297.04    12321.99   1316.20 o 
  13   9  10    62801.62    63672.35   4895.61 o 
  15   9  10   205058.20   199085.25   6192.56 o 
 -24  10  10    21495.38    21258.01   1905.32 o 
 -22  10  10        3.75      678.98    574.35 o 
 -20  10  10    64443.65    64023.43   3846.49 o 
 -18  10  10       46.95      447.81    462.40 o 
 -16  10  10     3621.54     4902.33   1046.39 o 
 -14  10  10    44607.79    48578.99   2453.45 o 
 -12  10  10    12154.43    13193.47   1349.35 o 
 -10  10  10      603.02     1220.85    748.07 o 
  -8  10  10      172.16     -145.03    283.87 o 
  -6  10  10    23997.26    24899.56   1312.53 o 
  -4  10  10       41.66       80.42    257.64 o 
  -2  10  10        3.57     -165.33    385.16 o 
   0  10  10     2696.85     3103.75    574.35 o 
   2  10  10     2304.63     1754.71    533.20 o 
   4  10  10    13550.83    13854.32   1135.98 o 
   6  10  10    13396.92    11730.02   4478.28 o 
   8  10  10    22221.10    22953.26   1657.09 o 
  10  10  10      439.42      872.03    692.07 o 
  12  10  10    10511.23    11621.69   1373.20 o 
 -19  11  10    17069.01    19156.51   3820.19 o 
 -17  11  10    29197.18    26005.18   2098.91 o 
 -15  11  10    11416.03    14284.91   1434.68 o 
 -13  11  10    19048.63    20343.11   2070.60 o 
 -11  11  10   150909.91   166262.97   5614.04 o 
  -9  11  10    33182.77    31968.70   2105.23 o 
  -7  11  10     2106.12     2819.01    733.23 o 
  -5  11  10      890.19     1343.15    612.44 o 
  -3  11  10     2040.30     1999.36    641.44 o 
  -1  11  10     5981.58     5753.07   1181.98 o 
   1  11  10     1654.34     1182.18    714.77 o 
   3  11  10     1154.58      288.92    658.29 o 
   5  11  10     1830.38     1162.11    793.52 o 
   7  11  10    10434.76    10244.19   1492.76 o 
 -10  12  10    20504.74    21283.89   2728.70 o 
  -8  12  10    20430.17    18947.85   1845.89 o 
  -6  12  10       48.16      277.90    748.07 o 
  -4  12  10     1000.21     1005.73    828.31 o 
  -2  12  10     1899.99     2503.99   1251.99 o 
 -39   1  11     4740.49     5855.35   2006.40 o 
 -37   1  11     2667.31     1531.83    601.22 o 
 -35   1  11    17212.72    19414.37   1350.50 o 
 -33   1  11     7795.61     7985.56    871.95 o 
 -31   1  11    64389.63    66241.69   2010.75 o 
 -29   1  11    43021.95    42156.37   1050.84 o 
 -27   1  11    10327.20    10430.40    483.81 o 
 -25   1  11    24361.07    24997.73    524.91 o 
 -23   1  11   557223.88   575405.75   5102.08 o 
 -21   1  11    85414.17    84291.10    918.78 o 
 -19   1  11   413748.56   431906.28   3665.06 o 
 -17   1  11    13160.88    13087.10    243.20 o 
 -15   1  11    14605.20    14626.99    242.04 o 
 -13   1  11    11833.91    11799.65    282.80 o 
 -11   1  11      946.73      865.01     78.14 o 
  -9   1  11     3849.58     4684.03    130.81 o 
  -7   1  11     1210.27     1764.78     94.46 o 
  -5   1  11    18179.57    19930.12    268.31 o 
  -3   1  11    47939.56    52322.97    523.02 o 
  -1   1  11    29969.14    31257.59    354.50 o 
   1   1  11    43527.97    46979.94    495.96 o 
   3   1  11    62112.87    63893.57    632.64 o 
   5   1  11     4603.46     4343.53    157.13 o 
   7   1  11   588848.06   612952.25   4437.01 o 
   9   1  11     4164.27     4269.00    189.54 o 
  11   1  11   410940.38   431788.63   4399.76 o 
  13   1  11    13852.71    14440.01    461.08 o 
  15   1  11     6404.44     6355.92    391.86 o 
  17   1  11    80375.27    85398.16   1831.68 o 
  19   1  11    12008.19    12490.96    807.54 o 
  21   1  11     9953.61     9920.64    870.40 o 
  23   1  11    10569.51    11284.47   1050.97 o 
  25   1  11     1898.88     1721.35    653.61 o 
 -38   2  11    10215.69    10867.72   1055.35 o 
 -36   2  11      801.81      661.59    520.62 o 
 -34   2  11     3914.98     4354.88   1573.02 o 
 -32   2  11    10294.36     8269.02    563.17 o 
 -30   2  11   110251.06   107554.89   1902.56 o 
 -28   2  11    40844.07    40341.53   1132.37 o 
 -26   2  11   259659.38   257485.78   3868.59 o 
 -24   2  11    53011.57    52759.16   1010.98 o 
 -22   2  11    37503.37    37188.60    534.40 o 
 -20   2  11   156274.92   153117.89   1451.21 o 
 -18   2  11    54299.81    56505.64    697.94 o 
 -16   2  11   532818.06   512471.16   3740.16 o 
 -14   2  11     1777.08     1448.36     95.60 o 
 -12   2  11    36465.88    33459.30    405.37 o 
 -10   2  11      721.44      723.78     73.96 o 
  -8   2  11     1025.69     1287.62     87.11 o 
  -6   2  11     2981.23     3009.92    113.85 o 
  -4   2  11     3655.40     3577.91    128.00 o 
  -2   2  11     2797.42     2617.26    118.99 o 
   0   2  11   229678.53   229846.45   1999.94 o 
   2   2  11    25800.71    26685.04    377.42 o 
   4   2  11   440543.03   438163.59   3454.43 o 
   6   2  11     4782.04     4911.81    187.78 o 
   8   2  11    46112.98    44833.36    668.78 o 
  10   2  11   190958.67   186605.67   2170.51 o 
  12   2  11     5153.29     5358.14    324.79 o 
  14   2  11   314362.53   313852.84   3672.01 o 
  16   2  11      340.64      333.57    256.26 o 
  18   2  11    10014.05     9730.83    629.59 o 
  20   2  11     1126.34     1218.70    356.61 o 
  22   2  11     4333.68     3972.07    709.52 o 
  24   2  11     2748.17     2541.88    722.30 o 
 -37   3  11      968.30      108.87    508.90 o 
 -35   3  11      549.17      410.20    561.79 o 
 -33   3  11     1658.30      778.17    359.80 o 
 -31   3  11      595.91     -142.12    330.80 o 
 -29   3  11     9778.70     9644.48    560.38 o 
 -27   3  11     1747.97      963.95    299.53 o 
 -25   3  11    31681.25    30373.70    842.82 o 
 -23   3  11     8190.81     8528.75    416.66 o 
 -21   3  11     1257.46     2091.14    208.18 o 
 -19   3  11    10542.32    10693.84    283.61 o 
 -17   3  11    20805.67    20008.01    358.04 o 
 -15   3  11      253.97       -3.61    135.88 o 
 -13   3  11      140.34      114.70     63.59 o 
 -11   3  11     8592.92     8967.89    196.22 o 
  -9   3  11      684.74     1027.00     83.04 o 
  -7   3  11     3003.74     3558.72    127.27 o 
  -5   3  11      158.93      237.09     64.80 o 
  -3   3  11       63.69       67.10     66.27 o 
  -1   3  11     6989.62     6969.49    197.09 o 
   1   3  11    16971.21    17201.98    330.55 o 
   3   3  11      656.92      988.22    137.97 o 
   5   3  11    47960.09    49925.58    656.15 o 
   7   3  11      909.39     1148.74    150.31 o 
   9   3  11      387.00      328.92    138.47 o 
  11   3  11     3775.79     3482.23    254.99 o 
  13   3  11    15976.64    15376.78    590.70 o 
  15   3  11     1391.77     1194.77    253.88 o 
  17   3  11      593.86     -287.00    206.59 o 
  19   3  11      943.24      723.32    322.94 o 
  21   3  11      447.57      176.56    499.40 o 
  23   3  11      694.15      229.85    555.34 o 
 -36   4  11     1599.37     1108.92    791.04 o 
 -34   4  11     2657.98     1981.26    617.92 o 
 -32   4  11    17895.32    16475.76    904.61 o 
 -30   4  11    47579.47    46817.86   1329.24 o 
 -28   4  11   100837.23   104649.84   2366.27 o 
 -26   4  11   278176.22   270606.19   4328.56 o 
 -24   4  11    10745.79    10449.30    516.40 o 
 -22   4  11   180988.33   175506.45   2616.37 o 
 -20   4  11   409875.25   392240.63   5529.73 o 
 -18   4  11   105650.36   104235.40   1325.70 o 
 -16   4  11   486077.38   460734.38   4114.21 o 
 -14   4  11    42297.71    42230.64    589.43 o 
 -12   4  11    55101.54    53731.70    608.40 o 
 -10   4  11     5804.91     5624.03    161.62 o 
  -8   4  11      636.47      640.88     79.76 o 
  -6   4  11     9914.99    10308.23    247.75 o 
  -4   4  11      109.62      160.18     70.29 o 
  -2   4  11     2730.06     3052.33    142.09 o 
   0   4  11    75836.24    74377.96    942.33 o 
   2   4  11    14399.34    12993.54    311.58 o 
   4   4  11   400895.50   395839.97   4060.36 o 
   6   4  11     1252.80     2032.44    220.55 o 
   8   4  11   158920.08   154335.47   2001.67 o 
  10   4  11   236355.80   229623.63   2924.58 o 
  12   4  11      955.46     1010.87    319.24 o 
  14   4  11   172787.41   165410.05   2887.72 o 
  16   4  11      628.12      304.52    308.37 o 
  18   4  11     1585.07     1736.94    410.69 o 
  20   4  11     1908.15     2189.49    669.36 o 
  22   4  11     1956.23      816.08    644.26 o 
 -35   5  11     8073.35     8664.92   1247.87 o 
 -33   5  11     3986.08     5117.89   1044.19 o 
 -31   5  11    51623.08    50434.03   1932.01 o 
 -29   5  11     3687.89     3011.57    459.40 o 
 -27   5  11      840.87      767.67    392.10 o 
 -25   5  11    18345.76    18328.44    848.94 o 
 -23   5  11   534914.00   519648.25   8313.93 o 
 -21   5  11    80326.23    83080.01   1578.41 o 
 -19   5  11   217956.70   205863.83   4776.91 o 
 -17   5  11     8811.84     9094.74    406.03 o 
 -15   5  11      919.44     1633.28    160.57 o 
 -13   5  11    27840.55    27616.09    413.95 o 
 -11   5  11     3389.75     4006.71    156.08 o 
  -9   5  11    17740.37    17288.16    308.36 o 
  -7   5  11     1434.88     1170.02    105.80 o 
  -5   5  11      949.84     1002.52    105.42 o 
  -3   5  11    27658.89    26292.93    442.30 o 
  -1   5  11    36210.57    38451.82    596.25 o 
   1   5  11     1829.77     2008.13    182.30 o 
   3   5  11    11505.23    11222.48    403.39 o 
   5   5  11     1694.05     2006.79    252.12 o 
   7   5  11   371652.78   362481.13   4539.18 o 
   9   5  11      234.64      550.26    267.36 o 
  11   5  11   167809.64   158365.63   2481.24 o 
  13   5  11     1034.27      675.65    327.81 o 
  15   5  11     9761.10     9314.46    718.09 o 
  17   5  11    14251.66    14672.15   1210.47 o 
  19   5  11      144.67     -526.20    520.62 o 
  21   5  11    12030.18    10843.96   1132.27 o 
 -34   6  11     1985.18     2023.54    726.65 o 
 -32   6  11    20425.99    20400.77   1288.60 o 
 -30   6  11      117.96     -441.57    455.85 o 
 -28   6  11     1464.83     1163.56    544.26 o 
 -26   6  11    13327.82    15083.43    802.28 o 
 -24   6  11    14785.11    13627.96    884.47 o 
 -22   6  11    88570.83    89405.09   2110.42 o 
 -20   6  11     5566.21     5298.67    441.78 o 
 -18   6  11    38904.77    39200.83    949.91 o 
 -16   6  11     2421.60     1863.69    244.67 o 
 -14   6  11    22987.04    24246.58    555.51 o 
 -12   6  11     1367.04     1872.42    162.76 o 
 -10   6  11     1277.14     1199.28    134.33 o 
  -8   6  11     3633.13     4124.96    195.33 o 
  -6   6  11      822.40      518.09    106.15 o 
  -4   6  11     3216.35     3634.18    194.53 o 
  -2   6  11    34297.58    31835.51    610.24 o 
   0   6  11      148.00      184.58    128.32 o 
   2   6  11     2212.13     2102.75    232.21 o 
   4   6  11     8848.63     7497.18    384.50 o 
   6   6  11    68226.96    64311.76   1289.32 o 
   8   6  11    23290.11    24883.31    782.27 o 
  10   6  11     9909.72    10803.31    559.64 o 
  12   6  11    24974.39    25199.97    990.55 o 
  14   6  11     8580.57     6987.16    802.01 o 
  16   6  11     8998.27     8978.90   1005.37 o 
  18   6  11       91.73     -144.46    544.80 o 
  20   6  11     6528.50     5372.60    917.45 o 
 -33   7  11     9354.01     9379.32   1046.81 o 
 -31   7  11    23391.43    23421.14   1396.87 o 
 -29   7  11    58216.75    62141.79   2274.49 o 
 -27   7  11    11964.82     9936.72    926.13 o 
 -25   7  11    15200.10    17934.21   1306.14 o 
 -23   7  11   121930.86   122869.92   2521.22 o 
 -21   7  11    53586.31    52628.07   1705.48 o 
 -19   7  11   280072.00   271505.66   4280.18 o 
 -17   7  11    13532.90    13196.64    667.23 o 
 -15   7  11    30161.32    29445.27    681.45 o 
 -13   7  11     9841.54    10685.37    595.10 o 
 -11   7  11      723.44     1058.80    175.89 o 
  -9   7  11     2359.91     2089.20    244.88 o 
  -7   7  11      686.43      660.76    150.29 o 
  -5   7  11    14487.30    14601.03    450.84 o 
  -3   7  11    33580.14    32004.48    711.56 o 
  -1   7  11     7727.54     6367.46    324.58 o 
   1   7  11    79953.94    81155.78   1243.04 o 
   3   7  11    68896.86    68592.89   1338.34 o 
   5   7  11    15467.98    14766.30    598.29 o 
   7   7  11   204081.30   194607.09   3324.37 o 
   9   7  11     2387.47     2393.81    379.35 o 
  11   7  11   215940.11   204998.05   5083.05 o 
  13   7  11    30550.92    28123.65   1748.35 o 
  15   7  11    15081.95    13464.22   1556.97 o 
  17   7  11    74748.80    72626.26   2987.10 o 
  19   7  11    10776.62     9800.26   1213.01 o 
 -30   8  11    58623.46    58440.67   2308.88 o 
 -28   8  11     1349.68     2853.44    720.40 o 
 -26   8  11    37765.30    35646.93   3718.33 o 
 -24   8  11    47732.86    53478.63   2776.86 o 
 -22   8  11     1038.51      956.77    457.07 o 
 -20   8  11     8739.22     8796.38    781.51 o 
 -18   8  11     8151.34     9393.17    598.16 o 
 -16   8  11   161076.23   154677.44   2701.12 o 
 -14   8  11     3678.69     3177.01    356.09 o 
 -12   8  11     1484.54      728.72    311.06 o 
 -10   8  11     4634.21     4638.00    327.04 o 
  -8   8  11      583.42      338.04    225.34 o 
  -6   8  11      894.85      815.97    236.73 o 
  -4   8  11     2433.01     1898.32    283.22 o 
  -2   8  11      834.35      409.27    223.55 o 
   0   8  11    66313.96    68489.72   1351.31 o 
   2   8  11     7311.89     8214.67    466.21 o 
   4   8  11    92561.11    90101.05   1661.09 o 
   6   8  11      811.42      313.16    594.58 o 
   8   8  11      283.12      130.17    486.47 o 
  10   8  11    24618.01    23078.15   1627.64 o 
  12   8  11     1030.64     1889.10    802.56 o 
  14   8  11   117230.02   119064.63   4186.96 o 
  16   8  11     1035.62     1148.28    963.07 o 
 -27   9  11     8547.27     8781.01    990.12 o 
 -25   9  11    65200.77    64134.11   2990.34 o 
 -23   9  11    12442.54    13316.98   1006.71 o 
 -21   9  11    17942.02    17002.97   1063.15 o 
 -19   9  11     9929.11     9372.80   1407.13 o 
 -17   9  11    19218.50    21080.17   1166.74 o 
 -15   9  11    26671.11    25405.79   2092.94 o 
 -13   9  11      702.51      688.49    332.73 o 
 -11   9  11     4714.41     5065.93    642.64 o 
  -9   9  11     4135.96     4445.37    574.56 o 
  -7   9  11     3947.66     4386.03    414.41 o 
  -5   9  11      212.28      166.93    253.62 o 
  -3   9  11      335.57      208.55    220.00 o 
  -1   9  11     1659.99     1643.05    307.50 o 
   1   9  11    20845.95    19126.08    971.52 o 
   3   9  11     2498.95     1682.72    494.51 o 
   5   9  11    95244.36    92444.09   2956.26 o 
   7   9  11    14769.65    14867.01   1158.44 o 
   9   9  11     2657.49     2841.06    839.89 o 
  11   9  11    15811.75    13868.33   1336.98 o 
  13   9  11    32935.67    36281.87   2120.16 o 
 -24  10  11       17.35     1007.51    670.41 o 
 -22  10  11   105991.48   110015.75   3380.60 o 
 -20  10  11    86092.01    98746.89   4729.11 o 
 -18  10  11    11975.20    14071.15    998.98 o 
 -16  10  11    44780.85    45855.43   2390.48 o 
 -14  10  11     2527.20     2216.38    800.69 o 
 -12  10  11    42526.97    46722.03   2446.54 o 
 -10  10  11     4648.32     3740.90    927.38 o 
  -8  10  11     1849.76     1113.06    770.46 o 
  -6  10  11     3099.26     2824.41    618.14 o 
  -4  10  11     1005.22      944.73    471.93 o 
  -2  10  11      996.18     1094.57    489.05 o 
   0  10  11    16667.33    15368.94   1004.13 o 
   2  10  11    13125.03    13856.65   1092.38 o 
   4  10  11   102702.05   108610.77   3925.30 o 
   6  10  11     2306.47     3169.91    881.81 o 
   8  10  11    82438.52    84357.13   3393.11 o 
  10  10  11   111900.10   116048.41   4209.67 o 
 -19  11  11    17416.00    16295.09   1781.83 o 
 -17  11  11     3371.66     2608.01    886.13 o 
 -15  11  11     2013.72     2182.55    881.81 o 
 -13  11  11     2284.56     2846.68    907.14 o 
 -11  11  11     5511.88     7453.79   1197.32 o 
  -9  11  11     7879.05     7745.77   1191.58 o 
  -7  11  11     1919.28     2061.87    886.13 o 
  -5  11  11     1000.07      204.72   1059.38 o 
  -3  11  11     7824.67     8705.95    935.10 o 
  -1  11  11     1429.73     1741.66    666.72 o 
   1  11  11     3756.76     2049.35    825.27 o 
   3  11  11       67.84     -370.02    644.26 o 
   5  11  11     1007.34     1176.92    737.48 o 
 -38   0  12     7892.78     6195.76   1251.99 o 
 -36   0  12     2941.90     2343.47    963.07 o 
 -34   0  12   226667.48   229243.20   9502.31 o 
 -32   0  12     1145.57      609.95    674.15 o 
 -30   0  12    60637.89    60905.85   2614.23 o 
 -28   0  12    14267.12    15626.53    893.86 o 
 -26   0  12    52054.34    55906.61   1566.77 o 
 -24   0  12   618757.63   646366.81   7425.85 o 
 -22   0  12   203739.88   219924.67   2801.53 o 
 -20   0  12   172085.77   178548.98   2162.38 o 
 -18   0  12     3493.81     5101.69    235.36 o 
 -16   0  12    36900.08    38930.82    635.19 o 
 -14   0  12     4938.39     5253.34    219.46 o 
 -12   0  12    10140.65    12022.35    323.01 o 
 -10   0  12     1990.78     2442.87    151.24 o 
  -8   0  12     6343.49     5646.29    219.96 o 
  -6   0  12      701.77     1101.49    127.52 o 
  -4   0  12  1390809.63  1451683.25  14181.20 o 
  -2   0  12    22461.54    25733.18    505.58 o 
   0   0  12    48738.67    52192.69    743.10 o 
   2   0  12    31754.49    34508.10    575.58 o 
   4   0  12     5608.06     5208.90    246.01 o 
   6   0  12   854582.38   877613.81   8817.58 o 
   8   0  12   195827.41   214124.83   2716.64 o 
  10   0  12   505805.28   523893.34   6304.43 o 
  12   0  12    83477.68    92590.58   1621.91 o 
  14   0  12    12438.18    12342.96   1121.33 o 
  16   0  12     7711.18     7544.06   1155.69 o 
  18   0  12     1778.53     2632.40    866.76 o 
  20   0  12      572.52      417.33    706.25 o 
  22   0  12    16568.19    17367.39   1829.84 o 
  24   0  12     3264.45     3210.24    995.17 o 
 -39   1  12    13059.35    11396.74   1122.09 o 
 -37   1  12    32360.38    33337.04   1803.67 o 
 -35   1  12    24810.73    24294.04   1540.92 o 
 -33   1  12    44222.01    42957.94   1985.36 o 
 -31   1  12     6407.16     4403.46    578.49 o 
 -29   1  12    20517.96    19811.21    712.06 o 
 -27   1  12   171551.83   168472.22   2355.48 o 
 -25   1  12     9467.25    11067.06    382.16 o 
 -23   1  12    96123.59    97488.71   1087.37 o 
 -21   1  12    58416.94    59045.57    684.86 o 
 -19   1  12    32320.86    33027.52    454.72 o 
 -17   1  12      518.43      404.49     83.60 o 
 -15   1  12     4588.71     5031.91    165.77 o 
 -13   1  12      346.82      350.03     72.57 o 
 -11   1  12     5458.69     5608.17    150.79 o 
  -9   1  12     3515.69     3579.36    126.90 o 
  -7   1  12    33200.13    34220.11    412.20 o 
  -5   1  12      216.17      640.81     79.49 o 
  -3   1  12    18967.66    19598.45    325.48 o 
  -1   1  12    76032.77    79256.27    719.44 o 
   1   1  12    38208.38    38760.48    449.47 o 
   3   1  12    97616.98    94227.58    882.44 o 
   5   1  12    10657.87    11583.49    315.08 o 
   7   1  12   173858.64   172454.92   1456.37 o 
   9   1  12   155972.28   160699.91   1566.31 o 
  11   1  12   163543.36   162483.67   1846.10 o 
  13   1  12     1713.30     1650.39    252.35 o 
  15   1  12      519.48      314.82    228.59 o 
  17   1  12     4649.08     4400.15    692.07 o 
  19   1  12      442.87      504.68    487.65 o 
  21   1  12      678.47      270.50    410.14 o 
  23   1  12      405.05      129.09    533.08 o 
 -38   2  12     1695.93     1380.40    635.59 o 
 -36   2  12     5985.38     6026.85    826.45 o 
 -34   2  12    44081.07    43182.91   2584.24 o 
 -32   2  12    31935.47    31286.54   1132.66 o 
 -30   2  12   165853.48   174312.64   2847.80 o 
 -28   2  12   120701.55   122217.05   2173.54 o 
 -26   2  12    49558.44    51090.26   1244.07 o 
 -24   2  12    16373.17    14924.22    488.64 o 
 -22   2  12    41127.65    42356.10    732.94 o 
 -20   2  12   365211.06   371580.91   3199.26 o 
 -18   2  12    59998.86    62836.27    679.70 o 
 -16   2  12      562.85      631.14     92.75 o 
 -14   2  12     1438.81     1354.54     99.84 o 
 -12   2  12      503.02      676.14     83.67 o 
 -10   2  12     1523.76     1608.12    101.63 o 
  -8   2  12    16139.17    14862.41    265.97 o 
  -6   2  12    37976.29    42009.35    498.19 o 
  -4   2  12    25173.53    25689.92    361.44 o 
  -2   2  12   110543.98   116861.50   1049.34 o 
   0   2  12   458429.88   476782.19   3704.97 o 
   2   2  12   292638.00   294109.69   2453.55 o 
   4   2  12    22025.58    22995.37    400.55 o 
   6   2  12    79433.91    84778.93    903.69 o 
   8   2  12    28212.35    29684.62    566.09 o 
  10   2  12    41509.71    40434.72    794.25 o 
  12   2  12     2891.53     3424.64    286.90 o 
  14   2  12      477.42      738.72    216.36 o 
  16   2  12    10709.05    11230.87    593.41 o 
  18   2  12     2390.51     2277.29    397.66 o 
  20   2  12      292.08      126.88    475.08 o 
  22   2  12     4375.83     4492.85    739.85 o 
 -37   3  12     2684.65     2823.94    663.02 o 
 -35   3  12    47068.56    51045.96   2175.66 o 
 -33   3  12    90879.29    92380.29   1984.57 o 
 -31   3  12   521053.38   531982.88   7374.76 o 
 -29   3  12     9614.52     9060.01    550.97 o 
 -27   3  12   474848.06   479185.09   7181.93 o 
 -25   3  12      521.59      813.74    234.86 o 
 -23   3  12   103491.48    98553.78   1678.64 o 
 -21   3  12    53090.35    51108.27    991.37 o 
 -19   3  12     4284.35     5177.97    206.06 o 
 -17   3  12   391512.66   388780.75   3195.42 o 
 -15   3  12     1411.28     1294.98    122.74 o 
 -13   3  12     1232.90     1423.02     99.72 o 
 -11   3  12     6667.20     6821.99    180.54 o 
  -9   3  12     1336.61     1237.85     93.89 o 
  -7   3  12    15989.11    16158.76    286.39 o 
  -5   3  12    61405.61    60099.49    635.03 o 
  -3   3  12     7431.00     8230.75    215.98 o 
  -1   3  12   553158.25   548104.06   4572.75 o 
   1   3  12    10974.90     9567.73    273.12 o 
   3   3  12   956526.31   945198.19   7520.92 o 
   5   3  12   203642.45   200431.58   2158.36 o 
   7   3  12      376.75      700.08    149.70 o 
   9   3  12     4847.61     4481.10    261.47 o 
  11   3  12     3824.81     3681.57    264.00 o 
  13   3  12   170135.69   170429.23   2401.65 o 
  15   3  12    21761.83    22397.36    670.35 o 
  17   3  12     6774.32     5573.81    403.62 o 
  19   3  12     3726.02     2936.81    575.99 o 
  21   3  12     3141.47     1808.43    663.02 o 
  23   3  12    16760.65    15120.23   1894.04 o 
 -38   4  12      100.25     -256.82    866.76 o 
 -36   4  12       88.13     -273.79    523.65 o 
 -34   4  12    38971.86    39595.63   1741.44 o 
 -32   4  12    31313.89    28731.70   1447.63 o 
 -30   4  12    30970.63    31077.76   1069.55 o 
 -28   4  12    38006.05    38014.87   1280.24 o 
 -26   4  12   130776.19   133134.39   2762.10 o 
 -24   4  12      468.36      319.82    263.19 o 
 -22   4  12   126001.41   125942.25   2284.14 o 
 -20   4  12   299523.03   299110.19   4449.64 o 
 -18   4  12    16206.93    16756.81    482.25 o 
 -16   4  12    37597.77    36609.97    556.57 o 
 -14   4  12     1041.69      698.78    109.42 o 
 -12   4  12      151.44      125.57     76.30 o 
 -10   4  12      155.60       89.04     74.40 o 
  -8   4  12    26575.09    26598.82    399.36 o 
  -6   4  12    87366.48    86025.11    907.74 o 
  -4   4  12     3078.05     2622.20    174.20 o 
  -2   4  12   138106.05   138735.36   1432.02 o 
   0   4  12   183123.52   181954.69   2108.00 o 
   2   4  12    29892.04    31722.33    604.24 o 
   4   4  12   103831.47   100191.95   1473.93 o 
   6   4  12    33836.59    33881.03    733.85 o 
   8   4  12     1361.88     1719.79    273.57 o 
  10   4  12    49746.34    49566.81   1101.88 o 
  12   4  12     4858.96     4472.32    391.39 o 
  14   4  12     1760.22     2502.84    377.92 o 
  16   4  12      166.39     -158.13    344.37 o 
  18   4  12      749.76      481.01    454.08 o 
  20   4  12       96.93     -678.43    510.37 o 
  22   4  12      117.26     -154.62    555.80 o 
 -35   5  12    28266.62    25295.75   1870.16 o 
 -33   5  12      725.18      168.80    702.60 o 
 -31   5  12    11314.97    11111.26   1271.19 o 
 -29   5  12    47683.52    47775.41   1740.65 o 
 -27   5  12   218727.30   211909.23   3965.34 o 
 -25   5  12    34742.77    34629.95   1162.81 o 
 -23   5  12    93027.55    85615.61   2876.52 o 
 -21   5  12   153508.09   152206.52   2488.58 o 
 -19   5  12     5069.74     5879.61    368.68 o 
 -17   5  12     3528.56     3231.01    283.72 o 
 -15   5  12    11168.18    10978.01    363.54 o 
 -13   5  12     4465.83     5004.85    230.05 o 
 -11   5  12     2528.66     2713.87    149.18 o 
  -9   5  12     3355.16     3447.35    155.44 o 
  -7   5  12    55192.52    53117.98    639.57 o 
  -5   5  12    19798.21    17728.22    411.84 o 
  -3   5  12    22357.41    20695.37    436.00 o 
  -1   5  12   163209.13   155654.81   1958.55 o 
   1   5  12     4508.94     4250.20    276.81 o 
   3   5  12    49727.32    48012.42    956.10 o 
   5   5  12    21690.76    18475.60    588.77 o 
   7   5  12    94560.28    93902.00   1664.76 o 
   9   5  12   194620.00   191382.17   2867.47 o 
  11   5  12    57615.93    56183.05   1478.41 o 
  13   5  12      626.83        0.28    363.66 o 
  15   5  12     4914.55     3871.98    572.45 o 
  17   5  12     2169.01     2279.27    680.99 o 
  19   5  12     2302.02     2094.30    712.62 o 
  21   5  12     5228.73     4914.98   1268.04 o 
 -34   6  12   123606.55   129116.07   6564.94 o 
 -32   6  12     2643.19     2462.82    670.41 o 
 -30   6  12    39680.58    38852.03   3024.73 o 
 -28   6  12      430.43      385.23    522.46 o 
 -26   6  12    49382.73    49193.54   1460.18 o 
 -24   6  12   463807.94   461547.09   7556.23 o 
 -22   6  12    75582.48    75955.03   1760.02 o 
 -20   6  12    73350.03    70554.67   1840.04 o 
 -18   6  12    10663.04    10278.46    531.34 o 
 -16   6  12    18267.85    18275.57    673.41 o 
 -14   6  12     9831.87    11115.79    369.69 o 
 -12   6  12      138.46       10.59    122.69 o 
 -10   6  12     2147.99     2141.02    171.59 o 
  -8   6  12     1197.36     1057.10    133.29 o 
  -6   6  12     5168.85     5313.63    251.33 o 
  -4   6  12   371822.91   362942.91   4067.72 o 
  -2   6  12    37495.19    36709.69    730.72 o 
   0   6  12    20971.03    21124.56    523.20 o 
   2   6  12    25958.75    24620.38    660.61 o 
   4   6  12    11848.49    11314.26    522.65 o 
   6   6  12   408442.56   387505.44   5153.38 o 
   8   6  12    50089.80    53064.68   1202.18 o 
  10   6  12   135325.16   137397.84   2441.44 o 
  12   6  12    29823.09    30044.09   1477.73 o 
  14   6  12     9651.15    10554.67   1012.27 o 
  16   6  12     1098.36      964.81    552.36 o 
  18   6  12     1451.86      561.79    658.29 o 
 -33   7  12    56283.50    55513.15   2239.04 o 
 -31   7  12      964.52     1299.02    604.19 o 
 -29   7  12     1551.07     1457.57    603.13 o 
 -27   7  12    78087.23    76403.67   3049.73 o 
 -25   7  12    32668.20    34403.96   2439.78 o 
 -23   7  12     6334.36     7116.13    562.51 o 
 -21   7  12      105.34       -4.34    302.14 o 
 -19   7  12    33803.54    34004.23   1114.69 o 
 -17   7  12      116.40     -180.84    219.39 o 
 -15   7  12     4884.49     4221.15    414.06 o 
 -13   7  12     2316.14     2140.49    237.27 o 
 -11   7  12      139.37       67.20    149.07 o 
  -9   7  12      774.06      790.56    191.01 o 
  -7   7  12     3466.70     3257.25    241.11 o 
  -5   7  12      406.06      445.71    180.15 o 
  -3   7  12    27550.70    27531.07    797.19 o 
  -1   7  12    10661.82    11670.88    386.98 o 
   1   7  12    27690.71    25667.16    760.28 o 
   3   7  12     9813.32     9468.33    529.33 o 
   5   7  12    54192.67    53634.47   1200.80 o 
   7   7  12    33914.60    31875.39    921.20 o 
   9   7  12    12605.17    11171.34    837.81 o 
  11   7  12    62296.54    59429.55   2790.19 o 
  13   7  12      860.39      963.07    862.59 o 
  15   7  12      916.21      858.74    670.84 o 
  17   7  12     1381.59      926.15    679.86 o 
 -30   8  12   146557.13   148537.80   7029.37 o 
 -28   8  12   113249.63   114772.98   3486.58 o 
 -26   8  12      393.93      512.47    599.56 o 
 -24   8  12     3104.83     3410.13    607.45 o 
 -22   8  12     3359.32     2549.74    541.68 o 
 -20   8  12    54987.08    53899.29   2255.00 o 
 -18   8  12    34091.09    35295.13   1094.50 o 
 -16   8  12     3708.94     4317.56    427.53 o 
 -14   8  12     2182.40     1995.31    233.62 o 
 -12   8  12     4536.73     5966.32    503.53 o 
 -10   8  12    13513.45    13508.91    594.67 o 
  -8   8  12    16805.88    16473.83    654.02 o 
  -6   8  12      747.24      573.42    318.24 o 
  -4   8  12    15068.90    13455.04    572.54 o 
  -2   8  12     4848.32     5245.69    393.84 o 
   0   8  12   178403.78   175077.28   2659.41 o 
   2   8  12   244436.92   245179.00   3524.33 o 
   4   8  12       87.77      521.80    425.53 o 
   6   8  12    73753.08    74955.70   2197.40 o 
   8   8  12    20525.59    17496.28   1194.90 o 
  10   8  12    22291.46    21835.35   2520.04 o 
  12   8  12    21212.82    21079.19   1577.52 o 
  14   8  12     2623.79     3369.80   1107.53 o 
 -27   9  12   110256.40   114676.16   3489.59 o 
 -25   9  12     1001.60     1898.82    650.26 o 
 -23   9  12    28363.54    28694.98   1410.52 o 
 -21   9  12     4521.83     6163.45    736.16 o 
 -19   9  12     4269.38     3562.72    627.99 o 
 -17   9  12    54512.43    54387.61   6644.93 o 
 -15   9  12     1588.63     1307.64   1091.48 o 
 -13   9  12      496.66      444.49    578.50 o 
 -11   9  12     7996.23     8570.52    628.45 o 
  -9   9  12      346.87      452.63    318.28 o 
  -7   9  12    11677.37    11764.21    749.88 o 
  -5   9  12      949.35     1087.41    319.52 o 
  -3   9  12      547.51      103.25    299.20 o 
  -1   9  12    83736.76    84523.59   2143.62 o 
   1   9  12     2393.90     3011.82    552.18 o 
   3   9  12   270877.91   269808.22   7231.43 o 
   5   9  12    71249.78    66318.48   2408.47 o 
   7   9  12     1120.94     1197.04    667.05 o 
   9   9  12     7246.11     7105.17   2102.71 o 
  11   9  12      162.07      282.39    669.36 o 
 -24  10  12     5779.01     5326.75    903.40 o 
 -22  10  12    32385.75    37241.14   2807.77 o 
 -20  10  12    30256.40    33412.50   3001.57 o 
 -18  10  12        5.98     -353.74    588.89 o 
 -16  10  12     6634.55     5163.43   1002.71 o 
 -14  10  12      910.41     1333.75    716.87 o 
 -12  10  12      222.96      473.21    658.10 o 
 -10  10  12      644.93     1133.78    714.77 o 
  -8  10  12     6349.07     6728.08   1348.30 o 
  -6  10  12    51445.06    53989.66   2054.79 o 
  -4  10  12      199.94     -278.36    383.95 o 
  -2  10  12    48661.45    52264.84   2038.16 o 
   0  10  12    13695.17    13461.59   1321.64 o 
   2  10  12      567.30      202.89    776.94 o 
   4  10  12    62140.55    65120.17   2848.76 o 
   6  10  12      554.13     1158.23    714.77 o 
   8  10  12      304.13      623.41    702.60 o 
 -19  11  12      576.13      706.25   1219.89 o 
 -17  11  12     3877.53     3916.49   1540.91 o 
 -15  11  12      607.00      192.61   1187.79 o 
 -13  11  12     2432.46     3370.75   1573.02 o 
 -11  11  12      815.34      256.82   1155.69 o 
  -9  11  12     1128.16        0.00   1027.28 o 
  -7  11  12    18955.04    20119.42   1736.43 o 
  -5  11  12    15822.25    14320.42   2953.42 o 
  -3  11  12    33862.96    38232.11   1783.58 o 
  -1  11  12    70301.42    74254.04   2883.16 o 
   1  11  12      735.33      -99.46    786.51 o 
   3  11  12     9441.58    10394.38   1316.20 o 
 -39   1  13    10649.13     9020.47   1348.30 o 
 -37   1  13     3950.96     4121.92    771.79 o 
 -35   1  13   292611.13   304901.09   8568.08 o 
 -33   1  13    12368.76    13882.68   1089.59 o 
 -31   1  13   189802.44   189898.53   4906.19 o 
 -29   1  13    40782.13    45021.24   1147.85 o 
 -27   1  13     8347.75     8521.37    415.58 o 
 -25   1  13    22718.53    24258.63    524.40 o 
 -23   1  13    32590.38    34397.65    544.19 o 
 -21   1  13    80505.11    86139.22    896.39 o 
 -19   1  13     3857.30     4066.07    166.52 o 
 -17   1  13     4913.54     5359.64    178.73 o 
 -15   1  13    66612.92    71465.09    734.02 o 
 -13   1  13     1604.36     1343.97    103.35 o 
 -11   1  13    16208.65    16505.33    264.01 o 
  -9   1  13    44605.94    49371.04    607.74 o 
  -7   1  13    69808.57    73316.66    722.44 o 
  -5   1  13   464184.41   472726.47   3495.49 o 
  -3   1  13   173626.95   186692.83   1598.54 o 
  -1   1  13   257281.86   269471.25   2158.97 o 
   1   1  13   153835.50   163614.19   1376.41 o 
   3   1  13    60362.89    62698.26    668.99 o 
   5   1  13   102001.45   105677.83   1021.64 o 
   7   1  13   218539.13   229201.23   1991.72 o 
   9   1  13    27836.35    28440.94    533.25 o 
  11   1  13    28993.07    29505.46    650.01 o 
  13   1  13     3752.23     4724.78    325.21 o 
  15   1  13     2082.72     2666.29    551.20 o 
  17   1  13     2205.76     2123.43    623.94 o 
  19   1  13       48.23      111.59    475.08 o 
  21   1  13    11938.24    12035.25   1270.45 o 
 -38   2  13    92638.78    83303.85   3159.25 o 
 -36   2  13      878.38       95.58    497.85 o 
 -34   2  13     2524.20     2942.37    646.65 o 
 -32   2  13   153065.42   149099.92   3005.37 o 
 -30   2  13    57174.07    57585.73   1421.27 o 
 -28   2  13   227797.41   236476.75   3458.90 o 
 -26   2  13    28926.64    28021.26    783.94 o 
 -24   2  13    34322.76    34938.10    784.37 o 
 -22   2  13     2005.16     1563.60    167.26 o 
 -20   2  13     6269.05     5664.95    188.19 o 
 -18   2  13    13997.46    12773.00    263.85 o 
 -16   2  13     1574.79     1664.81    125.60 o 
 -14   2  13     4440.81     4512.99    162.51 o 
 -12   2  13   109714.27   104992.92   1042.12 o 
 -10   2  13    17858.42    17814.67    293.06 o 
  -8   2  13   307538.88   298956.50   2472.55 o 
  -6   2  13     9873.14    10237.35    239.06 o 
  -4   2  13     5369.00     5319.95    179.12 o 
  -2   2  13   236363.48   234696.86   2005.53 o 
   0   2  13   334693.75   330867.88   2671.25 o 
   2   2  13   377776.91   371764.69   3095.70 o 
   4   2  13   112911.41   108613.28   1083.54 o 
   6   2  13    19466.71    19585.78    460.71 o 
   8   2  13     1212.67      970.05    183.75 o 
  10   2  13    18261.73    17269.43    513.48 o 
  12   2  13      931.10      678.48    224.08 o 
  14   2  13     2511.36     2521.97    303.23 o 
  16   2  13     5328.17     5344.04    475.71 o 
  18   2  13    12120.03    11712.29    830.49 o 
  20   2  13    23834.68    24332.71   1453.48 o 
  22   2  13    16288.76    15802.30   2985.52 o 
 -37   3  13     3109.03     3312.52    678.77 o 
 -35   3  13     1741.12     1938.06    540.04 o 
 -33   3  13     6164.13     6318.65    770.47 o 
 -31   3  13      991.70      873.20    398.83 o 
 -29   3  13     3958.43     4641.48    442.39 o 
 -27   3  13     9714.61    10111.16    539.41 o 
 -25   3  13     6355.83     6108.81    734.08 o 
 -23   3  13      978.81      891.54    217.54 o 
 -21   3  13      799.72      542.50    186.77 o 
 -19   3  13     1384.86     1305.07    146.77 o 
 -17   3  13      465.12      513.97    113.62 o 
 -15   3  13      339.53       -1.91     81.51 o 
 -13   3  13      114.31      -57.14     79.40 o 
 -11   3  13    14589.02    14282.23    271.17 o 
  -9   3  13    19951.69    20408.49    334.25 o 
  -7   3  13     7405.04     6726.58    197.52 o 
  -5   3  13     3454.51     3285.18    134.59 o 
  -3   3  13     4782.65     4237.88    173.40 o 
  -1   3  13     4997.13     4511.88    209.36 o 
   1   3  13    10670.81     9273.81    289.78 o 
   3   3  13     3249.73     2877.86    205.53 o 
   5   3  13     6450.72     7001.51    288.38 o 
   7   3  13      888.33      741.09    160.91 o 
   9   3  13     1679.86     1227.24    194.83 o 
  11   3  13      658.30      397.72    248.50 o 
  13   3  13     3128.77     2663.38    280.55 o 
  15   3  13      309.19      133.10    219.07 o 
  17   3  13      104.44     -177.60    231.30 o 
  19   3  13     1767.96     2497.97    963.07 o 
  21   3  13     3427.49     2407.68   1091.48 o 
 -38   4  13   127746.13   127799.63   6388.38 o 
 -36   4  13    24506.82    24161.72   1411.82 o 
 -34   4  13     6303.09     5950.20    791.97 o 
 -32   4  13   207138.72   215257.39   3814.18 o 
 -30   4  13    17831.64    17057.58    886.27 o 
 -28   4  13   251721.48   247192.23   6627.41 o 
 -26   4  13    47388.77    43274.43   1323.46 o 
 -24   4  13    48736.34    47048.56   1334.79 o 
 -22   4  13    36934.94    36801.25   1061.37 o 
 -20   4  13    23672.47    20636.17    792.79 o 
 -18   4  13    10628.33    10326.35    389.08 o 
 -16   4  13     2183.20     2231.30    188.35 o 
 -14   4  13      575.69      324.32     93.70 o 
 -12   4  13    49197.25    48888.42    617.83 o 
 -10   4  13      293.21      131.29     96.71 o 
  -8   4  13   250794.58   244570.83   2193.89 o 
  -6   4  13   103661.60    99874.70   1140.76 o 
  -4   4  13      118.97      107.11    109.59 o 
  -2   4  13   379399.28   375131.59   3825.90 o 
   0   4  13   218771.95   206527.42   2377.55 o 
   2   4  13   182133.41   176287.31   2288.15 o 
   4   4  13    40624.27    38260.36    792.03 o 
   6   4  13     5732.80     5628.50    365.53 o 
   8   4  13    12392.80    13491.82    559.59 o 
  10   4  13    36916.38    37289.06    948.27 o 
  12   4  13     1028.18      546.84    272.26 o 
  14   4  13     1944.19     1748.99    380.33 o 
  16   4  13     3053.95     3367.80    511.52 o 
  18   4  13     2907.50     2781.59    534.21 o 
  20   4  13    14999.06    13439.47   1075.15 o 
 -35   5  13   179374.59   187498.36   6047.94 o 
 -33   5  13    12393.74    14167.92   1418.60 o 
 -31   5  13    80913.41    85804.58   3483.92 o 
 -29   5  13     6762.43     7085.90    745.81 o 
 -27   5  13     2271.52     1735.13    435.85 o 
 -25   5  13    61711.89    64606.04   1671.25 o 
 -23   5  13    17962.78    17236.87   1149.48 o 
 -21   5  13    46455.59    44901.05   1260.90 o 
 -19   5  13     4499.72     4148.51    329.76 o 
 -17   5  13     1497.25     1562.08    237.70 o 
 -15   5  13     7604.75     7150.04    324.11 o 
 -13   5  13    13327.77    12850.41    351.41 o 
 -11   5  13     7365.07     7287.28    239.99 o 
  -9   5  13    17256.04    16818.24    371.81 o 
  -7   5  13   128499.23   129638.18   1530.66 o 
  -5   5  13   366376.50   357730.56   3998.33 o 
  -3   5  13   115893.83   111236.98   1593.01 o 
  -1   5  13    65673.52    65472.91   1158.79 o 
   1   5  13     1962.13     1914.45    248.69 o 
   3   5  13    16936.99    16189.33    548.15 o 
   5   5  13    32473.88    31622.20    852.13 o 
   7   5  13    59213.60    57035.03   1227.63 o 
   9   5  13    29735.44    30283.93    871.17 o 
  11   5  13     3199.07     2764.25    410.06 o 
  13   5  13     9498.94     9276.99    615.55 o 
  15   5  13      521.27      355.54    462.62 o 
  17   5  13      809.58       24.08    451.11 o 
  19   5  13      958.58     1286.24    676.47 o 
 -34   6  13    25988.41    26442.15   2006.53 o 
 -32   6  13    36279.00    33745.03   2179.18 o 
 -30   6  13     1139.63     1214.82    611.57 o 
 -28   6  13     4383.77     5183.92    840.42 o 
 -26   6  13    11312.21    13066.41    813.29 o 
 -24   6  13      775.05     1267.73    401.59 o 
 -22   6  13     6619.38     6405.78    619.73 o 
 -20   6  13     3396.93     2816.39    373.20 o 
 -18   6  13     9816.23     9806.88    528.93 o 
 -16   6  13     7141.26     6988.58    399.94 o 
 -14   6  13     4515.19     4386.41    275.31 o 
 -12   6  13     4331.48     3711.69    295.90 o 
 -10   6  13     4034.81     4794.27    275.41 o 
  -8   6  13     1947.93     1678.67    209.67 o 
  -6   6  13    24089.22    22871.75    617.36 o 
  -4   6  13    18824.33    20945.18    556.40 o 
  -2   6  13    75493.42    70717.43   1232.07 o 
   0   6  13     2496.79     2287.03    293.27 o 
   2   6  13     2730.03     2644.06    321.76 o 
   4   6  13    45669.17    42968.10   1030.98 o 
   6   6  13    14473.87    14615.06    630.68 o 
   8   6  13     8529.61     7458.60    499.49 o 
  10   6  13      121.24      584.84    367.51 o 
  12   6  13     1921.15     1683.05    866.92 o 
  14   6  13     2565.97     2526.62    642.82 o 
  16   6  13       50.12     -554.12    520.62 o 
  18   6  13     1129.12      381.91   1187.79 o 
 -33   7  13    17327.28    18349.54   1308.64 o 
 -31   7  13   106440.05   105211.41   3221.13 o 
 -29   7  13    79924.23    78032.95   4638.79 o 
 -27   7  13      994.15      807.50    690.20 o 
 -25   7  13    13937.72    14041.56   1192.63 o 
 -23   7  13     2781.03     2506.21    408.68 o 
 -21   7  13    25771.70    25119.22   1551.99 o 
 -19   7  13     2670.04     1948.91    345.28 o 
 -17   7  13      785.13      688.63    294.55 o 
 -15   7  13    29601.70    28409.75    911.65 o 
 -13   7  13     3388.66     2865.25    285.88 o 
 -11   7  13    17602.47    15299.90    496.58 o 
  -9   7  13    51178.66    50192.60   1102.80 o 
  -7   7  13     6594.96     6350.71    357.41 o 
  -5   7  13   171901.14   169700.81   2329.85 o 
  -3   7  13    83453.92    80983.35   1328.61 o 
  -1   7  13   117440.59   118130.50   2475.84 o 
   1   7  13   226133.28   223094.73   3234.04 o 
   3   7  13    29213.63    27822.32    836.90 o 
   5   7  13    52995.02    53747.91   1226.01 o 
   7   7  13    77825.80    76109.38   2171.96 o 
   9   7  13    10700.44    10491.06   1204.61 o 
  11   7  13    17670.36    16866.37   1720.59 o 
  13   7  13     1246.79      895.49    644.26 o 
  15   7  13     2933.27     1906.98    760.19 o 
 -30   8  13    45473.21    45820.43   2039.92 o 
 -28   8  13    48041.84    49186.72   2030.79 o 
 -26   8  13     2377.37     2217.88   1316.20 o 
 -24   8  13    16207.97    17324.16   1065.84 o 
 -22   8  13     1267.79     1555.27    512.09 o 
 -20   8  13     1282.12      598.91    430.56 o 
 -18   8  13     4549.88     6195.45    676.83 o 
 -16   8  13      972.64      793.27    307.66 o 
 -14   8  13     4817.74     4488.06    522.72 o 
 -12   8  13    17572.60    17173.78    805.22 o 
 -10   8  13    19429.20    20300.31    844.17 o 
  -8   8  13    44400.15    44981.41   1337.56 o 
  -6   8  13     1345.66     1429.66    287.14 o 
  -4   8  13      522.35      360.68    256.97 o 
  -2   8  13    46364.44    43817.50   1043.60 o 
   0   8  13   104062.98   107827.91   2015.24 o 
   2   8  13   101636.95   102156.64   3066.46 o 
   4   8  13    33973.49    32775.81   1300.40 o 
   6   8  13     5474.39     5843.83    711.25 o 
   8   8  13     2354.48     2111.82    642.82 o 
  10   8  13     1651.05     1938.30    744.98 o 
  12   8  13     1480.14     1437.08    716.87 o 
  14   8  13     2307.24     2215.94    828.31 o 
 -27   9  13    25202.11    27405.79   1576.78 o 
 -25   9  13    25569.15    25368.95   1374.16 o 
 -23   9  13     3986.82     5079.64    724.51 o 
 -21   9  13     1554.12     1177.30    510.90 o 
 -19   9  13     2565.30     2211.81    776.99 o 
 -17   9  13      136.69     -274.51    722.30 o 
 -15   9  13      345.87      660.63    646.65 o 
 -13   9  13      114.90      177.80    584.97 o 
 -11   9  13    26274.30    25212.55   1877.99 o 
  -9   9  13    26991.86    26341.18   1827.23 o 
  -7   9  13    14202.91    14067.26   1007.27 o 
  -5   9  13    17715.71    16992.92   1296.42 o 
  -3   9  13    22910.99    23545.09   1157.15 o 
  -1   9  13      669.89     1285.17    630.17 o 
   1   9  13    58975.19    57164.17   2431.17 o 
   3   9  13     7188.82     8054.57    808.56 o 
   5   9  13    21155.37    20663.55   1531.10 o 
   7   9  13     2879.84     1547.44    725.33 o 
   9   9  13     3986.41     2581.76    794.16 o 
  11   9  13     7119.09     5627.27   1041.23 o 
 -24  10  13    15905.81    20994.96   2792.91 o 
 -22  10  13    33451.20    37977.13   3434.96 o 
 -20  10  13     2765.56     3377.40    932.03 o 
 -18  10  13     1223.01     1057.37    866.76 o 
 -16  10  13     2331.42     2052.46   1653.27 o 
 -14  10  13      362.85     1514.16    744.98 o 
 -12  10  13    10922.56    12249.96   1347.07 o 
 -10  10  13     1111.32     2002.18    861.70 o 
  -8  10  13    73194.95    76512.73   3359.34 o 
  -6  10  13    77737.59    83908.79   2375.21 o 
  -4  10  13      596.95      912.19    497.47 o 
  -2  10  13   121984.55   127668.30   3615.97 o 
   0  10  13    49776.09    55771.62   2164.41 o 
   2  10  13    26533.36    27266.72   1514.96 o 
   4  10  13    27194.99    27817.40   1827.23 o 
   6  10  13     6517.16     6737.97   1139.64 o 
 -17  11  13     2776.34     1219.89   1348.30 o 
 -15  11  13      129.03     -674.15   1123.58 o 
 -13  11  13     4360.24     6324.17   1765.63 o 
 -11  11  13      219.07     -802.56   1091.48 o 
  -9  11  13      670.49    -1219.89    963.07 o 
  -7  11  13    27670.37    35201.43   2280.57 o 
  -5  11  13    45175.31    46497.90   5120.33 o 
  -3  11  13    22912.17    27218.33   1544.89 o 
  -1  11  13     4648.61     4549.98    826.87 o 
   1  11  13     4230.54     4687.44    991.85 o 
 -40   0  14    45206.05    41861.52   2985.52 o 
 -38   0  14   103623.77   104910.63   5264.79 o 
 -36   0  14   181645.75   189179.39   8186.11 o 
 -34   0  14   241931.97   243304.05   9983.84 o 
 -32   0  14    51644.32    50272.35   3081.83 o 
 -30   0  14     2105.11     2530.81    622.21 o 
 -28   0  14    26647.67    27868.91   1607.85 o 
 -26   0  14    28404.06    29823.31    944.69 o 
 -24   0  14    20345.26    22705.22    645.22 o 
 -22   0  14      411.66      278.62    173.79 o 
 -20   0  14    38361.23    39311.63    754.26 o 
 -18   0  14     9207.08     9523.30    330.20 o 
 -16   0  14   123388.39   128340.09   1652.92 o 
 -14   0  14   109089.84   119518.20   1546.48 o 
 -12   0  14    64367.62    64905.54    887.72 o 
 -10   0  14    44344.59    46115.28    721.87 o 
  -8   0  14   188011.47   192958.16   2177.59 o 
  -6   0  14   743590.38   795049.06   9087.63 o 
  -4   0  14  1994367.13  2099229.75  21278.74 o 
  -2   0  14     2265.66     2030.04    195.22 o 
   0   0  14     2455.03     2930.67    198.57 o 
   2   0  14      769.09      542.11    149.03 o 
   4   0  14    16993.88    15568.97    461.92 o 
   6   0  14   104404.38   106840.35   1502.92 o 
   8   0  14     2425.96     3303.61    276.69 o 
  10   0  14    39891.37    41245.19   1139.41 o 
  12   0  14    37510.65    44598.07   2358.93 o 
  14   0  14    28076.19    27447.55   2150.86 o 
  16   0  14    44650.77    48603.03   3081.83 o 
  18   0  14     4757.45     3531.26   1091.48 o 
  20   0  14     1188.52     1765.63    898.87 o 
 -39   1  14   170266.75   171473.91   5435.72 o 
 -37   1  14   106493.45   104645.42   3710.12 o 
 -35   1  14    29873.56    28578.04   2760.81 o 
 -33   1  14    10602.78    11112.47   1139.64 o 
 -31   1  14     2262.42     1768.50    458.83 o 
 -29   1  14    21577.47    21356.47    851.12 o 
 -27   1  14    10761.40     9733.80    453.37 o 
 -25   1  14    10447.09     8782.27    355.68 o 
 -23   1  14     2557.26     2358.85    186.20 o 
 -21   1  14      178.60     -115.06     99.05 o 
 -19   1  14     7928.22     8230.68    226.35 o 
 -17   1  14     9127.61    10014.89    305.82 o 
 -15   1  14    62452.20    62518.54    707.66 o 
 -13   1  14      616.62      389.39     90.02 o 
 -11   1  14      797.67      479.98     92.47 o 
  -9   1  14   263347.78   260772.81   2146.00 o 
  -7   1  14   238127.09   239474.30   1991.65 o 
  -5   1  14    37272.92    37067.32    554.08 o 
  -3   1  14     5754.48     6760.33    215.67 o 
  -1   1  14   200519.30   202495.30   1682.88 o 
   1   1  14      259.18      497.97    121.57 o 
   3   1  14     6852.16     6633.71    204.20 o 
   5   1  14    42211.95    43313.91    615.65 o 
   7   1  14    22553.26    21019.54    430.90 o 
   9   1  14     8923.96     9497.50    374.35 o 
  11   1  14     1183.84      993.33    213.67 o 
  13   1  14      468.08      308.83    481.89 o 
  15   1  14    16224.62    18060.91   1685.38 o 
  17   1  14      960.05      523.00    543.38 o 
  19   1  14    28578.89    30502.63   1387.00 o 
  21   1  14     5503.64     4562.05    672.72 o 
 -38   2  14     2114.55     2280.58   1235.94 o 
 -36   2  14    79246.02    83298.78   3105.90 o 
 -34   2  14    38716.23    36477.62   1814.28 o 
 -32   2  14    56754.22    58841.89   1793.20 o 
 -30   2  14    69302.71    71078.60   1656.86 o 
 -28   2  14    32096.78    34538.64    919.20 o 
 -26   2  14     1906.00     1783.19    284.48 o 
 -24   2  14     6170.35     6086.81    351.24 o 
 -22   2  14    13817.96    13876.74    404.13 o 
 -20   2  14     1240.96     1115.68    131.17 o 
 -18   2  14     6336.55     6855.21    213.38 o 
 -16   2  14    88831.47    87659.66    892.01 o 
 -14   2  14    44998.55    46557.71    592.80 o 
 -12   2  14    29337.08    33003.02    451.03 o 
 -10   2  14   203888.98   214591.94   1814.14 o 
  -8   2  14   332372.69   330470.13   2728.74 o 
  -6   2  14     1261.08     1712.29    136.72 o 
  -4   2  14    26064.83    25474.88    419.82 o 
  -2   2  14   170887.14   183015.88   1572.09 o 
   0   2  14   172437.97   174289.30   1580.23 o 
   2   2  14    77379.55    77659.31    859.42 o 
   4   2  14     8054.77     8720.09    316.22 o 
   6   2  14     1430.03     1595.29    198.69 o 
   8   2  14      286.84      214.59    168.37 o 
  10   2  14     3313.28     3240.89    283.38 o 
  12   2  14     9290.09    10197.46    518.92 o 
  14   2  14     2728.46     2245.67    319.08 o 
  16   2  14     2625.14     3479.69    537.62 o 
  18   2  14    11021.75    12095.58    871.36 o 
  20   2  14    47773.65    49393.93   2247.17 o 
 -39   3  14    52045.58    58426.20   2443.19 o 
 -37   3  14     4757.33     4314.65    716.76 o 
 -35   3  14    55066.95    57658.30   2586.58 o 
 -33   3  14   306192.06   306464.19   6893.57 o 
 -31   3  14   232030.02   226242.89   3856.82 o 
 -29   3  14    33816.75    34902.70   1129.06 o 
 -27   3  14     5053.72     5039.67    408.05 o 
 -25   3  14    16079.21    15763.25    714.36 o 
 -23   3  14     4560.52     4129.18    348.84 o 
 -21   3  14     2304.23     2701.71    241.17 o 
 -19   3  14    13186.24    12748.30    375.83 o 
 -17   3  14    13535.19    13199.94    326.95 o 
 -15   3  14       10.34      -68.72     87.98 o 
 -13   3  14   331941.28   333434.56   2937.27 o 
 -11   3  14   905982.94   890112.94   6424.61 o 
  -9   3  14   135595.03   138791.97   1291.90 o 
  -7   3  14   107992.75   101801.62   1044.57 o 
  -5   3  14     8886.43     7712.83    221.70 o 
  -3   3  14    62689.26    64333.87    780.44 o 
  -1   3  14   377987.66   365778.97   3302.39 o 
   1   3  14    35750.41    36089.91    683.54 o 
   3   3  14    35776.37    35535.24    679.75 o 
   5   3  14      380.48      592.59    155.68 o 
   7   3  14     1553.01      890.04    184.42 o 
   9   3  14     5834.07     4887.38    336.01 o 
  11   3  14     2828.47     2787.28    283.89 o 
  13   3  14     2655.73     2145.37    299.93 o 
  15   3  14     7363.09     7209.25    434.11 o 
  17   3  14    11418.83    10828.57    802.92 o 
  19   3  14   139249.45   141667.88   6613.09 o 
 -38   4  14     5671.85     6613.09   1476.71 o 
 -36   4  14    41249.68    42362.73   1862.82 o 
 -34   4  14    19438.34    18103.25   1467.33 o 
 -32   4  14    48508.23    48647.31   1564.95 o 
 -30   4  14     5495.02     5096.34    427.96 o 
 -28   4  14    17888.91    16620.05    682.49 o 
 -26   4  14     9800.46     9066.09    493.86 o 
 -24   4  14      182.80      -93.21    272.30 o 
 -22   4  14     3371.91     3027.85    350.65 o 
 -20   4  14      156.62     -194.64    182.15 o 
 -18   4  14      114.23     -176.05    141.15 o 
 -16   4  14    74084.37    72765.91   1556.13 o 
 -14   4  14      950.93     1090.15    161.44 o 
 -12   4  14     9614.68     9726.70    278.39 o 
 -10   4  14     3017.06     2818.47    171.09 o 
  -8   4  14   323535.97   320357.84   2885.29 o 
  -6   4  14    13134.75    13386.45    406.31 o 
  -4   4  14     6494.04     5321.98    363.23 o 
  -2   4  14   238751.33   231218.53   3023.70 o 
   0   4  14    23770.54    22736.90    582.00 o 
   2   4  14    21016.38    21374.87    569.14 o 
   4   4  14    15240.99    15572.97    546.68 o 
   6   4  14      437.02      564.98    227.99 o 
   8   4  14     2117.47     2265.73    313.90 o 
  10   4  14      327.35      295.23    261.22 o 
  12   4  14    14019.22    12569.99    672.22 o 
  14   4  14      154.84      -78.45    308.23 o 
  16   4  14      565.08     -109.96    457.58 o 
  18   4  14    17870.50    19013.24   1045.50 o 
 -35   5  14    25088.13    22151.46   2279.27 o 
 -33   5  14    12676.04    13136.24   1384.69 o 
 -31   5  14     2799.38     2632.40   1187.79 o 
 -29   5  14    51526.83    52084.29   3197.17 o 
 -27   5  14    22945.14    23440.97   1357.62 o 
 -25   5  14      496.61     -170.28    336.50 o 
 -23   5  14     4953.55     4436.22    561.18 o 
 -21   5  14      307.32      305.00    311.70 o 
 -19   5  14    18038.19    17927.11    668.21 o 
 -17   5  14    34028.76    32101.74    883.92 o 
 -15   5  14     9433.41    10998.95    477.39 o 
 -13   5  14    10494.23    11278.84    454.02 o 
 -11   5  14     4114.61     3734.16    259.87 o 
  -9   5  14   129775.91   128392.57   1601.18 o 
  -7   5  14   353217.78   343427.88   4274.67 o 
  -5   5  14    38734.13    38487.83    829.35 o 
  -3   5  14    58335.75    57297.68   1074.89 o 
  -1   5  14    48191.37    47169.91    970.60 o 
   1   5  14     2450.03     2185.49    288.56 o 
   3   5  14     2877.72     3039.61    331.65 o 
   5   5  14       96.07      -40.34    215.37 o 
   7   5  14     2657.57     2343.77    335.90 o 
   9   5  14     4400.19     4521.49    470.45 o 
  11   5  14       31.85     -246.60    282.33 o 
  13   5  14     7752.58     9342.95    872.22 o 
  15   5  14     8975.44     9118.46    907.04 o 
  17   5  14     3408.97     4523.07    863.16 o 
 -34   6  14   108346.05   117258.09   4493.88 o 
 -32   6  14    32184.69    30852.34   2109.62 o 
 -30   6  14     6024.24     2696.60   1219.89 o 
 -28   6  14     7356.08     6592.83    878.69 o 
 -26   6  14    23659.79    22377.76   1040.17 o 
 -24   6  14    13622.02    13449.43    668.26 o 
 -22   6  14     2272.30     2087.45    369.25 o 
 -20   6  14     9194.92     8708.02    532.37 o 
 -18   6  14     5257.74     5456.72    427.70 o 
 -16   6  14    55380.54    54599.44   1369.67 o 
 -14   6  14    36627.31    37134.27    944.05 o 
 -12   6  14     7634.85     7274.99    335.04 o 
 -10   6  14    21476.23    21892.63    593.85 o 
  -8   6  14    69817.78    71757.84   1840.67 o 
  -6   6  14   332962.69   335462.63   4230.32 o 
  -4   6  14   799375.75   768715.00   9531.67 o 
  -2   6  14      833.47      714.38    236.55 o 
   0   6  14     1547.46     1567.04    282.35 o 
   2   6  14     1599.35     1192.54    364.63 o 
   4   6  14     6544.06     6773.68    464.37 o 
   6   6  14    34100.42    33526.68    944.77 o 
   8   6  14     1718.47     1826.56    384.78 o 
  10   6  14     5189.01     5345.37    764.54 o 
  12   6  14     6534.32     7390.67    867.10 o 
  14   6  14    17550.44    17169.53   1203.79 o 
  16   6  14    35825.30    34814.00   1951.66 o 
 -33   7  14    37885.13    35364.01   2372.05 o 
 -31   7  14     2177.12     2514.28    678.92 o 
 -29   7  14    15364.82    14343.39   1286.40 o 
 -27   7  14     1245.82     1376.96    866.76 o 
 -25   7  14    11130.52    10306.76    830.86 o 
 -23   7  14       15.80     -202.44    463.88 o 
 -21   7  14      259.09     -223.06    268.83 o 
 -19   7  14    10780.63    10410.37    578.35 o 
 -17   7  14       34.35     -150.44    247.10 o 
 -15   7  14    55648.54    57471.91   1338.80 o 
 -13   7  14    22393.84    20799.74    747.65 o 
 -11   7  14     4551.09     4035.12    329.22 o 
  -9   7  14    72808.83    73604.16   1443.12 o 
  -7   7  14     4731.00     5127.17    369.14 o 
  -5   7  14     2114.40     3582.65    375.32 o 
  -3   7  14    27254.92    27800.05    863.07 o 
  -1   7  14    45663.23    46540.32   1080.51 o 
   1   7  14        6.81      704.20    280.60 o 
   3   7  14      928.37      802.53    477.42 o 
   5   7  14    40642.52    38465.96   1374.87 o 
   7   7  14     5064.06     3809.20    676.50 o 
   9   7  14     1025.84      286.87    498.91 o 
  11   7  14        7.16     -547.88    507.35 o 
  13   7  14      755.99      256.82    612.90 o 
  15   7  14     4495.39     4991.43    982.56 o 
 -30   8  14    66108.00    64919.06   3554.42 o 
 -28   8  14     4085.64     4523.02    913.54 o 
 -26   8  14     1012.87      548.12    581.98 o 
 -24   8  14     1356.70     1428.78    508.33 o 
 -22   8  14     5504.88     4672.85    645.94 o 
 -20   8  14     9859.01     9552.89    808.57 o 
 -18   8  14      797.66      566.96    411.16 o 
 -16   8  14    20305.96    19161.99    967.42 o 
 -14   8  14    28418.74    29766.17   1691.26 o 
 -12   8  14     6571.09     5873.86    629.21 o 
 -10   8  14   193899.89   197163.89   3572.15 o 
  -8   8  14    84879.58    84919.98   1903.95 o 
  -6   8  14     8791.96     9482.30    557.52 o 
  -4   8  14    30686.71    29746.61   1047.77 o 
  -2   8  14    38754.39    36617.51   1466.63 o 
   0   8  14   209000.59   204022.50   4010.93 o 
   2   8  14    68159.75    67562.02   2325.57 o 
   4   8  14     1660.60      852.85    476.63 o 
   6   8  14     8294.08     7695.37    775.79 o 
   8   8  14     2406.22     1773.92    702.60 o 
  10   8  14     6270.00     6947.36   1018.47 o 
  12   8  14     3955.91     4499.25    941.84 o 
 -27   9  14     8940.32     8206.87   1110.52 o 
 -25   9  14     3782.82     4656.53    732.91 o 
 -23   9  14     2907.19     2068.58    591.74 o 
 -21   9  14     1739.32     1968.95    802.17 o 
 -19   9  14     1125.47     1602.24   1268.04 o 
 -17   9  14     3619.91     3468.32   1284.10 o 
 -15   9  14      949.61     1033.49    686.29 o 
 -13   9  14    92686.29    94067.16   3708.87 o 
 -11   9  14   158785.73   161938.84   5413.59 o 
  -9   9  14    16447.17    16796.34   1554.81 o 
  -7   9  14    40815.25    42332.95   2056.86 o 
  -5   9  14      276.94      214.15    393.94 o 
  -3   9  14    45014.20    46239.67   1663.20 o 
  -1   9  14   124768.91   131213.44   3213.40 o 
   1   9  14    25317.53    25464.23   1268.21 o 
   3   9  14    52071.59    49148.74   1979.94 o 
   5   9  14     2736.64     1978.37    802.56 o 
   7   9  14      593.88      224.72    612.90 o 
   9   9  14     1734.88     1637.22    782.90 o 
 -24  10  14      120.58      545.74   1219.89 o 
 -22  10  14       93.97     -449.43   1155.69 o 
 -20  10  14      408.35       96.31   1187.79 o 
 -18  10  14     2279.86      706.25   1123.58 o 
 -16  10  14     4330.76     3869.86    986.47 o 
 -14  10  14     3692.75     5239.82   1797.73 o 
 -12  10  14     3619.80     3642.33    977.89 o 
 -10  10  14    11831.61    10838.13   1372.07 o 
  -8  10  14    71156.55    65842.01   4430.13 o 
  -6  10  14    18213.12    17966.20   1215.81 o 
  -4  10  14     2754.31     2084.63    673.21 o 
  -2  10  14    66525.73    76035.39   2615.99 o 
   0  10  14      535.03      556.33    573.99 o 
   2  10  14     1425.33     1456.77    732.72 o 
   4  10  14     3788.30     5339.73    964.54 o 
 -17  11  14    28032.47    31685.06   3274.44 o 
 -15  11  14     1331.57     1669.32   1284.10 o 
 -13  11  14     4625.35     3563.37   1573.02 o 
 -11  11  14      405.48      738.36   1155.69 o 
  -9  11  14    19897.37    24173.11   2825.01 o 
  -7  11  14   145473.16   163080.55   5651.71 o 
  -5  11  14    14628.45    18956.92   1781.83 o 
  -3  11  14    58932.30    64370.99   3539.83 o 
  -1  11  14    12682.59    12062.09   1119.42 o 
 -39   1  15    52427.28    54124.16   2473.03 o 
 -37   1  15    18017.79    16929.80   2215.06 o 
 -35   1  15   116737.14   124471.08   4163.14 o 
 -33   1  15    25468.89    24718.50   2487.94 o 
 -31   1  15    35196.60    36590.83   1408.91 o 
 -29   1  15     6936.12     6315.99    546.22 o 
 -27   1  15    13163.78    14140.24    539.93 o 
 -25   1  15     1619.62     1530.78    208.86 o 
 -23   1  15     6183.92     6644.47    291.78 o 
 -21   1  15     2130.82     2190.69    169.04 o 
 -19   1  15   194102.56   203250.02   1799.55 o 
 -17   1  15    83890.65    85556.88    936.59 o 
 -15   1  15   336023.25   344210.44   2860.75 o 
 -13   1  15     4815.15     5327.12    185.12 o 
 -11   1  15    84252.66    85258.32    899.45 o 
  -9   1  15   371992.03   374035.16   2987.43 o 
  -7   1  15     1128.86     1118.32    134.97 o 
  -5   1  15   833045.06   871773.38   6769.98 o 
  -3   1  15     1270.15     1084.99    132.72 o 
  -1   1  15    66991.27    72596.87    760.09 o 
   1   1  15     2705.03     2811.81    149.66 o 
   3   1  15     6363.82     6174.91    230.42 o 
   5   1  15     2786.04     2784.71    190.58 o 
   7   1  15     2170.16     2299.36    212.52 o 
   9   1  15      649.26      364.31    184.78 o 
  11   1  15    49967.90    49954.10   1313.97 o 
  13   1  15     3445.35     2636.26    530.48 o 
  15   1  15   129554.79   139251.95   4426.46 o 
  17   1  15     2136.46     3381.71    735.39 o 
  19   1  15    14868.85    16577.84   1213.72 o 
 -38   2  15    49062.08    50326.51   2297.25 o 
 -36   2  15     8616.92     8625.19   1059.38 o 
 -34   2  15    16916.69    16509.44   1187.69 o 
 -32   2  15    32348.26    34300.21   1425.42 o 
 -30   2  15     2801.40     3309.03    441.46 o 
 -28   2  15    21974.37    20663.08    710.68 o 
 -26   2  15     4977.50     3936.17    359.28 o 
 -24   2  15     7185.50     7342.66    400.07 o 
 -22   2  15    10158.32    10411.00    389.46 o 
 -20   2  15    55469.37    56736.02    764.88 o 
 -18   2  15     5158.44     4635.96    196.14 o 
 -16   2  15    60828.46    58500.23    706.59 o 
 -14   2  15    27747.98    27534.00    427.37 o 
 -12   2  15   856865.19   825348.06   6120.12 o 
 -10   2  15    28162.42    27649.15    426.61 o 
  -8   2  15   347228.63   338361.66   2749.81 o 
  -6   2  15      690.02      477.18    118.98 o 
  -4   2  15      441.20      120.37    116.43 o 
  -2   2  15    85541.74    85969.64    970.80 o 
   0   2  15      739.29      532.23    122.16 o 
   2   2  15    11584.92    11597.55    316.59 o 
   4   2  15     2068.82     2095.10    209.34 o 
   6   2  15     2182.06     1722.13    223.31 o 
   8   2  15    22982.58    21813.41    592.62 o 
  10   2  15     2782.93     3041.41    324.43 o 
  12   2  15     3511.73     3184.81    388.65 o 
  14   2  15    25843.97    23845.02   1015.06 o 
  16   2  15     2255.84     2151.86    518.75 o 
  18   2  15   194858.52   195225.14   4730.06 o 
  20   2  15      976.83      891.12   1894.04 o 
 -39   3  15     1210.74     1531.74    616.37 o 
 -37   3  15     3943.97     3939.86    693.86 o 
 -35   3  15     1693.37     1883.14    520.09 o 
 -33   3  15      710.34      112.12    368.13 o 
 -31   3  15      147.52      137.99    336.83 o 
 -29   3  15     1345.88     1006.33    321.61 o 
 -27   3  15     6196.17     6276.59    469.62 o 
 -25   3  15     1823.73     1585.36    279.87 o 
 -23   3  15     3264.00     2679.78    300.94 o 
 -21   3  15     4965.34     5012.03    296.88 o 
 -19   3  15      253.63      105.11    137.08 o 
 -17   3  15     3174.04     2686.33    181.09 o 
 -15   3  15     4029.47     3611.16    176.20 o 
 -13   3  15    14636.75    13597.29    306.85 o 
 -11   3  15    25824.09    25676.52    400.12 o 
  -9   3  15       89.43      230.86    138.17 o 
  -7   3  15     8146.26     7530.96    239.80 o 
  -5   3  15     1552.69     1471.48    149.52 o 
  -3   3  15     9316.37     9922.66    327.72 o 
  -1   3  15     2224.28     2012.47    210.74 o 
   1   3  15       66.15      172.75    152.45 o 
   3   3  15      188.57      170.60    159.80 o 
   5   3  15      211.79      182.87    155.03 o 
   7   3  15       97.81        8.48    171.08 o 
   9   3  15     8139.42     8362.45    399.00 o 
  11   3  15     1214.01     1265.40    268.58 o 
  13   3  15      379.97     -120.08    218.40 o 
  15   3  15      941.95      721.29    383.43 o 
  17   3  15     6324.60     7094.63   1380.40 o 
  19   3  15     2081.26     3017.63   1187.79 o 
 -38   4  15   117368.55   112390.48   5810.53 o 
 -36   4  15     4783.29     4760.07    782.84 o 
 -34   4  15    27224.76    27172.41   1675.47 o 
 -32   4  15    29405.55    28285.57    952.86 o 
 -30   4  15     8468.02     7355.56    502.09 o 
 -28   4  15     7772.25     8135.40    493.01 o 
 -26   4  15     6943.27     6316.50    790.49 o 
 -24   4  15    15993.10    16426.35    893.45 o 
 -22   4  15    22564.76    22902.25    618.05 o 
 -20   4  15    28668.79    28109.04    664.88 o 
 -18   4  15    39432.44    39186.86    825.90 o 
 -16   4  15   109201.50   104179.48   1592.83 o 
 -14   4  15    39286.58    39163.59    750.68 o 
 -12   4  15   484108.09   464707.00   4667.59 o 
 -10   4  15    21709.47    21407.58    456.30 o 
  -8   4  15   415889.78   399404.63   4247.87 o 
  -6   4  15    30388.10    27150.81    622.95 o 
  -4   4  15     3989.31     3565.60    281.49 o 
  -2   4  15    35352.14    36652.28    803.84 o 
   0   4  15     1659.01     1650.80    242.84 o 
   2   4  15    19587.66    20206.58    616.43 o 
   4   4  15     2225.29     2438.41    312.93 o 
   6   4  15     1789.88     1197.39    262.20 o 
   8   4  15    37449.79    36150.20    960.08 o 
  10   4  15     3166.20     3245.38    441.04 o 
  12   4  15    20326.86    19727.09    850.74 o 
  14   4  15    45335.48    41862.43   2974.76 o 
  16   4  15      181.98     -470.72    462.32 o 
  18   4  15   178721.39   182694.52   5731.67 o 
 -35   5  15    84327.45    81550.86   3484.37 o 
 -33   5  15    14311.95    10529.58   1797.73 o 
 -31   5  15     1463.17     2600.29   1123.58 o 
 -29   5  15     4940.24     4001.90    634.55 o 
 -27   5  15    15249.30    16620.26    984.15 o 
 -25   5  15     1335.09      925.28    467.99 o 
 -23   5  15     5589.03     6037.76    550.35 o 
 -21   5  15      914.88      635.08    339.15 o 
 -19   5  15   161225.31   158964.91   3450.36 o 
 -17   5  15     6524.72     6712.30    394.34 o 
 -15   5  15   170743.27   161509.70   2398.89 o 
 -13   5  15    19039.15    18276.36    576.11 o 
 -11   5  15     5082.88     4451.94    284.82 o 
  -9   5  15    67790.61    67370.23   1180.73 o 
  -7   5  15     1281.00     1783.60    251.12 o 
  -5   5  15   268477.22   265439.88   3466.37 o 
  -3   5  15     1174.35     1258.05    237.82 o 
  -1   5  15     5139.40     4788.01    362.64 o 
   1   5  15      899.94      825.17    240.16 o 
   3   5  15      747.97      673.21    253.27 o 
   5   5  15     1156.82      462.95    260.89 o 
   7   5  15     3313.43     2050.36    361.96 o 
   9   5  15     4687.85     3838.41    462.44 o 
  11   5  15    56263.72    52376.49   1736.24 o 
  13   5  15        1.83      341.32    503.54 o 
  15   5  15    66006.80    64459.15   3056.33 o 
  17   5  15      225.76     -296.95    588.89 o 
 -34   6  15    22519.27    23129.91   1917.23 o 
 -32   6  15      219.30      995.17   1123.58 o 
 -30   6  15      181.53     -128.41    866.76 o 
 -28   6  15     1177.92     1348.30   1091.48 o 
 -26   6  15     1216.25     1007.72    623.42 o 
 -24   6  15      163.14     -175.10    315.23 o 
 -22   6  15      130.96     -384.94    256.63 o 
 -20   6  15      996.72      792.27    399.59 o 
 -18   6  15    31822.53    35292.12   1373.45 o 
 -16   6  15       62.00     -140.89    399.32 o 
 -14   6  15    82376.90    81483.73   1662.85 o 
 -12   6  15    11134.58     9937.15    517.74 o 
 -10   6  15    16915.18    16405.05    840.77 o 
  -8   6  15    17312.49    16834.74    653.83 o 
  -6   6  15    30585.45    30605.74    877.90 o 
  -4   6  15    28368.49    29278.24    870.00 o 
  -2   6  15     4315.15     4314.66    394.64 o 
   0   6  15     4350.62     4061.16    372.92 o 
   2   6  15     1332.34      966.74    286.50 o 
   4   6  15     2073.90     2012.97    368.40 o 
   6   6  15     1451.05      904.84    353.38 o 
   8   6  15      364.12     -149.28    381.43 o 
  10   6  15     4432.90     2499.61    561.77 o 
  12   6  15     5961.70     5738.92    825.69 o 
  14   6  15     3026.89     4002.69    907.14 o 
 -33   7  15     7542.68     8544.48   1492.76 o 
 -31   7  15    28831.99    32551.83   3113.93 o 
 -29   7  15      568.68      605.28   1508.81 o 
 -27   7  15     4416.05     5421.79    860.79 o 
 -25   7  15     2295.04     3260.08    579.54 o 
 -23   7  15     4583.82     3842.21    766.60 o 
 -21   7  15     6427.87     6708.37    796.04 o 
 -19   7  15    33113.00    33742.85   1095.32 o 
 -17   7  15    56650.77    60054.39   1408.58 o 
 -15   7  15   234732.11   228335.80   4197.34 o 
 -13   7  15     7579.15     6422.32    527.15 o 
 -11   7  15   114623.40   111276.17   2123.73 o 
  -9   7  15   193845.20   189478.63   2961.53 o 
  -7   7  15     2922.43     2198.40    363.61 o 
  -5   7  15   225200.42   223941.88   3462.75 o 
  -3   7  15      721.94      457.84    260.41 o 
  -1   7  15    48986.50    47354.72   1182.13 o 
   1   7  15    14118.69    12579.24    631.70 o 
   3   7  15     1427.46     1481.37    449.18 o 
   5   7  15     6151.22     6357.75    680.89 o 
   7   7  15     3888.09     3908.71    875.75 o 
   9   7  15      654.00      479.02    578.51 o 
  11   7  15    20013.09    18883.59   1473.39 o 
  13   7  15     1031.99     1647.31    793.52 o 
 -30   8  15      147.30     -130.10    644.26 o 
 -28   8  15     3863.31     4907.00   1075.43 o 
 -26   8  15     2113.70     2892.24    631.83 o 
 -24   8  15      225.78      275.06    447.53 o 
 -22   8  15     2988.80     2684.63    571.52 o 
 -20   8  15    14433.75    14627.00   1339.09 o 
 -18   8  15      919.78     1740.66    701.90 o 
 -16   8  15     3917.25     3925.50   1476.71 o 
 -14   8  15     2076.07     2506.19    822.73 o 
 -12   8  15   246921.03   250209.52   5900.08 o 
 -10   8  15     2064.25     4014.20    460.79 o 
  -8   8  15    53878.09    53357.52   1439.26 o 
  -6   8  15     2679.52     2801.70    382.16 o 
  -4   8  15     1811.42     1503.02    488.23 o 
  -2   8  15    26739.63    24753.63   1088.05 o 
   0   8  15      506.57      423.65    401.53 o 
   2   8  15    20299.72    20097.23   1107.43 o 
   4   8  15     1192.53     1271.72    490.49 o 
   6   8  15       70.34     -348.79    444.71 o 
   8   8  15     7204.83     6470.79   1008.42 o 
  10   8  15      372.83     -545.11    570.55 o 
 -27   9  15     8806.77     8442.56   1132.30 o 
 -25   9  15     1375.18     1926.14   1380.40 o 
 -23   9  15     2888.57     4107.66    932.11 o 
 -21   9  15    25188.91    29173.94   1960.83 o 
 -19   9  15      183.88      209.51    646.65 o 
 -17   9  15      271.65      480.99    655.62 o 
 -15   9  15    14110.47    13523.33   2744.75 o 
 -13   9  15    20402.76    20632.06   1704.72 o 
 -11   9  15    71185.06    77329.21   3336.87 o 
  -9   9  15    14073.47    13330.42   1004.76 o 
  -7   9  15    17914.81    19794.90   1510.43 o 
  -5   9  15    10760.96    10812.34    859.46 o 
  -3   9  15    22453.86    23435.11   1515.08 o 
  -1   9  15      281.71      540.28    532.75 o 
   1   9  15     2137.85     1446.79    591.60 o 
   3   9  15      165.60     -179.82    493.09 o 
   5   9  15      986.85      185.48    611.64 o 
   7   9  15      132.58       64.20    635.59 o 
 -22  10  15    12476.34    13226.19   2311.37 o 
 -20  10  15     2437.08     4141.21   1605.12 o 
 -18  10  15    36170.95    44140.80   3691.78 o 
 -16  10  15    39237.83    41251.58   3499.16 o 
 -14  10  15    18676.19    24494.13   2696.60 o 
 -12  10  15    86533.32    81572.18   5072.18 o 
 -10  10  15     8847.46     8539.24   1861.94 o 
  -8  10  15   132669.73   140319.56   7287.24 o 
  -6  10  15    36355.14    38928.23   1759.40 o 
  -4  10  15    10534.06    11924.05   1060.95 o 
  -2  10  15    29815.17    30436.00   1603.78 o 
   0  10  15     1382.32     1731.24    671.32 o 
   2  10  15     1877.42     1034.92    708.31 o 
 -15  11  15    14092.22    14028.75   2439.78 o 
 -13  11  15     6566.00     4879.56   1669.32 o 
 -11  11  15     1366.08      288.92   1316.20 o 
  -9  11  15     5281.51     5650.02   1765.63 o 
  -7  11  15     2636.07     4285.98   1179.74 o 
  -5  11  15    67034.18    70641.20   3401.34 o 
 -40   0  16    24916.15    24012.59   2247.17 o 
 -38   0  16     1753.47      834.66    834.66 o 
 -36   0  16    82673.49    88185.27   4622.75 o 
 -34   0  16      542.99       64.20    674.15 o 
 -32   0  16    13394.76    11139.53   1412.51 o 
 -30   0  16    11667.95     9919.64   1284.10 o 
 -28   0  16     8425.87    10692.48    788.43 o 
 -26   0  16     7734.46     8543.02    539.31 o 
 -24   0  16    52407.25    55855.98   1162.87 o 
 -22   0  16    46581.13    46949.36   1042.28 o 
 -20   0  16   820681.31   842533.38   9955.72 o 
 -18   0  16    84694.70   100331.78   1557.58 o 
 -16   0  16   659045.56   712275.13   8386.86 o 
 -14   0  16    37440.63    44609.26    788.78 o 
 -12   0  16    46258.57    46775.33    776.50 o 
 -10   0  16    45240.89    47146.31    781.27 o 
  -8   0  16    16104.42    16378.18    545.59 o 
  -6   0  16   882027.81   930417.56  10219.32 o 
  -4   0  16   207016.39   220169.66   3447.80 o 
  -2   0  16     1775.26     1589.95    192.48 o 
   0   0  16     2903.26     3202.76    241.23 o 
   2   0  16      699.21      711.17    175.18 o 
   4   0  16     7623.64     8569.92    435.41 o 
   6   0  16     1787.35     1738.61    285.89 o 
   8   0  16     5009.53     5427.15    537.77 o 
  10   0  16   132738.42   136944.56   4278.87 o 
  12   0  16    13469.54    18844.11   1894.04 o 
  14   0  16   340263.63   343206.72  13001.47 o 
  16   0  16    90172.57    98393.84   5007.97 o 
  18   0  16      403.02     1219.89    866.76 o 
 -39   1  16    86169.21    87525.51   3358.65 o 
 -37   1  16    12000.24    11571.68   2166.91 o 
 -35   1  16     3633.91     2368.94    657.12 o 
 -33   1  16     1295.67      234.65    470.24 o 
 -31   1  16      306.27     -101.81    396.76 o 
 -29   1  16      943.75      183.32    275.75 o 
 -27   1  16     1800.47      961.34    287.55 o 
 -25   1  16      453.79      440.55    185.20 o 
 -23   1  16    84714.95    82691.43   1112.71 o 
 -21   1  16    63467.43    64655.52    999.44 o 
 -19   1  16   142701.81   138723.33   1527.21 o 
 -17   1  16   144720.55   144202.05   1898.85 o 
 -15   1  16   119140.93   117938.23   1200.87 o 
 -13   1  16    23961.54    23878.50    383.21 o 
 -11   1  16    15519.96    15974.40    345.04 o 
  -9   1  16   347995.63   346211.44   2818.33 o 
  -7   1  16    31694.53    31512.19    473.38 o 
  -5   1  16    13238.74    13746.84    306.41 o 
  -3   1  16      563.01      648.22    111.69 o 
  -1   1  16     2667.63     2677.50    152.14 o 
   1   1  16      520.07      309.17    121.85 o 
   3   1  16     1544.38     1501.29    158.75 o 
   5   1  16     8911.04     8130.27    331.53 o 
   7   1  16     3951.81     4017.13    301.64 o 
   9   1  16     7961.07     8153.46    508.17 o 
  11   1  16    59947.75    56493.09   2177.51 o 
  13   1  16    49946.04    49886.81   2235.85 o 
  15   1  16    37920.48    41508.63   2076.94 o 
  17   1  16    19373.42    18252.23   1392.58 o 
  19   1  16     7257.61     7366.10    777.24 o 
 -38   2  16     2894.50     1725.91    669.36 o 
 -36   2  16    18647.83    21280.77   1417.51 o 
 -34   2  16     6928.69     6950.62    849.20 o 
 -32   2  16    10610.55    10988.70    827.45 o 
 -30   2  16      953.81      869.84    339.98 o 
 -28   2  16    27663.58    28861.18    885.19 o 
 -26   2  16    63765.05    65728.91   1336.73 o 
 -24   2  16    38077.07    35905.82    900.77 o 
 -22   2  16    35397.76    37205.03    757.10 o 
 -20   2  16    44065.07    46562.56    820.28 o 
 -18   2  16    24351.00    24588.83    546.21 o 
 -16   2  16   315660.44   312542.50   2714.23 o 
 -14   2  16    51926.98    53596.27    661.16 o 
 -12   2  16    29720.11    31208.57    455.49 o 
 -10   2  16   121336.83   123750.10   1209.39 o 
  -8   2  16    72613.77    73859.63    833.56 o 
  -6   2  16      686.13      547.22    121.79 o 
  -4   2  16     9264.78    10077.82    293.21 o 
  -2   2  16     9029.29     9382.57    282.63 o 
   0   2  16    12134.04    12108.72    339.60 o 
   2   2  16     2048.49     2029.27    210.52 o 
   4   2  16    28559.79    27959.67    673.78 o 
   6   2  16     4299.27     3918.23    298.87 o 
   8   2  16      359.37      275.81    224.68 o 
  10   2  16    63604.21    64332.68   1539.91 o 
  12   2  16    26282.24    24644.45   2199.48 o 
  14   2  16    22218.88    21780.30    981.02 o 
  16   2  16     2850.42     4094.33    806.14 o 
  18   2  16    17005.37    17633.48   1111.04 o 
 -37   3  16    15036.39    13409.13   1095.02 o 
 -35   3  16    30260.35    31939.54   1407.02 o 
 -33   3  16    18433.07    19414.25    898.78 o 
 -31   3  16    11889.95    11102.71    896.13 o 
 -29   3  16     7990.08     6754.61    526.41 o 
 -27   3  16    27266.38    26124.21    963.84 o 
 -25   3  16      493.55      171.67    242.37 o 
 -23   3  16   360951.00   355938.06   4836.94 o 
 -21   3  16      109.55      351.00    175.31 o 
 -19   3  16    31325.65    30215.28    697.57 o 
 -17   3  16    17685.39    16481.79    420.13 o 
 -15   3  16    36501.54    34235.85    788.86 o 
 -13   3  16   704909.25   698495.06   6030.96 o 
 -11   3  16   146281.86   144150.00   1604.79 o 
  -9   3  16    97840.30    99223.98   1186.18 o 
  -7   3  16     2668.77     2901.31    204.73 o 
  -5   3  16     4749.75     5511.92    300.58 o 
  -3   3  16    11631.38    12043.61    405.46 o 
  -1   3  16     3445.72     3396.32    265.34 o 
   1   3  16    15071.52    15075.68    487.57 o 
   3   3  16     3318.48     3430.45    283.32 o 
   5   3  16     6152.42     6271.87    336.24 o 
   7   3  16   256418.81   255612.38   3211.01 o 
   9   3  16    46604.29    45061.62   1018.11 o 
  11   3  16     5849.00     6450.90    410.88 o 
  13   3  16    12136.35    11262.81    733.03 o 
  15   3  16     4922.10     4238.48    659.82 o 
  17   3  16   241168.20   249467.70  10208.56 o 
 -38   4  16     2319.53     1284.10   1059.38 o 
 -36   4  16    14932.07    15713.24   1155.38 o 
 -34   4  16      213.36     -235.85    528.54 o 
 -32   4  16     1665.36      920.22    346.14 o 
 -30   4  16      797.79      221.48    308.55 o 
 -28   4  16    12669.64    12395.30    669.56 o 
 -26   4  16    12709.81    10653.59    728.28 o 
 -24   4  16     8010.19     6920.16    550.77 o 
 -22   4  16   146236.56   149409.31   2476.27 o 
 -20   4  16     6537.83     7133.16    379.77 o 
 -18   4  16    14094.04    14056.23    448.32 o 
 -16   4  16   229782.73   227838.75   2827.58 o 
 -14   4  16     4039.99     3696.73    257.32 o 
 -12   4  16     9257.27     8695.61    348.38 o 
 -10   4  16     7070.24     6958.60    365.73 o 
  -8   4  16    47771.86    47109.13    954.59 o 
  -6   4  16      282.45      106.18    167.38 o 
  -4   4  16     2363.36     3192.00    300.31 o 
  -2   4  16     1145.19      759.95    206.83 o 
   0   4  16     2274.30     2082.95    286.23 o 
   2   4  16     2896.61     2842.14    323.27 o 
   4   4  16     7807.06     6931.94    443.26 o 
   6   4  16      546.85      582.46    276.48 o 
   8   4  16     8456.37     9684.42    610.96 o 
  10   4  16    25472.00    23952.23    941.04 o 
  12   4  16    28542.69    26039.15   1104.73 o 
  14   4  16    16305.70    15074.42   1496.65 o 
  16   4  16    10828.35    10573.28   2552.14 o 
 -35   5  16      435.88      417.33    817.19 o 
 -33   5  16     1904.25     2215.07   1219.89 o 
 -31   5  16     3240.33     3820.19   1251.99 o 
 -29   5  16     5477.51     5034.68    666.52 o 
 -27   5  16      424.63      134.71    394.82 o 
 -25   5  16     3234.92     2664.50    523.59 o 
 -23   5  16    39157.83    40377.28   1285.68 o 
 -21   5  16     5573.43     5389.79    545.28 o 
 -19   5  16   226590.34   216348.30   3970.17 o 
 -17   5  16   271028.47   261653.77   5192.88 o 
 -15   5  16     2670.30     3374.40    326.06 o 
 -13   5  16    11570.55    11827.86    749.07 o 
 -11   5  16      691.65      565.42    189.04 o 
  -9   5  16    62961.95    62182.13   1138.71 o 
  -7   5  16    47668.85    50376.73   1023.70 o 
  -5   5  16     1055.35     1171.29    251.13 o 
  -3   5  16     2270.05     2101.49    316.16 o 
  -1   5  16     3877.56     3834.80    353.18 o 
   1   5  16     1770.79     1341.01    279.79 o 
   3   5  16     8618.78     9410.99    511.93 o 
   5   5  16    11418.08    10599.74    599.38 o 
   7   5  16     6873.26     5982.47    612.55 o 
   9   5  16      246.09     -304.64    349.37 o 
  11   5  16    76567.09    73436.68   2161.13 o 
  13   5  16   119510.22   117252.26   3418.15 o 
  15   5  16    10077.67     9489.07   1119.35 o 
 -34   6  16     2049.93     1540.91   1284.10 o 
 -32   6  16    11725.80     9759.13   1829.84 o 
 -30   6  16     6639.30     4494.33   1444.61 o 
 -28   6  16     2198.97     1508.81   1059.38 o 
 -26   6  16     4822.05     4333.82   1251.99 o 
 -24   6  16    21007.06    17838.82   1009.21 o 
 -22   6  16    22947.01    22582.80   1083.33 o 
 -20   6  16   392726.38   396944.31   6693.09 o 
 -18   6  16    42394.27    42049.21   1317.00 o 
 -16   6  16   296393.88   285742.72   7511.04 o 
 -14   6  16    37534.84    36977.91   1022.48 o 
 -12   6  16    29742.68    27893.94    865.42 o 
 -10   6  16    19750.62    20999.62    706.94 o 
  -8   6  16     1982.80     2026.35    317.58 o 
  -6   6  16   183727.88   180389.45   2892.66 o 
  -4   6  16    32080.52    28917.86    875.15 o 
  -2   6  16      944.24      504.10    251.02 o 
   0   6  16     3745.61     3507.99    404.28 o 
   2   6  16      166.31     -373.99    249.33 o 
   4   6  16    10542.20     9421.15    626.21 o 
   6   6  16     1361.95        5.19    518.96 o 
   8   6  16     2673.91     2443.81    556.03 o 
  10   6  16    72223.76    68242.31   3275.94 o 
  12   6  16    12872.07    14387.94   1311.31 o 
  14   6  16   199333.77   198618.94   5977.50 o 
 -33   7  16      846.88      545.74   1251.99 o 
 -31   7  16      138.95      -96.31    995.17 o 
 -29   7  16     2182.27      353.13   1091.48 o 
 -27   7  16     3702.83     3820.19   1380.40 o 
 -25   7  16    21045.08    21445.75   2584.24 o 
 -23   7  16    11127.69    10590.93    838.98 o 
 -21   7  16    29653.90    29675.37   1334.64 o 
 -19   7  16    13344.26    12001.94   1218.63 o 
 -17   7  16     5991.68     6599.94    671.52 o 
 -15   7  16   113598.04   110142.85   2436.08 o 
 -13   7  16       44.83      147.82    266.72 o 
 -11   7  16    25482.57    26726.06   1165.28 o 
  -9   7  16   111222.98   108574.20   1965.69 o 
  -7   7  16       37.80       93.45    286.66 o 
  -5   7  16     7436.79     7662.88    539.79 o 
  -3   7  16     1183.85      755.71    321.01 o 
  -1   7  16      552.52      411.10    279.48 o 
   1   7  16     1059.95     1154.84    430.92 o 
   3   7  16      777.01      266.48    410.37 o 
   5   7  16    16328.01    13235.84    932.38 o 
   7   7  16      513.16      181.54    515.77 o 
   9   7  16    18828.04    18776.61   1452.26 o 
  11   7  16    14474.00    13449.43   1282.39 o 
 -30   8  16      601.36      513.64   1155.69 o 
 -28   8  16    13272.03    14162.83   1460.66 o 
 -26   8  16    51358.34    54974.61   2728.70 o 
 -24   8  16    26656.82    27210.37   1823.60 o 
 -22   8  16     1630.31     1737.10    786.51 o 
 -20   8  16    28593.07    31311.97   1937.97 o 
 -18   8  16    12603.22    12945.49   1291.50 o 
 -16   8  16   149939.14   148800.98   5014.20 o 
 -14   8  16    75907.91    78560.82   3290.53 o 
 -12   8  16    66419.30    65044.50   2939.56 o 
 -10   8  16   160766.61   160809.42   4105.77 o 
  -8   8  16    23269.34    21434.51   1336.96 o 
  -6   8  16     7145.65     7649.60    809.59 o 
  -4   8  16      423.88      587.02    401.55 o 
  -2   8  16    10747.63    10166.71    810.98 o 
   0   8  16     5240.31     5706.03    646.75 o 
   2   8  16      134.63     -369.89    413.60 o 
   4   8  16     5549.82     5691.71    800.99 o 
   6   8  16    16349.76    13764.56   2680.55 o 
   8   8  16    13705.17    13471.37   1332.25 o 
 -27   9  16     5954.92     7287.24   1926.14 o 
 -25   9  16      374.99      449.43   1187.79 o 
 -23   9  16   115340.15   120191.36   6580.99 o 
 -21   9  16      273.91     -545.74    866.76 o 
 -19   9  16    11732.45    11463.78   3788.08 o 
 -17   9  16     7709.66     8709.75   1508.81 o 
 -15   9  16    13549.28     9840.57   1307.22 o 
 -13   9  16   296509.09   305161.94   8898.24 o 
 -11   9  16    65942.64    63871.33   3030.36 o 
  -9   9  16    40190.54    39647.05   1709.80 o 
  -7   9  16     1002.51      502.40    505.67 o 
  -5   9  16     1310.47      939.59    495.46 o 
  -3   9  16     6694.77     7978.52    881.82 o 
  -1   9  16     2056.82     1906.46    631.54 o 
   1   9  16     1624.05      967.28    606.32 o 
   3   9  16      720.74      998.68    575.10 o 
   5   9  16      125.31     -448.20    569.53 o 
 -22  10  16    64181.63    69469.58   4943.77 o 
 -20  10  16     2489.05     1765.63   1380.40 o 
 -18  10  16     1699.05     2247.17   1316.20 o 
 -16  10  16    30854.75    31235.63   3178.14 o 
 -14  10  16    21259.75    22856.90   2728.70 o 
 -12  10  16       10.65      160.51   1123.58 o 
 -10  10  16       48.27      770.46   1123.58 o 
  -8  10  16    12723.53    12519.93   2215.07 o 
  -6  10  16       65.10     -553.09    517.41 o 
  -4  10  16     2002.30     1416.25    658.94 o 
  -2  10  16        2.57     -190.21    522.71 o 
   0  10  16       28.36      136.97    557.07 o 
 -39   1  17     1487.62      234.23    611.64 o 
 -37   1  17     6241.59     3935.52    780.93 o 
 -35   1  17     2475.51     1224.74    598.66 o 
 -33   1  17     1587.93     2052.52    738.36 o 
 -31   1  17    75479.22    80807.05   3436.49 o 
 -29   1  17     2316.25     2435.42    452.21 o 
 -27   1  17   207754.27   216165.95   3454.14 o 
 -25   1  17    18276.53    21232.79    602.29 o 
 -23   1  17     3841.50     4120.48    274.85 o 
 -21   1  17   257369.13   266412.31   2722.00 o 
 -19   1  17   207217.73   210715.91   2148.53 o 
 -17   1  17   456361.63   471979.34   4077.04 o 
 -15   1  17   118449.54   125601.28   1242.36 o 
 -13   1  17    25383.01    28308.87    447.15 o 
 -11   1  17    15518.06    15147.59    329.96 o 
  -9   1  17    40554.95    42127.35    573.55 o 
  -7   1  17     9473.51     8885.01    254.80 o 
  -5   1  17     3794.52     4081.08    190.24 o 
  -3   1  17      195.65      356.98    111.65 o 
  -1   1  17    33511.70    34914.74    562.63 o 
   1   1  17     4778.61     6447.01    263.26 o 
   3   1  17    77480.05    80636.07   1225.91 o 
   5   1  17    40002.26    45765.75    900.78 o 
   7   1  17     5921.25     5972.07    465.47 o 
   9   1  17    70991.92    71913.02   2222.22 o 
  11   1  17   200530.80   201595.52   4836.96 o 
  13   1  17    76997.38    77302.64   2996.12 o 
  15   1  17    46828.00    48259.77   2303.28 o 
  17   1  17      316.66      417.33    590.20 o 
 -38   2  17      866.61      163.93    530.19 o 
 -36   2  17     2032.44     2059.62    644.26 o 
 -34   2  17    13991.95    12181.16   1050.97 o 
 -32   2  17     5880.16     5853.51    644.81 o 
 -30   2  17     4147.60     3740.96    464.73 o 
 -28   2  17    28163.25    30172.74   1093.50 o 
 -26   2  17    29764.26    28181.66    917.60 o 
 -24   2  17   351740.09   356212.50   4519.87 o 
 -22   2  17    61136.27    61208.06   1089.83 o 
 -20   2  17   196286.94   198429.41   2728.35 o 
 -18   2  17    56387.75    55257.46    858.00 o 
 -16   2  17    50694.53    46754.87    724.23 o 
 -14   2  17    77839.15    76591.54    912.43 o 
 -12   2  17    93018.07    88208.16    910.82 o 
 -10   2  17    18300.65    17954.44    375.06 o 
  -8   2  17     1822.72     1566.20    154.67 o 
  -6   2  17       76.54       42.79    108.01 o 
  -4   2  17    11046.04    10345.54    343.56 o 
  -2   2  17     2952.12     3306.29    208.41 o 
   0   2  17      222.14      249.45    149.72 o 
   2   2  17    27984.48    27137.98    629.20 o 
   4   2  17    76152.80    77187.20   1289.76 o 
   6   2  17   155751.00   156449.33   2198.81 o 
   8   2  17   103675.06   103020.80   2110.42 o 
  10   2  17    50482.60    54597.64   1917.73 o 
  12   2  17    14789.61    13503.79    945.38 o 
  14   2  17    36526.41    35575.91   1501.28 o 
  16   2  17    26990.56    26679.18   1328.79 o 
 -37   3  17     3530.15     2876.06    686.29 o 
 -35   3  17      382.18     -296.25    394.37 o 
 -33   3  17      105.23     -456.71    304.48 o 
 -31   3  17      192.07      -72.52    308.28 o 
 -29   3  17      361.42     -332.21    275.16 o 
 -27   3  17      185.76     -288.72    265.29 o 
 -25   3  17     5206.19     5349.62    437.07 o 
 -23   3  17    10967.89    11496.96    684.44 o 
 -21   3  17    20280.26    20381.57    593.53 o 
 -19   3  17       77.54      124.03    151.47 o 
 -17   3  17     2498.23     2392.80    221.51 o 
 -15   3  17     4939.38     5033.22    266.99 o 
 -13   3  17     2051.49     1689.72    180.27 o 
 -11   3  17      839.63      730.40    147.42 o 
  -9   3  17     1442.18     1952.05    193.09 o 
  -7   3  17     1685.16     1703.92    194.40 o 
  -5   3  17     2747.58     2402.35    228.78 o 
  -3   3  17      359.54      484.90    167.72 o 
  -1   3  17      672.87      550.51    185.85 o 
   1   3  17       59.73     -122.63    164.42 o 
   3   3  17      832.94      947.37    238.95 o 
   5   3  17     7763.85     7521.71    392.08 o 
   7   3  17     5205.49     6013.60    404.66 o 
   9   3  17     7471.81     7467.16    454.49 o 
  11   3  17      206.18      268.87    353.36 o 
  13   3  17      167.69        4.94    425.21 o 
  15   3  17     5928.89     5751.26    777.08 o 
 -36   4  17     3561.36     2970.44   1155.69 o 
 -34   4  17    21280.12    21991.36   1562.87 o 
 -32   4  17      882.98      803.61    375.32 o 
 -30   4  17     6937.62     6123.57    530.87 o 
 -28   4  17    28647.77    29662.05   1042.93 o 
 -26   4  17    10857.53    10407.23    610.80 o 
 -24   4  17   328283.56   324065.34   5555.23 o 
 -22   4  17    96583.73    93067.54   2330.96 o 
 -20   4  17   153509.69   157750.30   2574.75 o 
 -18   4  17   144008.34   142103.89   2174.77 o 
 -16   4  17    40683.52    38687.54    804.32 o 
 -14   4  17     9696.83     9864.75    379.46 o 
 -12   4  17     3575.17     2901.49    218.33 o 
 -10   4  17     6012.97     6473.85    354.32 o 
  -8   4  17     2398.84     1913.85    246.28 o 
  -6   4  17      362.59      154.96    177.54 o 
  -4   4  17    33938.03    33408.52    848.68 o 
  -2   4  17     1084.41     1070.76    254.37 o 
   0   4  17      780.23      290.85    232.59 o 
   2   4  17    48779.10    49048.63   1122.39 o 
   4   4  17    45837.22    45677.13   1334.65 o 
   6   4  17   122393.45   121266.99   2362.43 o 
   8   4  17   125241.00   122145.45   2417.43 o 
  10   4  17    39521.49    39105.42   1337.90 o 
  12   4  17    68575.14    66538.98   2154.62 o 
  14   4  17    50010.91    45941.46   2380.56 o 
 -35   5  17      450.68     -192.61   1059.38 o 
 -33   5  17     1355.20     1573.02   1155.69 o 
 -29   5  17     1860.16     1852.70    947.02 o 
 -27   5  17    60759.11    64837.16   2383.83 o 
 -25   5  17      519.05      471.79    418.05 o 
 -23   5  17     3354.72     2964.50    480.97 o 
 -21   5  17   120874.04   120669.81   2579.31 o 
 -19   5  17   132427.73   130142.77   2707.99 o 
 -17   5  17   168652.13   165313.38   3136.53 o 
 -15   5  17    12527.27    11913.98    567.13 o 
 -13   5  17     8067.48     7724.08    479.75 o 
 -11   5  17      810.93     1067.22    249.61 o 
  -9   5  17      306.57      343.24    217.70 o 
  -7   5  17    13018.79    13392.20    584.79 o 
  -5   5  17     1450.70     1369.00    289.71 o 
  -3   5  17    10560.42    10835.57    561.60 o 
  -1   5  17     8674.07     8116.71    475.22 o 
   1   5  17    17841.16    19610.37    708.77 o 
   3   5  17    35420.05    35691.03   1057.59 o 
   5   5  17     1976.80     1226.68    376.94 o 
   7   5  17     4722.37     4453.10    558.50 o 
   9   5  17    31737.94    31360.87   1345.09 o 
  11   5  17   132004.98   131451.66   3908.32 o 
  13   5  17    53418.27    56572.79   4670.90 o 
 -34   6  17      595.73     1251.99   1219.89 o 
 -32   6  17     1117.10      577.84   1187.79 o 
 -30   6  17    26446.56    26548.68   2760.81 o 
 -28   6  17    20280.74    21251.79   2343.47 o 
 -26   6  17     9630.84    11460.56   1797.73 o 
 -24   6  17      301.83     -130.67    381.60 o 
 -22   6  17    10647.72     9932.43    710.58 o 
 -20   6  17      745.14     1610.03    555.86 o 
 -18   6  17    50231.27    53287.40   1983.67 o 
 -16   6  17    27943.86    26018.78   1371.54 o 
 -14   6  17    32720.63    31526.62    949.10 o 
 -12   6  17     8322.77     8077.25    696.30 o 
 -10   6  17     9315.90     8152.08    478.25 o 
  -8   6  17     2666.75     2347.15    352.81 o 
  -6   6  17      901.06     1243.75    300.37 o 
  -4   6  17     2434.44     2299.69    352.14 o 
  -2   6  17      115.71     -263.14    237.08 o 
   0   6  17     4576.87     5546.95    525.71 o 
   2   6  17    19508.07    18021.48    785.18 o 
   4   6  17     5297.59     3955.55    614.48 o 
   6   6  17     5296.35     5040.65    731.94 o 
   8   6  17    11857.16    10843.43    892.54 o 
  10   6  17     1142.18     1859.47    735.39 o 
  12   6  17    23039.77    22821.96   1633.91 o 
 -31   7  17    35105.82    35794.17   3242.34 o 
 -29   7  17     1567.50     2503.99   1348.30 o 
 -27   7  17   110137.23   110913.77   6003.15 o 
 -25   7  17    60392.82    69538.15   2960.96 o 
 -23   7  17      261.65      642.62    624.72 o 
 -21   7  17   147340.81   147330.20   5601.87 o 
 -19   7  17    59499.63    60410.41   2729.61 o 
 -17   7  17   161309.36   165622.72   3662.35 o 
 -15   7  17    76647.96    69508.33   2745.11 o 
 -13   7  17     8018.26     7154.53    531.23 o 
 -11   7  17    45684.96    46608.22   1681.72 o 
  -9   7  17    25977.59    25284.33    882.66 o 
  -7   7  17     9336.36     7708.84    570.39 o 
  -5   7  17     4471.79     3721.73    504.22 o 
  -3   7  17      323.88      -34.04    329.04 o 
  -1   7  17     8855.98     9923.98    746.38 o 
   1   7  17     2689.26     2025.90    511.30 o 
   3   7  17    31978.90    31050.02   1367.30 o 
   5   7  17    71850.08    72813.33   2225.80 o 
   7   7  17     3196.13     1812.52    669.16 o 
   9   7  17    66227.52    65351.78   2836.39 o 
 -30   8  17     1252.41      995.17   1251.99 o 
 -28   8  17    10718.64     9630.72   1958.25 o 
 -26   8  17    29988.94    33193.88   3242.34 o 
 -24   8  17    82120.95    87141.37   3507.72 o 
 -22   8  17    19138.86    15881.63   1444.30 o 
 -20   8  17    34144.25    32904.81   2010.74 o 
 -18   8  17      910.67      778.74    693.86 o 
 -16   8  17    11724.37    12399.76   1356.89 o 
 -14   8  17    47728.89    49490.96   2537.52 o 
 -12   8  17    40042.60    40541.68   2289.65 o 
 -10   8  17    19708.18    20517.64   1189.57 o 
  -8   8  17      671.15     -288.92    415.40 o 
  -6   8  17      179.30      -70.11    413.33 o 
  -4   8  17      514.94      107.40    397.77 o 
  -2   8  17     1192.75     1388.94    497.53 o 
   0   8  17       22.48     -192.15    459.63 o 
   2   8  17     1607.77     1819.10    635.79 o 
   4   8  17    36895.48    40830.01   1851.97 o 
   6   8  17    37482.54    35518.34   2054.24 o 
 -25   9  17    26592.58    31652.96   3306.55 o 
 -23   9  17    23066.49    29694.71   3049.73 o 
 -21   9  17    62035.09    55312.43   4077.00 o 
 -19   9  17      462.32     1380.40   1187.79 o 
 -17   9  17      189.69      417.33    995.17 o 
 -15   9  17    26299.69    28250.11   2889.22 o 
 -13   9  17     3699.84     4751.15   1605.12 o 
 -11   9  17     9329.41    11717.37   2086.66 o 
  -9   9  17     1054.53      349.35    570.55 o 
  -7   9  17     4418.63     3802.84    854.75 o 
  -5   9  17     6516.92     6656.44    848.32 o 
  -3   9  17     1579.49      641.06    681.23 o 
  -1   9  17     2734.49     1100.40    739.43 o 
   1   9  17      573.59      728.34    574.02 o 
   3   9  17      168.56     -361.44    547.34 o 
 -20  10  17    48603.02    54188.84   4237.52 o 
 -18  10  17   113718.65   117270.04   6645.20 o 
 -16  10  17    11739.77    13547.21   2311.37 o 
 -14  10  17    12459.44    12166.81   2215.07 o 
 -12  10  17      857.59      -96.31   1091.48 o 
 -10  10  17     6890.37     5232.69   1669.32 o 
  -8  10  17     5542.36     6821.69   1226.36 o 
  -6  10  17       74.62     -620.97    517.31 o 
  -4  10  17     6783.61     7520.64    944.16 o 
  -2  10  17     3570.83     3394.91    777.54 o 
 -38   0  18    18355.94    22889.01   2182.96 o 
 -36   0  18     1496.26      577.84    802.56 o 
 -34   0  18     5755.04     3402.85   1027.28 o 
 -32   0  18   186840.11   194347.91   8282.42 o 
 -30   0  18   307243.16   298038.63  11749.48 o 
 -28   0  18    69425.13    75641.68   2341.45 o 
 -26   0  18    26705.35    28340.94   3116.15 o 
 -24   0  18    28314.90    31050.04   1604.50 o 
 -22   0  18   421011.50   426360.75   6031.44 o 
 -20   0  18  1008956.94  1028810.44  13808.61 o 
 -18   0  18    35810.23    33581.36    827.64 o 
 -16   0  18    46026.15    51622.76   1066.48 o 
 -14   0  18    12651.40    10916.78    440.40 o 
 -12   0  18     3786.06     4482.05    286.58 o 
 -10   0  18     2812.42     3681.66    274.56 o 
  -8   0  18    11619.47    12804.50    479.05 o 
  -6   0  18     3349.10     4423.07    303.89 o 
  -4   0  18     3126.29     3165.33    281.42 o 
  -2   0  18    99001.61   105928.95   1630.91 o 
   0   0  18   408063.13   424250.06   5928.28 o 
   2   0  18    41146.57    39072.20   1153.85 o 
   4   0  18    96403.06   106683.68   2618.93 o 
   6   0  18     3855.40     3478.64    563.08 o 
   8   0  18    10163.11    11808.89   1014.70 o 
  10   0  18   201661.36   210270.69   8667.65 o 
  12   0  18     7743.68     6998.32   1316.20 o 
  14   0  18    59177.72    59903.07   3691.78 o 
  16   0  18     4330.64     6677.30   1348.30 o 
 -39   1  18      567.74     -177.59    533.08 o 
 -37   1  18     2665.43     1558.11    630.75 o 
 -35   1  18    70001.87    67091.85   2722.84 o 
 -33   1  18    39806.13    36331.71   4028.85 o 
 -31   1  18      433.04      907.49    444.05 o 
 -29   1  18      351.49      926.33    340.12 o 
 -27   1  18    29627.82    29494.40    986.25 o 
 -25   1  18    46540.52    49129.51   1014.76 o 
 -23   1  18    48249.52    45201.43    875.43 o 
 -21   1  18   107196.55   111521.83   1537.19 o 
 -19   1  18    65185.62    61790.32    886.67 o 
 -17   1  18    86100.98    86629.58   1009.52 o 
 -15   1  18    17875.54    17489.86    392.16 o 
 -13   1  18     1495.63     1162.35    135.93 o 
 -11   1  18    25339.44    23927.48    418.77 o 
  -9   1  18     1466.02     1498.07    151.06 o 
  -7   1  18      338.68      313.54    120.08 o 
  -5   1  18    12281.38    12630.83    345.00 o 
  -3   1  18     5310.02     5666.05    252.29 o 
  -1   1  18     1105.43     2655.94    209.57 o 
   1   1  18    15835.60    14776.27    478.32 o 
   3   1  18   165751.47   161846.83   2231.45 o 
   5   1  18     2484.59     2071.46    300.73 o 
   7   1  18    18955.32    18771.43   1267.41 o 
   9   1  18    72014.95    71287.38   2266.57 o 
  11   1  18    39303.77    39819.45   1633.72 o 
  13   1  18    26390.73    29051.71   2311.37 o 
  15   1  18    10377.72    10209.47   1112.29 o 
 -38   2  18     4108.36     3590.82   2086.66 o 
 -36   2  18      817.25      291.60    539.14 o 
 -34   2  18     4179.09     3107.06    669.36 o 
 -32   2  18    12641.95    12504.32    871.36 o 
 -30   2  18    15720.61    14896.98    775.74 o 
 -28   2  18   135238.69   143262.61   3015.09 o 
 -26   2  18   256662.08   264997.88   3816.68 o 
 -24   2  18   110509.38   110240.32   1759.39 o 
 -22   2  18     8564.11     9921.11    498.19 o 
 -20   2  18     5772.40     6240.32    369.24 o 
 -18   2  18    82768.23    85834.44   1591.93 o 
 -16   2  18    35130.76    36062.93    676.31 o 
 -14   2  18      437.24      429.99    127.66 o 
 -12   2  18    11746.03    11364.24    343.70 o 
 -10   2  18     1844.92     2062.77    183.23 o 
  -8   2  18     7811.99     8249.05    324.76 o 
  -6   2  18    16463.02    17000.27    488.59 o 
  -4   2  18    38626.41    41426.29    793.83 o 
  -2   2  18      705.65      680.58    180.54 o 
   0   2  18    11668.54    12116.42    436.26 o 
   2   2  18    52559.02    56936.88   1000.09 o 
   4   2  18   114991.99   115413.39   1814.24 o 
   6   2  18    27938.66    29350.16    999.44 o 
   8   2  18    11885.06    12088.23    813.35 o 
  10   2  18    70868.67    73292.98   2346.33 o 
  12   2  18      829.61      828.95    471.59 o 
  14   2  18     3220.64     3357.17    531.32 o 
 -37   3  18    10649.70    10965.21   1033.57 o 
 -35   3  18    28806.37    29124.13   1364.20 o 
 -33   3  18     1038.96     1248.60    460.72 o 
 -31   3  18    60315.80    60208.72   1645.25 o 
 -29   3  18   112220.27   116554.55   2766.30 o 
 -27   3  18   203238.98   196529.95   3743.34 o 
 -25   3  18   206794.61   216248.05   4027.90 o 
 -23   3  18   351488.41   335340.84   5197.41 o 
 -21   3  18    37077.11    35478.36    771.68 o 
 -19   3  18     4345.37     3867.69    275.23 o 
 -17   3  18     1153.87     1100.57    191.68 o 
 -15   3  18    10445.22     8756.76    340.43 o 
 -13   3  18     2191.56     2739.79    214.86 o 
 -11   3  18      801.52      804.67    166.24 o 
  -9   3  18     4246.48     4893.51    276.21 o 
  -7   3  18    21898.43    20151.55    558.59 o 
  -5   3  18    36199.94    36177.41    765.00 o 
  -3   3  18    32969.77    31784.08    722.21 o 
  -1   3  18      327.94      408.46    213.55 o 
   1   3  18    23935.77    24540.95    692.60 o 
   3   3  18   176463.64   168574.16   2585.62 o 
   5   3  18   141399.64   141888.91   2214.01 o 
   7   3  18   506877.84   501319.88   6434.60 o 
   9   3  18     2840.95     2768.77    473.33 o 
  11   3  18     1502.97     1727.60    518.75 o 
  13   3  18     9061.61     8232.89    845.44 o 
  15   3  18     2968.45     4267.04    710.64 o 
 -36   4  18     2970.02     3344.37    871.95 o 
 -34   4  18    11732.10    11886.29   1252.34 o 
 -32   4  18      165.08      501.96    403.86 o 
 -30   4  18     1200.27     1226.92    401.98 o 
 -28   4  18   148973.00   155250.63   3470.57 o 
 -26   4  18    57024.79    54907.75   2053.29 o 
 -24   4  18    50177.89    48414.52   1349.72 o 
 -22   4  18    43987.79    43518.78   1132.49 o 
 -20   4  18    11107.08    10866.34    505.78 o 
 -18   4  18    18096.97    17453.86    788.68 o 
 -16   4  18     8924.53     9067.88    407.76 o 
 -14   4  18     6009.40     5659.98    314.99 o 
 -12   4  18     1582.47     1588.72    199.01 o 
 -10   4  18      995.95      843.56    181.10 o 
  -8   4  18    13235.75    13158.23    541.12 o 
  -6   4  18      454.40       72.26    213.48 o 
  -4   4  18    65029.00    64017.25   1388.94 o 
  -2   4  18     4653.21     4886.46    394.87 o 
   0   4  18     6124.48     7087.05    457.58 o 
   2   4  18    69334.70    70658.76   1539.00 o 
   4   4  18    16157.60    16226.32    769.34 o 
   6   4  18     6011.58     7056.61    577.72 o 
   8   4  18     4548.58     4717.67    536.10 o 
  10   4  18    45998.07    43943.01   1917.97 o 
  12   4  18      143.33      441.26    621.46 o 
  14   4  18     1155.38     1701.43   1027.28 o 
 -35   5  18    45638.47    49020.36   3723.88 o 
 -33   5  18    65726.38    64911.04   4205.41 o 
 -31   5  18      128.60       32.10    963.07 o 
 -29   5  18    34084.68    30465.17   2664.50 o 
 -27   5  18     5678.30     4672.68    898.91 o 
 -25   5  18    33302.13    35893.96   1478.11 o 
 -23   5  18    50365.25    49600.63   1724.14 o 
 -21   5  18    29375.28    30872.76   1123.81 o 
 -19   5  18    95659.49    88437.71   2351.89 o 
 -17   5  18    28478.93    27381.83    878.35 o 
 -15   5  18      537.55      537.68    263.17 o 
 -13   5  18     1899.23     1875.66    295.52 o 
 -11   5  18      679.68      811.36    241.61 o 
  -9   5  18     1877.24     1855.30    305.65 o 
  -7   5  18      309.62      496.45    251.15 o 
  -5   5  18     8950.43     8911.83    526.83 o 
  -3   5  18    24485.07    25834.20    793.50 o 
  -1   5  18       50.00      361.36    292.40 o 
   1   5  18   104692.76   100295.24   1976.09 o 
   3   5  18   100162.78    96449.77   2047.98 o 
   5   5  18     2585.05     2745.23    497.28 o 
   7   5  18    27390.56    26559.70   1224.11 o 
   9   5  18    17790.47    16933.89   1035.35 o 
  11   5  18    80282.04    78228.59   3683.70 o 
 -34   6  18      648.84      417.33   1091.48 o 
 -32   6  18    84270.77    81861.11   4975.87 o 
 -30   6  18   212922.83   201956.16   9084.98 o 
 -28   6  18    20690.70    26323.96   2568.19 o 
 -26   6  18    18357.26    15730.17   2086.66 o 
 -24   6  18    18892.14    19854.26   1531.11 o 
 -22   6  18   157670.97   151912.81   5124.74 o 
 -20   6  18   306113.91   294812.81   5246.66 o 
 -18   6  18     8231.79     7279.48    622.02 o 
 -16   6  18    23696.37    23478.89    831.16 o 
 -14   6  18     3896.17     4226.92    419.21 o 
 -12   6  18     3182.94     3494.55    374.60 o 
 -10   6  18     1648.43     1289.89    298.37 o 
  -8   6  18     4650.81     3992.49    416.14 o 
  -6   6  18     1264.59     1351.68    368.49 o 
  -4   6  18     2034.15     1667.25    347.41 o 
  -2   6  18    79886.32    83363.02   1750.15 o 
   0   6  18   233005.50   224970.28   4931.50 o 
   2   6  18     8508.46     8685.17    791.04 o 
   4   6  18    50198.26    46463.04   1680.96 o 
   6   6  18     7037.78     6097.79    857.21 o 
   8   6  18     5076.73     4497.15    742.52 o 
  10   6  18   108786.93   112461.25   4558.54 o 
 -31   7  18     2296.96     1765.63   1251.99 o 
 -29   7  18    27119.07    28378.52   2921.32 o 
 -27   7  18    26681.53    26484.47   2760.81 o 
 -25   7  18     3360.68     5198.51   1316.20 o 
 -23   7  18     4421.63     4816.19    910.11 o 
 -21   7  18    67136.38    60430.30   2985.52 o 
 -19   7  18     2490.82     1913.50    748.06 o 
 -17   7  18    24782.64    24036.77   1688.28 o 
 -15   7  18    20856.48    20727.74   2696.60 o 
 -13   7  18       77.13       47.06    341.39 o 
 -11   7  18     5864.11     5937.72    529.34 o 
  -9   7  18       60.91     -132.31    307.28 o 
  -7   7  18     1623.17     1135.88    462.19 o 
  -5   7  18     4148.42     3732.41    669.25 o 
  -3   7  18     1507.53      883.48    436.13 o 
  -1   7  18     5816.99     6938.02    683.38 o 
   1   7  18     3973.02     3423.36   1409.89 o 
   3   7  18    80845.67    80029.52   2432.63 o 
   5   7  18    18208.28    18046.25   2036.53 o 
   7   7  18     1175.98     1664.42    747.94 o 
 -28   8  18    52332.64    40224.30   3627.57 o 
 -26   8  18   236345.91   235278.45  10465.38 o 
 -24   8  18    50378.10    45071.76   3627.57 o 
 -22   8  18    26627.66    27736.47   2825.01 o 
 -20   8  18     4387.46     4699.54   1027.28 o 
 -18   8  18    50790.44    49845.89   4783.26 o 
 -16   8  18    48778.60    48312.14   4847.46 o 
 -14   8  18     6564.37     6588.91   1076.63 o 
 -12   8  18     5033.79     4747.89    998.79 o 
 -10   8  18     3085.92     1824.32    547.09 o 
  -8   8  18     2878.33     2316.05    603.13 o 
  -6   8  18    17052.21    18427.39   1218.24 o 
  -4   8  18     3833.99     5120.69    688.51 o 
  -2   8  18     3603.48     3086.90    703.06 o 
   0   8  18     3445.45     3348.48    721.79 o 
   2   8  18    11904.95    11982.84   1076.16 o 
   4   8  18   117741.49   116176.86   4093.94 o 
   6   8  18    20229.37    25405.06   1974.30 o 
 -25   9  18    68449.31    80898.04   5296.90 o 
 -23   9  18   114781.75   115536.52   6484.68 o 
 -21   9  18     3764.41     5810.53   1733.53 o 
 -19   9  18     9705.11     8571.34   1894.04 o 
 -17   9  18      925.16      898.87   1251.99 o 
 -15   9  18    16119.02    16693.24   2343.47 o 
 -13   9  18    10423.70     9373.90   1894.04 o 
 -11   9  18      249.72      -64.20    963.07 o 
  -9   9  18      857.02      898.87    641.06 o 
  -7   9  18     4657.22     4397.90    764.59 o 
  -5   9  18     9184.08     9285.84   1080.08 o 
  -3   9  18    15763.69    15837.64   1644.58 o 
  -1   9  18      926.20      948.84    649.80 o 
   1   9  18     4625.01     4893.87    865.66 o 
 -18  10  18    10040.87     9341.80   2118.76 o 
 -16  10  18     2931.90     2022.45   1412.51 o 
 -14  10  18      704.36      577.84   1187.79 o 
 -12  10  18      619.49     2664.50   1444.61 o 
 -10  10  18     1317.37     1540.91   1219.89 o 
  -8  10  18     2464.39     4217.81   1144.82 o 
  -6  10  18     1139.68      787.52    622.11 o 
 -39   1  19    21623.46    22714.46   3162.09 o 
 -37   1  19    13390.03    15005.27   1223.27 o 
 -35   1  19    45954.82    42847.89   3691.78 o 
 -33   1  19    33288.17    32543.04   1747.44 o 
 -31   1  19   317072.22   313722.91   7026.41 o 
 -29   1  19    25352.86    25727.59   1198.18 o 
 -27   1  19   164282.59   173467.77   3116.99 o 
 -25   1  19    10093.98    12041.03    533.74 o 
 -23   1  19    15554.29    14623.46    505.91 o 
 -21   1  19   131359.33   141266.03   2013.53 o 
 -19   1  19    10136.91     9787.99    357.92 o 
 -17   1  19    30011.06    34547.42    638.02 o 
 -15   1  19     3884.20     4243.25    216.28 o 
 -13   1  19      665.11      608.84    133.73 o 
 -11   1  19    21324.47    21665.48    479.65 o 
  -9   1  19    20677.75    22848.86    530.48 o 
  -7   1  19     7949.46     7851.69    297.42 o 
  -5   1  19    67924.73    69258.48   1034.79 o 
  -3   1  19      923.60      768.94    180.80 o 
  -1   1  19   439072.81   459347.31   4889.29 o 
   1   1  19      305.73     1213.20    252.72 o 
   3   1  19   166909.63   170976.81   2485.50 o 
   5   1  19    24477.16    27053.66   1065.14 o 
   7   1  19     2073.92     1847.50    514.04 o 
   9   1  19    48167.65    48303.98   1809.16 o 
  11   1  19     6103.00     6175.45    726.62 o 
  13   1  19     3025.00     3072.91    816.25 o 
 -38   2  19    54614.37    58168.03   2524.85 o 
 -36   2  19    48994.38    49026.67   2254.44 o 
 -34   2  19    80258.55    75569.28   2903.18 o 
 -32   2  19    13146.83    14953.71   1353.01 o 
 -30   2  19    32196.24    31322.32   1226.02 o 
 -28   2  19   151101.22   150397.94   3039.35 o 
 -26   2  19      953.28     1222.50    487.24 o 
 -24   2  19   257444.89   256309.45   3442.53 o 
 -22   2  19     7303.60     7507.46    397.90 o 
 -20   2  19    13286.39    12363.48    513.71 o 
 -18   2  19     3253.87     3375.07    263.94 o 
 -16   2  19     2932.52     3468.61    243.63 o 
 -14   2  19     1523.73     1499.75    185.69 o 
 -12   2  19     1052.66     1383.98    186.27 o 
 -10   2  19     1032.95      954.13    183.32 o 
  -8   2  19   146431.41   142599.11   1884.20 o 
  -6   2  19    15882.57    15465.01    642.60 o 
  -4   2  19   173211.11   167337.42   2259.27 o 
  -2   2  19      453.32      758.39    198.89 o 
   0   2  19    11581.21     9630.18    403.27 o 
   2   2  19   140749.66   142742.88   2012.68 o 
   4   2  19     3547.47     3703.30    446.82 o 
   6   2  19   189824.83   179041.13   3868.32 o 
   8   2  19     4141.56     4132.10    709.11 o 
  10   2  19     6538.49     6365.22    737.20 o 
  12   2  19     1920.58     1472.80    444.10 o 
  14   2  19     1639.19     1884.24    566.31 o 
 -37   3  19     6622.55     7429.63    923.24 o 
 -35   3  19      118.80     -288.40    441.73 o 
 -33   3  19     4712.06     4197.72    604.19 o 
 -31   3  19      696.07      478.93    364.86 o 
 -29   3  19     8216.18     8229.15    622.61 o 
 -27   3  19     3800.20     3206.29    420.94 o 
 -25   3  19     5623.47     6022.39    477.70 o 
 -23   3  19    13056.25    12912.91    608.16 o 
 -21   3  19      321.01      -13.65    183.37 o 
 -19   3  19       47.29       49.49    162.12 o 
 -17   3  19     3275.32     2894.57    255.90 o 
 -15   3  19       18.16        3.05    153.36 o 
 -13   3  19      149.77       58.36    141.35 o 
 -11   3  19      400.38      425.08    163.65 o 
  -9   3  19      538.65      469.89    177.58 o 
  -7   3  19    12877.74    14304.03    466.59 o 
  -5   3  19      927.56      983.75    227.15 o 
  -3   3  19    10917.90    10434.41    437.44 o 
  -1   3  19     2096.58     1410.27    265.24 o 
   1   3  19     7603.52     7053.11    451.09 o 
   3   3  19      395.63      686.78    314.71 o 
   5   3  19     6852.02     5288.34    409.74 o 
   7   3  19     1848.11     2418.06    430.47 o 
   9   3  19     1659.52     2633.76    585.98 o 
  11   3  19       37.53     -256.33    412.78 o 
  13   3  19      390.79     -127.14    469.29 o 
 -36   4  19    34327.70    36477.18   2124.74 o 
 -34   4  19   147001.77   149404.55   6998.32 o 
 -32   4  19      908.38      706.25    995.17 o 
 -30   4  19    41806.86    40459.99   1413.50 o 
 -28   4  19    60590.99    59390.08   2304.89 o 
 -26   4  19     1988.21     1340.23    358.62 o 
 -24   4  19   130598.01   129695.47   2696.06 o 
 -22   4  19     1913.26     2025.89    322.60 o 
 -20   4  19    45366.15    45519.06   1111.13 o 
 -18   4  19     1134.25     1055.31    231.04 o 
 -16   4  19     1927.88     1694.90    256.17 o 
 -14   4  19     6135.17     5372.33    325.34 o 
 -12   4  19      294.03      378.44    185.93 o 
 -10   4  19     2023.51     1657.48    231.60 o 
  -8   4  19   155990.02   142788.09   3763.03 o 
  -6   4  19    29074.55    29681.40    895.36 o 
  -4   4  19   203708.98   197109.55   3169.91 o 
  -2   4  19    13131.61    12549.34    585.28 o 
   0   4  19    30437.38    28119.61    918.60 o 
   2   4  19   188909.09   187671.02   3149.15 o 
   4   4  19     2357.23     2085.29    481.15 o 
   6   4  19   151413.13   152752.70   2870.51 o 
   8   4  19     4323.31     5615.56    804.72 o 
  10   4  19    24138.43    26804.71   1531.04 o 
  12   4  19    15874.54    17187.47   1556.97 o 
 -35   5  19    36423.39    32583.93   3113.93 o 
 -33   5  19     4927.19     9630.72   1829.84 o 
 -31   5  19   210101.13   212678.36   9277.59 o 
 -29   5  19    10808.51     8442.93   1637.22 o 
 -27   5  19    33415.84    31547.65   1607.16 o 
 -25   5  19    14707.43    12484.59    773.61 o 
 -23   5  19     4668.49     4879.09    553.52 o 
 -21   5  19    45815.50    45234.50   1829.17 o 
 -19   5  19       54.64     -163.74    311.28 o 
 -17   5  19     9586.60    11565.45    603.52 o 
 -15   5  19     5031.23     4550.53    433.09 o 
 -13   5  19      284.28      204.86    235.38 o 
 -11   5  19     3260.55     2676.13    339.39 o 
  -9   5  19    19437.27    20496.68    793.93 o 
  -7   5  19      663.77      228.28    257.02 o 
  -5   5  19    36548.17    36063.66   1033.77 o 
  -3   5  19      398.71      602.90    313.82 o 
  -1   5  19   321030.63   319502.66   4755.10 o 
   1   5  19      158.42      348.25    335.24 o 
   3   5  19    57567.82    58154.11   1670.73 o 
   5   5  19     3003.83     3335.24    595.29 o 
   7   5  19     3165.16     3473.85    639.43 o 
   9   5  19    39787.26    40369.26   1586.23 o 
  11   5  19     5262.89     5072.47   1031.16 o 
 -34   6  19     3829.42     4783.26   1540.91 o 
 -32   6  19      148.35     1251.99   1251.99 o 
 -30   6  19    67920.44    69501.68   4462.23 o 
 -28   6  19     6424.70     4109.11   1348.30 o 
 -26   6  19     3400.12     3671.71   1316.20 o 
 -24   6  19     5157.91     5848.52   1235.94 o 
 -22   6  19    18149.45    20289.32   1256.46 o 
 -20   6  19      216.95      991.41    452.77 o 
 -18   6  19      427.76     -133.07    332.13 o 
 -16   6  19     2746.27     2825.83    415.48 o 
 -14   6  19      758.96      284.03    300.99 o 
 -12   6  19     1514.04     1567.48    341.39 o 
 -10   6  19    16308.36    18275.57    905.47 o 
  -8   6  19      137.52     -316.77    282.31 o 
  -6   6  19      296.23      781.52    355.16 o 
  -4   6  19     9334.28     8184.48    561.96 o 
  -2   6  19    22728.25    22347.97   1054.85 o 
   0   6  19    41792.90    43548.13   1608.39 o 
   2   6  19     9376.75     8705.73    807.99 o 
   4   6  19     7950.09     6213.31    728.97 o 
   6   6  19     2694.24     2604.69    916.59 o 
   8   6  19    11271.63    10620.13   1196.88 o 
 -29   7  19    13081.46    13707.72   2182.96 o 
 -27   7  19   161066.02   151523.30   7511.96 o 
 -25   7  19    33206.50    39935.38   3402.85 o 
 -23   7  19    12829.95    13838.46   1375.78 o 
 -21   7  19    68804.48    64137.80   8282.42 o 
 -19   7  19     3397.59     2730.44    838.97 o 
 -17   7  19    13906.25    13571.42   1324.31 o 
 -15   7  19     6282.09     6041.09   1781.68 o 
 -13   7  19     6642.83     7693.22    857.70 o 
 -11   7  19    19492.48    19332.65   1375.47 o 
  -9   7  19      112.11     -464.72    392.91 o 
  -7   7  19    14941.08    14076.36   1872.61 o 
  -5   7  19    45591.40    43290.86   1577.41 o 
  -3   7  19     5260.30     6223.83    693.81 o 
  -1   7  19   166168.70   166833.92   3834.24 o 
   1   7  19      253.98      248.90   1061.19 o 
   3   7  19   114950.35   113124.07   3365.45 o 
   5   7  19    40681.31    39860.34   1846.39 o 
   7   7  19      169.71     1120.61    652.06 o 
 -28   8  19    46858.66    46195.35   3820.19 o 
 -26   8  19     1238.88     3306.55   1540.91 o 
 -24   8  19    91243.69    82856.28   5168.49 o 
 -22   8  19     3178.42     2921.32   1380.40 o 
 -20   8  19      336.29     -128.41    898.87 o 
 -18   8  19      471.22      545.74   1027.28 o 
 -16   8  19     1384.10      894.72    699.31 o 
 -14   8  19     1971.69     1465.69    760.19 o 
 -12   8  19      498.23      364.59    634.38 o 
 -10   8  19      593.12       94.74    466.67 o 
  -8   8  19    48781.60    52532.82   2568.19 o 
  -6   8  19        6.47      508.85    514.04 o 
  -4   8  19    28482.13    27317.86   2423.73 o 
  -2   8  19     3689.44     4386.88    772.06 o 
   0   8  19      819.44      431.40    578.38 o 
   2   8  19    25124.88    23760.26   1459.10 o 
 -23   9  19    26023.69    30914.61   3178.14 o 
 -21   9  19     4845.31     4044.90   1573.02 o 
 -19   9  19     1719.66     2503.99   1348.30 o 
 -17   9  19     1037.03     -449.43   1059.38 o 
 -15   9  19      271.34      321.02   1091.48 o 
 -13   9  19      140.28      256.82   1027.28 o 
 -11   9  19      245.25     -128.41    963.07 o 
  -9   9  19      503.77      141.57    646.38 o 
  -7   9  19    33441.70    37750.54   2769.82 o 
  -5   9  19     2028.32     1511.89    670.41 o 
  -3   9  19    39889.28    42357.70   1941.04 o 
  -1   9  19     7384.49     7122.79   1128.35 o 
 -12  10  19      332.77     1990.35   1316.20 o 
 -38   0  20    72432.23    63081.20   3820.19 o 
 -36   0  20    86777.60    94766.27   4943.77 o 
 -34   0  20      432.92     1091.48    834.66 o 
 -32   0  20   496506.06   527795.50  19710.87 o 
 -30   0  20    66640.70    73514.48   3948.59 o 
 -28   0  20    71441.13    72137.73   2678.58 o 
 -26   0  20    23938.26    22993.79   1432.09 o 
 -24   0  20    25564.63    28596.85   1274.03 o 
 -22   0  20   116710.62   118946.86   2857.10 o 
 -20   0  20      341.02      822.51    252.73 o 
 -18   0  20     4336.01     4134.24    358.18 o 
 -16   0  20     9206.91     8084.72    459.97 o 
 -14   0  20      239.91       87.98    185.17 o 
 -12   0  20   234460.03   239478.09   3390.01 o 
 -10   0  20    14405.84    19853.27    779.67 o 
  -8   0  20     6903.66     7659.43    432.85 o 
  -6   0  20    11164.70    12209.44    541.37 o 
  -4   0  20      377.26      491.67    282.78 o 
  -2   0  20   688859.88   704827.63  11341.27 o 
   0   0  20   194607.73   211766.78   5574.20 o 
   2   0  20    31566.65    31624.25   1829.84 o 
   4   0  20     2193.57     1754.07    674.15 o 
   6   0  20     2350.08     1663.15    609.95 o 
   8   0  20     6718.51     6763.30    854.56 o 
  10   0  20     2910.04     1829.84    930.97 o 
  12   0  20     3088.75     3916.49   1187.79 o 
 -39   1  20     2169.12     1584.41   1043.33 o 
 -37   1  20    48241.57    45091.96   2188.33 o 
 -35   1  20   203902.73   203380.33   6150.52 o 
 -33   1  20    27158.24    28149.32   1634.39 o 
 -31   1  20     7072.07     7070.15    714.65 o 
 -29   1  20      425.73      361.02    369.76 o 
 -27   1  20      129.76      606.24    308.67 o 
 -25   1  20    44006.47    43505.61   1093.08 o 
 -23   1  20      972.13     1197.29    248.93 o 
 -21   1  20    10000.14    10200.06    432.20 o 
 -19   1  20      985.99      900.23    202.06 o 
 -17   1  20     2031.48     2177.59    217.44 o 
 -15   1  20    10418.01     8924.87    337.70 o 
 -13   1  20     9347.89     9808.04    341.18 o 
 -11   1  20    38579.22    39585.95    710.14 o 
  -9   1  20    21646.06    21086.46    558.57 o 
  -7   1  20       51.41       40.91    163.70 o 
  -5   1  20   181168.95   182763.02   2215.68 o 
  -3   1  20     5718.77     7527.13    393.88 o 
  -1   1  20     3100.94     4336.07    349.28 o 
   1   1  20    26708.41    25842.14    811.93 o 
   3   1  20    32510.23    30587.40   1139.01 o 
   5   1  20      550.82      491.45    338.07 o 
   7   1  20     3182.66     2691.79    566.31 o 
   9   1  20     1989.00     1465.31    678.31 o 
  11   1  20     3498.39     3277.89    635.79 o 
  13   1  20      984.90     1274.85    667.05 o 
 -38   2  20     5415.15     5603.51    979.12 o 
 -36   2  20    34819.04    37540.79   1958.72 o 
 -34   2  20      650.56     1075.43    567.50 o 
 -32   2  20    24349.36    25879.17   1273.07 o 
 -30   2  20     4830.00     5072.42    631.12 o 
 -28   2  20   117121.66   125582.91   2675.54 o 
 -26   2  20    37410.50    38437.64   1183.68 o 
 -24   2  20     1860.63     1611.32    296.78 o 
 -22   2  20      926.57      303.13    214.80 o 
 -20   2  20     3359.05     3501.10    287.70 o 
 -18   2  20      469.10      284.61    181.09 o 
 -16   2  20     9893.18     9450.32    375.12 o 
 -14   2  20      900.16      997.95    190.14 o 
 -12   2  20    44173.95    44107.41    835.38 o 
 -10   2  20     4051.92     3761.74    280.87 o 
  -8   2  20    96278.50    97535.16   1587.68 o 
  -6   2  20   148302.33   149265.94   2077.03 o 
  -4   2  20    67437.58    70290.08   1147.72 o 
  -2   2  20    23915.65    23573.34    633.42 o 
   0   2  20      321.71      526.28    249.11 o 
   2   2  20    59084.46    61323.93   1355.41 o 
   4   2  20    33892.51    35986.14   1211.99 o 
   6   2  20     5054.24     5468.25    688.86 o 
   8   2  20     3079.02     3890.63    652.20 o 
  10   2  20     3121.62     2113.93    572.17 o 
  12   2  20      197.13     -526.09    350.73 o 
 -37   3  20    17888.18    17249.30   1288.52 o 
 -35   3  20    93644.69    95543.96   2848.32 o 
 -33   3  20    13497.92    12291.51    886.23 o 
 -31   3  20    56036.58    56997.14   1899.77 o 
 -29   3  20    32402.60    34227.12   3121.31 o 
 -27   3  20     8563.85     7679.32    534.65 o 
 -25   3  20    75809.30    78960.61   1736.66 o 
 -23   3  20     5053.98     4710.30    449.84 o 
 -21   3  20     4413.54     4730.98    347.92 o 
 -19   3  20    11090.25     9933.51    550.56 o 
 -17   3  20     7796.25     8380.50    403.09 o 
 -15   3  20     1651.91     1124.22    211.57 o 
 -13   3  20     6101.32     5733.73    309.26 o 
 -11   3  20     5653.13     4317.75    323.47 o 
  -9   3  20   453368.66   452989.84   5299.23 o 
  -7   3  20    85956.84    84134.43   1439.34 o 
  -5   3  20   328343.41   330924.34   4234.36 o 
  -3   3  20    34169.25    32088.86    762.80 o 
  -1   3  20     3717.74     4191.88    378.62 o 
   1   3  20    53864.97    56752.77   1239.88 o 
   3   3  20    17447.52    17532.82    675.30 o 
   5   3  20   111069.87   109181.16   2451.49 o 
   7   3  20    45884.70    43493.48   1747.54 o 
   9   3  20      588.84       73.45    446.30 o 
  11   3  20     2631.28     1741.91    720.80 o 
 -36   4  20     3038.83     2252.93    863.67 o 
 -34   4  20    19214.04    18298.36   2247.17 o 
 -32   4  20    14095.00    15537.56   2022.45 o 
 -30   4  20    12026.92    11649.79    851.17 o 
 -28   4  20    83123.46    82223.79   2004.47 o 
 -26   4  20     1769.06     1646.69    362.79 o 
 -24   4  20     2570.67     1813.52    342.25 o 
 -22   4  20     3191.65     2408.54    356.67 o 
 -20   4  20      292.64      168.84    223.91 o 
 -18   4  20     5336.38     5372.83    374.27 o 
 -16   4  20     4402.08     4042.78    405.91 o 
 -14   4  20     5120.02     4976.49    351.07 o 
 -12   4  20    36612.01    35259.21    858.37 o 
 -10   4  20    20231.56    18273.24    611.06 o 
  -8   4  20    24375.68    23848.49    818.95 o 
  -6   4  20    23940.60    22088.78    869.13 o 
  -4   4  20    99157.15    97991.28   1893.59 o 
  -2   4  20     1632.39     1435.87    354.34 o 
   0   4  20     2004.09     1721.72    374.22 o 
   2   4  20    55290.30    56067.25   1455.87 o 
   4   4  20     3115.04     3634.01    489.49 o 
   6   4  20     1667.17     1655.98    896.01 o 
   8   4  20     1615.42     1205.93    589.12 o 
  10   4  20     2466.02     1980.85    818.61 o 
 -35   5  20   155668.02   158489.52   7672.47 o 
 -33   5  20    64215.65    68217.59   4398.03 o 
 -31   5  20     5610.63     5425.30   1476.71 o 
 -29   5  20     9910.99    10979.02   1829.84 o 
 -27   5  20      859.26      642.05    930.97 o 
 -25   5  20     5345.13     7676.90    734.80 o 
 -23   5  20      627.95      925.35    382.89 o 
 -21   5  20     7517.50     6786.69    603.64 o 
 -19   5  20     1155.13      801.20    379.41 o 
 -17   5  20    13084.70    13365.12    760.90 o 
 -15   5  20    35469.91    33638.09   1029.68 o 
 -13   5  20    34915.70    34718.59    988.72 o 
 -11   5  20      579.17      784.93    311.55 o 
  -9   5  20    37131.19    35930.16   1231.97 o 
  -7   5  20      336.23      273.73    323.24 o 
  -5   5  20   147199.70   143645.66   2740.85 o 
  -3   5  20    53779.60    54335.84   1362.65 o 
  -1   5  20    12256.24    13797.80    702.64 o 
   1   5  20    80039.78    77752.53   2199.98 o 
   3   5  20    26625.87    26841.91   1237.01 o 
   5   5  20      520.56      437.48    438.11 o 
   7   5  20      733.86      112.51    434.16 o 
   9   5  20     3037.32     3138.15   1685.38 o 
 -32   6  20   235396.70   228890.08  10112.25 o 
 -30   6  20    36243.91    38298.16   3242.34 o 
 -28   6  20    25356.84    30240.46   2921.32 o 
 -26   6  20     9023.75     5446.75    971.69 o 
 -24   6  20    19879.60    22856.51   1668.31 o 
 -22   6  20    34019.78    30818.30   2503.99 o 
 -20   6  20      485.68     1284.10    674.15 o 
 -18   6  20     1112.66      544.88    486.95 o 
 -16   6  20    12315.69    12770.35    709.89 o 
 -14   6  20     1127.94     1290.24    380.89 o 
 -12   6  20   165355.89   161512.61   2929.88 o 
 -10   6  20    13278.71    11394.92    713.00 o 
  -8   6  20     3356.07     3986.44    565.22 o 
  -6   6  20     5362.94     5824.32    730.26 o 
  -4   6  20      168.01      121.08    460.84 o 
  -2   6  20   342870.56   334774.84  11001.38 o 
   0   6  20   119308.36   120446.02   3085.97 o 
   2   6  20    28967.80    28583.49   1327.64 o 
   4   6  20     3767.39     4041.43    739.64 o 
   6   6  20      296.54     -212.20    495.92 o 
 -31   7  20    18403.36    16532.73   2471.88 o 
 -29   7  20     2780.31     2632.40   1348.30 o 
 -27   7  20      142.13     -770.46    995.17 o 
 -25   7  20     9404.63    10625.89   1958.25 o 
 -23   7  20     1300.66     -224.72    898.87 o 
 -21   7  20       81.81     -264.84    592.95 o 
 -19   7  20      230.27      837.34    679.86 o 
 -17   7  20     1012.09      358.96    616.54 o 
 -15   7  20     2396.78      618.39    646.65 o 
 -13   7  20      188.14      657.40    495.65 o 
 -11   7  20    67407.34    70605.65   2381.05 o 
  -9   7  20     1443.40      592.45    586.75 o 
  -7   7  20     1029.92     1395.74    573.99 o 
  -5   7  20    58154.42    61823.04   2082.26 o 
  -3   7  20     9109.45     8834.61    825.49 o 
  -1   7  20       12.99      580.54    581.99 o 
   1   7  20      331.65     -471.95    496.92 o 
   3   7  20    26195.44    23466.09   1428.09 o 
   5   7  20     1808.16     2989.33    840.79 o 
 -26   8  20    49695.25    54092.54   4141.21 o 
 -24   8  20     1450.55     -224.72   1155.69 o 
 -22   8  20     2696.58     1316.20   1284.10 o 
 -20   8  20     3638.80     4109.11   1508.81 o 
 -18   8  20     8265.85     5425.30   1605.12 o 
 -16   8  20     1271.43     1958.25   1284.10 o 
 -14   8  20     1294.90     2760.81   1284.10 o 
 -12   8  20     9033.27    10080.50   1092.38 o 
 -10   8  20     2055.52     3258.39    825.83 o 
  -8   8  20   101804.55   101081.29   5617.92 o 
  -6   8  20   195626.53   192487.52   4922.36 o 
  -4   8  20     5880.70     5466.18    910.06 o 
  -2   8  20    13547.26    12610.94   1097.58 o 
   0   8  20     1730.91     2350.45    696.96 o 
 -21   9  20     2579.52     2600.29   1444.61 o 
 -19   9  20     3764.02     4815.36   1733.53 o 
 -17   9  20       21.72       32.10   1123.58 o 
 -15   9  20     1218.40      834.66   1284.10 o 
 -13   9  20     1062.58      -32.10   1123.58 o 
 -11   9  20     3035.53     3370.75   1508.81 o 
  -9   9  20   110758.74   124776.23   4395.00 o 
  -7   9  20    23529.73    25970.61   1513.88 o 
  -5   9  20    74150.53    80341.85   2784.42 o 
 -37   1  21    47911.06    47947.16   2292.34 o 
 -35   1  21    13347.37    11299.12   1088.88 o 
 -33   1  21    97889.43   111343.61   8876.31 o 
 -31   1  21    10696.63    11524.76    856.70 o 
 -29   1  21    24097.50    26221.68   1245.36 o 
 -27   1  21     4189.65     3457.55    451.90 o 
 -25   1  21     1224.16     1234.26    309.10 o 
 -23   1  21    17366.67    16321.46    631.70 o 
 -21   1  21     2150.46     1020.80    244.00 o 
 -19   1  21      952.45      420.07    223.11 o 
 -17   1  21    36977.12    39455.27    762.83 o 
 -15   1  21    49313.80    51249.83    869.98 o 
 -13   1  21   259447.23   276074.94   3161.09 o 
 -11   1  21   138331.00   149147.59   1909.41 o 
  -9   1  21    77911.67    83602.34   1232.84 o 
  -7   1  21    57541.28    59587.52   1021.09 o 
  -5   1  21   106641.29   107402.38   1637.74 o 
  -3   1  21    51552.82    52274.09   1179.05 o 
  -1   1  21    39946.92    41502.37   1411.73 o 
   1   1  21     6907.85     6216.64    556.42 o 
   3   1  21     1275.29     1154.76    372.86 o 
   5   1  21     1468.15     1503.58    417.61 o 
   7   1  21     3606.66     3898.54    636.95 o 
   9   1  21     1399.78     1662.75    553.56 o 
  11   1  21        4.13      166.35    818.61 o 
 -38   2  21    45357.77    46594.92   2241.78 o 
 -36   2  21   147591.17   146042.34   4775.04 o 
 -34   2  21    12731.35    12178.21   1088.88 o 
 -32   2  21    11270.20    11943.26    884.82 o 
 -30   2  21     1746.23     1214.71    469.91 o 
 -28   2  21      932.48     -462.15    318.13 o 
 -26   2  21     2553.36     1668.29    394.95 o 
 -24   2  21     1714.47     1315.15    277.53 o 
 -22   2  21      121.07        6.55    208.92 o 
 -20   2  21    63370.87    60918.04   1112.13 o 
 -18   2  21     2635.48     3471.31    529.75 o 
 -16   2  21    98065.67    99504.43   1477.82 o 
 -14   2  21    22078.67    22296.45    564.61 o 
 -12   2  21    13694.07    13005.22    460.23 o 
 -10   2  21   106755.03   106618.75   1642.38 o 
  -8   2  21   235309.81   226273.56   2916.23 o 
  -6   2  21   148408.81   150641.88   2217.58 o 
  -4   2  21    45009.90    41390.95    874.17 o 
  -2   2  21      114.08     -198.38    209.54 o 
   0   2  21     2578.19     1768.12    442.66 o 
   2   2  21    10163.34    10260.64    628.13 o 
   4   2  21     1861.72     1315.42    472.73 o 
   6   2  21     3710.81     2331.20    560.41 o 
   8   2  21     5097.38     4820.26    689.72 o 
  10   2  21     5769.13     5852.05    771.68 o 
 -37   3  21    10289.93     9381.46   1005.37 o 
 -35   3  21     1524.44     1116.26    521.20 o 
 -33   3  21     1169.42      845.69    462.40 o 
 -31   3  21       46.20     -121.61    338.69 o 
 -29   3  21     2582.10     1369.15    399.45 o 
 -27   3  21      518.15     -221.79    267.54 o 
 -25   3  21      335.42     -383.53    334.99 o 
 -23   3  21     1022.25      428.98    275.40 o 
 -21   3  21     1684.56     1633.08    278.59 o 
 -19   3  21     6469.27     6439.95    391.84 o 
 -17   3  21    12499.06    13518.06    511.33 o 
 -15   3  21     1086.10      786.92    226.93 o 
 -13   3  21       50.57     -271.21    180.81 o 
 -11   3  21     4646.91     3896.24    319.05 o 
  -9   3  21      502.80      887.82    266.90 o 
  -7   3  21    12105.67    12158.15    516.66 o 
  -5   3  21      942.48     1382.05    281.25 o 
  -3   3  21     4630.90     4507.27    364.72 o 
  -1   3  21     1735.99     1274.75    307.29 o 
   1   3  21     2097.58     1478.72    393.06 o 
   3   3  21      876.04     1154.33    400.14 o 
   5   3  21       66.46      120.44    406.91 o 
   7   3  21      123.12      299.43    443.82 o 
   9   3  21      631.96      -80.33    471.95 o 
 -36   4  21   135688.45   132689.19   4686.48 o 
 -34   4  21    31213.40    29758.92   2792.91 o 
 -32   4  21     6166.29     6292.07   1540.91 o 
 -30   4  21     1986.65     2424.10    514.85 o 
 -28   4  21      820.18       -7.30    336.16 o 
 -26   4  21     1227.15      641.55    342.45 o 
 -24   4  21     1039.66      573.04    297.98 o 
 -22   4  21      289.46     -163.22    346.95 o 
 -20   4  21    71015.50    71183.31   1441.51 o 
 -18   4  21    11298.19    12619.01    558.47 o 
 -16   4  21   102150.86   100468.45   1837.65 o 
 -14   4  21    78442.59    77975.20   1450.39 o 
 -12   4  21     3706.77     3566.93    358.19 o 
 -10   4  21   106167.58   105354.59   1911.27 o 
  -8   4  21   140779.55   133044.83   2378.54 o 
  -6   4  21   132903.36   136017.55   2634.91 o 
  -4   4  21    99220.72    93688.05   1949.79 o 
  -2   4  21      105.65      359.66    306.72 o 
   0   4  21    30191.86    30631.82   1149.44 o 
   2   4  21    22335.78    21972.36   1006.03 o 
   4   4  21      496.66      -71.04    473.99 o 
   6   4  21    12342.16    10059.63    985.92 o 
   8   4  21     2758.10     1732.57    963.07 o 
 -33   5  21    38557.16    39806.96   3338.65 o 
 -31   5  21    24235.68    20513.43   2375.58 o 
 -29   5  21     6567.98     5264.79   1476.71 o 
 -27   5  21      646.31      866.76    963.07 o 
 -25   5  21     5007.01     4469.18   1050.12 o 
 -23   5  21     9511.71     7730.73    744.18 o 
 -21   5  21     6503.01     5912.80    796.66 o 
 -19   5  21     1644.65     2152.89    536.18 o 
 -17   5  21    21310.53    22196.41    938.96 o 
 -15   5  21    63444.38    64489.79   1684.20 o 
 -13   5  21   137827.53   148651.56   2764.71 o 
 -11   5  21    62719.96    62595.74   1745.19 o 
  -9   5  21    50848.36    51374.45   1562.32 o 
  -7   5  21     8922.81     7793.27    648.89 o 
  -5   5  21    52158.15    49217.42   1570.56 o 
  -3   5  21    39586.75    37951.73   1234.37 o 
  -1   5  21    58794.73    57454.83   1848.14 o 
   1   5  21     4673.07     4605.69    631.27 o 
   3   5  21     1386.14      827.60    462.90 o 
   5   5  21      311.57      454.78    439.81 o 
   7   5  21     1398.55      469.57    706.25 o 
 -32   6  21      855.17     1251.99   1284.10 o 
 -30   6  21     4871.85     4109.11   1508.81 o 
 -28   6  21     1395.95     1059.38   1155.69 o 
 -26   6  21     5034.07     5971.05   1605.12 o 
 -24   6  21     3020.82     2779.53    808.72 o 
 -22   6  21     1906.88     2022.45    755.90 o 
 -20   6  21      228.52      414.41    609.22 o 
 -18   6  21       33.92       62.24    553.03 o 
 -16   6  21     1191.98     1478.74    506.01 o 
 -14   6  21    38892.88    39768.42   1652.67 o 
 -12   6  21    18298.99    19174.91   1171.16 o 
 -10   6  21    43587.26    46346.68   1824.75 o 
  -8   6  21     1861.17     2145.26    559.00 o 
  -6   6  21     1452.94     1993.39    591.31 o 
  -4   6  21     9873.31     8384.02    786.81 o 
  -2   6  21     2943.35     2750.02    668.76 o 
   0   6  21     2519.55     3072.24    603.92 o 
   2   6  21     2338.85     1770.38    614.36 o 
   4   6  21      460.03      228.62    527.60 o 
 -29   7  21    24519.67    23434.75   2696.60 o 
 -27   7  21    13816.13    15601.76   2375.58 o 
 -25   7  21       76.09     -321.02    995.17 o 
 -23   7  21    14372.40    13804.03   2150.86 o 
 -21   7  21      730.70      545.74   1091.48 o 
 -19   7  21      958.67      930.97   1027.28 o 
 -17   7  21    17132.48    19204.77   1594.43 o 
 -15   7  21     9002.00     8367.66   1174.51 o 
 -13   7  21   113998.31   126294.02   3532.73 o 
 -11   7  21    94305.09    96424.77   2950.17 o 
  -9   7  21    39624.51    41310.66   1798.25 o 
  -7   7  21    92542.07    96579.88   3590.45 o 
  -5   7  21    53021.93    50592.71   2015.60 o 
  -3   7  21    23029.02    21250.71   1319.35 o 
  -1   7  21    11172.89    10810.66   1019.64 o 
   1   7  21     1574.47      556.33    578.53 o 
 -26   8  21     9522.74     9566.51   2022.45 o 
 -24   8  21      520.85       96.31   1251.99 o 
 -22   8  21     5878.05     5232.69   1765.63 o 
 -20   8  21     7789.33     9406.00   2022.45 o 
 -18   8  21     1137.68     -609.95   1091.48 o 
 -16   8  21    13000.85    12905.16   2150.86 o 
 -14   8  21     1461.96      706.25   1123.58 o 
 -12   8  21     5637.68     6025.06    947.92 o 
 -10   8  21    33358.61    37955.77   2103.60 o 
  -8   8  21    97973.04    98205.81   5345.05 o 
  -6   8  21    46269.55    48784.19   2040.82 o 
  -4   8  21     8448.84     6419.95    890.12 o 
  -2   8  21       33.39     -374.45    524.78 o 
 -19   9  21    12758.05    14349.77   2407.68 o 
 -15   9  21     2538.49     -834.66    995.17 o 
 -13   9  21      348.13        0.00   1091.48 o 
 -11   9  21    17302.12    17303.19   2600.29 o 
  -9   9  21      608.81     2217.15    837.18 o 
 -38   0  22    64582.27    54734.58   3499.16 o 
 -36   0  22    10108.62    12134.71   1573.02 o 
 -34   0  22    31606.05    30978.81   2439.78 o 
 -32   0  22     5767.95     5617.92   1155.69 o 
 -30   0  22     6843.55     5136.38   1091.48 o 
 -28   0  22     2812.86     4109.11    712.62 o 
 -26   0  22    19071.25    21887.06   2359.53 o 
 -24   0  22    42179.38    46783.77   1836.19 o 
 -22   0  22     1707.36     2286.64    491.86 o 
 -20   0  22    21745.31    24411.18   1691.77 o 
 -18   0  22    85702.54    88472.52   2602.27 o 
 -16   0  22   427608.28   433458.66   9452.67 o 
 -14   0  22   115543.81   112044.70   2351.71 o 
 -12   0  22   499580.31   508173.22   8370.04 o 
 -10   0  22     3223.36     2698.30    407.87 o 
  -8   0  22     2385.16     2704.96    397.19 o 
  -6   0  22     4494.97     5397.33    471.92 o 
  -4   0  22     6149.57     6779.80    617.49 o 
  -2   0  22    14825.04    15206.75   1132.75 o 
   0   0  22      333.69     -446.60    377.95 o 
   2   0  22     4967.49     4374.96    748.07 o 
   4   0  22     4594.09     5275.44   1653.27 o 
   6   0  22    13809.74    11954.97   2118.76 o 
   8   0  22    33212.69    38651.28   3081.83 o 
 -37   1  22    70362.33    65121.39   2778.99 o 
 -35   1  22    31259.97    28929.63   1713.72 o 
 -33   1  22     2315.64      818.61    590.20 o 
 -31   1  22      311.32       30.93    409.70 o 
 -29   1  22      511.03       89.64    375.15 o 
 -27   1  22     5492.28     5520.26    540.63 o 
 -25   1  22      728.62      256.91    309.29 o 
 -23   1  22    10536.11     9960.60    770.47 o 
 -21   1  22      827.31      851.16    266.81 o 
 -19   1  22    10610.89    10024.39    470.88 o 
 -17   1  22   129252.05   131700.11   1820.78 o 
 -15   1  22   114812.91   112676.70   1562.20 o 
 -13   1  22    66939.66    67876.06   1209.35 o 
 -11   1  22    15865.43    16383.26    522.13 o 
  -9   1  22    25072.46    26065.79    642.67 o 
  -7   1  22    26672.13    28419.76    791.07 o 
  -5   1  22    22534.20    23415.06    720.91 o 
  -3   1  22      153.43      171.18    253.63 o 
  -1   1  22     1881.17     2390.82    430.53 o 
   1   1  22      837.85      780.31    345.85 o 
   3   1  22     2001.79     2255.33    452.20 o 
   5   1  22      506.26      249.07    369.54 o 
   7   1  22    15172.80    15249.40   1064.42 o 
   9   1  22     1306.75     1203.95    722.59 o 
 -36   2  22      453.05     -284.91    674.15 o 
 -34   2  22     3534.87     3067.10    725.33 o 
 -32   2  22      571.93       55.41    416.75 o 
 -30   2  22      548.05      509.67    427.57 o 
 -28   2  22     1856.50     1372.96    490.87 o 
 -26   2  22      272.56       23.60    344.85 o 
 -24   2  22    39546.14    46135.16   1414.13 o 
 -22   2  22    42657.41    45726.41   1066.38 o 
 -20   2  22     9141.47     7798.81    427.36 o 
 -18   2  22     8664.43     9158.29    448.46 o 
 -16   2  22    37128.38    36383.04    825.77 o 
 -14   2  22    30496.53    32193.88    735.81 o 
 -12   2  22    73150.28    76530.17   1300.17 o 
 -10   2  22    23048.21    22415.78    798.80 o 
  -8   2  22    96620.10    96709.10   1611.23 o 
  -6   2  22    76925.66    77408.45   1397.50 o 
  -4   2  22     4962.46     5391.36    404.00 o 
  -2   2  22      518.15      474.49    378.06 o 
   0   2  22     1474.20     1048.21    429.06 o 
   2   2  22      914.16      664.03    424.63 o 
   4   2  22     1287.18     1472.22    499.97 o 
   6   2  22     1311.25     1470.30    539.76 o 
   8   2  22     5579.04     7555.05    864.37 o 
 -35   3  22     7277.90     5999.29    968.99 o 
 -33   3  22    20717.10    23659.27   2080.77 o 
 -31   3  22     6991.76     5535.10   1017.10 o 
 -29   3  22     9540.55     7991.47    667.67 o 
 -27   3  22    10170.30    10476.97    689.96 o 
 -25   3  22     1632.61     1872.31    383.81 o 
 -23   3  22    18976.50    19721.45    769.91 o 
 -21   3  22   135208.06   141563.91   2246.43 o 
 -19   3  22   295480.81   289457.28   3992.80 o 
 -17   3  22    39045.59    40158.12    962.42 o 
 -15   3  22    59919.55    56676.93   1130.98 o 
 -13   3  22      560.24     -165.06    257.09 o 
 -11   3  22   102563.41    99620.93   1646.30 o 
  -9   3  22   387469.53   392109.59   5248.26 o 
  -7   3  22     2264.08     1967.91    365.52 o 
  -5   3  22    40928.64    41743.92    952.62 o 
  -3   3  22      527.47      439.74    239.52 o 
  -1   3  22      790.11     1456.00    372.05 o 
   1   3  22     1665.08     1482.04    575.17 o 
   3   3  22      515.38      816.43    479.86 o 
   5   3  22     4700.55     4915.60    721.33 o 
   7   3  22    16983.59    16561.84   1160.30 o 
 -34   4  22     2722.99     2728.70   1316.20 o 
 -32   4  22      167.06    -1251.99    834.66 o 
 -30   4  22      315.63      449.43    995.17 o 
 -28   4  22      136.64     -120.91    358.27 o 
 -26   4  22      353.09     -375.81    306.50 o 
 -24   4  22    41686.65    41865.38   1190.78 o 
 -22   4  22    13232.88    12473.51    752.51 o 
 -20   4  22     6540.93     6417.85    452.00 o 
 -18   4  22    12577.13    13797.81    601.65 o 
 -16   4  22    39189.35    38106.97   1006.53 o 
 -14   4  22     4029.52     3982.39    372.91 o 
 -12   4  22    13581.98    13487.74    600.59 o 
 -10   4  22    42954.77    40275.79   1353.45 o 
  -8   4  22    22666.81    20946.36    886.13 o 
  -6   4  22    45280.80    46584.86   1344.97 o 
  -4   4  22    16068.55    14821.63    707.58 o 
  -2   4  22      594.38      506.00    398.45 o 
   0   4  22     3798.46     4133.62    540.51 o 
   2   4  22      599.70      557.63    516.88 o 
   4   4  22      911.15      858.46    553.75 o 
   6   4  22     2615.63     1642.16    979.12 o 
 -33   5  22        2.75     -738.36    995.17 o 
 -31   5  22     3750.31     1861.94   1316.20 o 
 -29   5  22      481.67    -1251.99    930.97 o 
 -27   5  22     3998.10     3467.06   1348.30 o 
 -25   5  22     5322.64     5219.62    948.62 o 
 -23   5  22     1155.03     1528.07    670.84 o 
 -21   5  22    14022.08    15001.21   1150.35 o 
 -19   5  22    13825.53    12767.94    753.67 o 
 -17   5  22    51915.29    50984.10   1535.04 o 
 -15   5  22   217986.11   212674.78   3981.87 o 
 -13   5  22    66806.81    66875.49   1638.51 o 
 -11   5  22     4369.69     3691.53    510.05 o 
  -9   5  22    20666.71    20054.18    947.47 o 
  -7   5  22    16410.29    16090.00    981.37 o 
  -5   5  22    34217.50    32158.51   1326.88 o 
  -3   5  22     3216.35     3781.87    601.65 o 
  -1   5  22     1623.38     1453.84    504.36 o 
   1   5  22     2713.62     1813.46    529.68 o 
   3   5  22      191.09     -234.54    499.31 o 
   5   5  22     6780.35     5423.66   1046.60 o 
 -30   6  22     1866.57     -995.17    963.07 o 
 -28   6  22     4702.45     3723.88   1444.61 o 
 -26   6  22    15282.37    15409.15   2279.27 o 
 -24   6  22    11223.20    10946.92   1894.04 o 
 -22   6  22     1837.53     1733.53   1123.58 o 
 -20   6  22    11431.85    15233.76   2182.96 o 
 -18   6  22    52563.01    51895.75   2595.49 o 
 -16   6  22   178009.19   179223.70   6445.81 o 
 -14   6  22    69739.40    69320.49   2334.51 o 
 -12   6  22   240958.47   236029.75   5641.41 o 
 -10   6  22        9.45       17.98    489.40 o 
  -8   6  22     4707.33     5786.74    776.28 o 
  -6   6  22     6107.68     7462.05    740.91 o 
  -4   6  22    13587.95    13656.80    945.27 o 
  -2   6  22    28801.26    26644.99   1657.09 o 
   0   6  22      271.99     -643.77    461.99 o 
   2   6  22     1188.90      908.85    612.44 o 
 -27   7  22      200.38     -674.15   1091.48 o 
 -25   7  22     1824.09     1251.99   1251.99 o 
 -23   7  22    21994.80    25874.53   2889.22 o 
 -21   7  22     1255.39     1059.38   1123.58 o 
 -19   7  22      384.09     1284.10   1155.69 o 
 -17   7  22    73523.82    75440.63   4879.56 o 
 -15   7  22     3740.40     2792.91   1284.10 o 
 -13   7  22    27726.17    31331.94   2311.37 o 
 -11   7  22    42503.70    45190.00   2259.49 o 
  -9   7  22     7283.62     7883.04   1123.58 o 
  -7   7  22    18925.22    19853.34   1419.21 o 
  -5   7  22     7383.10     8273.18    944.16 o 
  -3   7  22     1668.88      940.48    594.57 o 
  -1   7  22      461.17      149.07    536.04 o 
 -24   8  22    17753.04    22279.06   2792.91 o 
 -22   8  22    52350.62    54349.36   4269.62 o 
 -20   8  22     2996.89     2118.76   1412.51 o 
 -18   8  22    45794.91    48731.43   3916.49 o 
 -16   8  22    13538.47    10015.95   2022.45 o 
 -14   8  22    11447.54    12166.81   2215.07 o 
 -12   8  22    40646.29    44401.92   2279.27 o 
 -10   8  22        6.22      863.14    664.99 o 
  -8   8  22    67739.62    65966.05   2436.09 o 
  -6   8  22    26846.54    25193.73   1511.71 o 
 -37   1  23     1285.31     1137.10    644.26 o 
 -35   1  23    16416.33    15937.12   1259.69 o 
 -33   1  23     2441.96     1274.65    575.85 o 
 -31   1  23      717.41      755.36    435.42 o 
 -29   1  23     2497.57     2785.65    614.61 o 
 -27   1  23    87433.05    89486.68   2400.20 o 
 -25   1  23    27698.55    29284.38   1973.91 o 
 -23   1  23   122545.55   129099.05   2908.99 o 
 -21   1  23     2372.39     2139.33    364.99 o 
 -19   1  23    20558.57    18980.71    895.41 o 
 -17   1  23   213088.97   215526.34   2987.87 o 
 -15   1  23      112.36      352.57    250.36 o 
 -13   1  23   185092.75   196311.25   2629.77 o 
 -11   1  23      346.84      415.55    225.90 o 
  -9   1  23    13578.95    15320.38    687.55 o 
  -7   1  23     1741.85     2382.78    320.78 o 
  -5   1  23      325.07      618.82    274.61 o 
  -3   1  23     2168.36     2511.62    432.86 o 
  -1   1  23     1648.17     1887.86    406.22 o 
   1   1  23     5649.14     5044.57    558.70 o 
   3   1  23    52154.34    53253.62   1695.91 o 
   5   1  23      133.40      122.28    495.31 o 
   7   1  23    71023.14    75357.31   3126.41 o 
 -36   2  23     9594.15    11268.94   1119.35 o 
 -34   2  23     1578.13     1016.83    524.89 o 
 -32   2  23     9039.12    10011.18    848.95 o 
 -30   2  23    13783.88    10932.13   1410.87 o 
 -28   2  23    26845.90    26259.93   2088.34 o 
 -26   2  23     5273.08     4974.32   1354.79 o 
 -24   2  23    74125.80    72468.69   1929.78 o 
 -22   2  23     1069.29     1055.69    323.72 o 
 -20   2  23   326530.97   314928.22   4317.87 o 
 -18   2  23      798.81      578.99    262.67 o 
 -16   2  23    75203.21    72942.02   1368.77 o 
 -14   2  23     4904.66     5130.53    367.63 o 
 -12   2  23      215.97     -190.11    202.75 o 
 -10   2  23    70647.52    76119.84   1381.27 o 
  -8   2  23     1729.28     1669.73    285.41 o 
  -6   2  23    18902.09    21198.69    926.12 o 
  -4   2  23     1805.12     1453.77    353.94 o 
  -2   2  23       85.64       43.03    283.41 o 
   0   2  23     6818.96     6198.19    596.02 o 
   2   2  23     3271.11     3530.82    631.11 o 
   4   2  23     1511.44     1270.38    540.82 o 
   6   2  23    28247.69    29607.18   1518.44 o 
 -35   3  23      949.98      649.29    511.14 o 
 -33   3  23      380.10     -115.23    449.95 o 
 -31   3  23       43.45     -484.72    500.15 o 
 -29   3  23     3356.95     2745.50    560.28 o 
 -27   3  23      255.49     -295.65    371.71 o 
 -25   3  23       11.26     -443.92    295.94 o 
 -23   3  23     1679.32      895.58    324.06 o 
 -21   3  23     3880.97     3810.93    389.50 o 
 -19   3  23    11699.44    12595.23    558.26 o 
 -17   3  23     3255.26     2855.49    349.04 o 
 -15   3  23     1518.48     1222.84    273.56 o 
 -13   3  23      461.41      248.12    242.72 o 
 -11   3  23     3242.70     2743.31    342.21 o 
  -9   3  23     1038.21     1116.81    281.32 o 
  -7   3  23     1419.08     1004.07    279.15 o 
  -5   3  23      730.03      739.42    273.22 o 
  -3   3  23     2078.40     1797.11    466.59 o 
  -1   3  23       16.87      120.20    321.97 o 
   1   3  23     1024.38      607.05    536.55 o 
   3   3  23       57.02     -364.75    404.39 o 
   5   3  23      816.32     -245.65    469.90 o 
 -34   4  23      810.88      834.66   1123.58 o 
 -32   4  23    11818.82    12006.30   1926.14 o 
 -30   4  23    15608.64    16340.12   2182.96 o 
 -28   4  23     7784.91     7704.60   1637.22 o 
 -26   4  23    15687.79    14774.02    897.51 o 
 -24   4  23    54412.52    50533.63   1460.86 o 
 -22   4  23    18672.43    17954.97    946.05 o 
 -20   4  23   259724.88   248112.16   5468.24 o 
 -18   4  23     2018.68      905.37    346.34 o 
 -16   4  23   149832.39   143669.09   2634.78 o 
 -14   4  23    55936.53    56288.84   1307.13 o 
 -12   4  23      625.00      241.22    330.20 o 
 -10   4  23    95305.05   100613.19   2324.56 o 
  -8   4  23     1598.33     1461.65    420.17 o 
  -6   4  23    38078.66    38410.89   1118.64 o 
  -4   4  23     1266.41      967.07    393.01 o 
  -2   4  23      274.90      469.74    534.45 o 
   0   4  23     8863.45     9882.66    948.90 o 
   2   4  23      859.39     1004.03    596.70 o 
   4   4  23     7255.82     7093.71   1605.12 o 
 -33   5  23     1528.56      963.07   1155.69 o 
 -31   5  23     2917.94     2150.86   1380.40 o 
 -29   5  23     1150.36     1669.32   1251.99 o 
 -27   5  23    78443.56    66516.16   4365.93 o 
 -25   5  23    15400.78    15762.28   2182.96 o 
 -23   5  23    46844.79    44607.50   2312.73 o 
 -21   5  23     3902.93     2623.03    816.25 o 
 -19   5  23     4591.70     3009.14    609.55 o 
 -17   5  23   124360.48   130958.49   3146.20 o 
 -15   5  23      922.43     1539.47    477.86 o 
 -13   5  23   143795.13   149474.34   3139.29 o 
 -11   5  23     1365.78     1289.61    523.14 o 
  -9   5  23     3353.06     4137.95    678.46 o 
  -7   5  23      692.61      499.46    624.69 o 
  -5   5  23       19.98     -302.57    408.45 o 
  -3   5  23     2857.58     2886.21    564.24 o 
  -1   5  23      824.41      118.36    448.08 o 
   1   5  23     1124.20     1723.58    794.16 o 
   3   5  23    31866.60    30388.50   4654.85 o 
 -30   6  23      150.33      706.25   1091.48 o 
 -28   6  23      891.63     2471.88   1380.40 o 
 -26   6  23    33080.22    33579.11   3210.24 o 
 -24   6  23     1820.43     3274.44   1444.61 o 
 -22   6  23    11968.03     9373.90   1894.04 o 
 -20   6  23     3625.58     4237.52   1444.61 o 
 -18   6  23    20087.75    21219.68   2471.88 o 
 -16   6  23     3047.55     3054.26    810.69 o 
 -14   6  23     8461.57     8777.89    873.98 o 
 -12   6  23    13881.23    13197.11   1521.60 o 
 -10   6  23     1387.81     1017.11    506.01 o 
  -8   6  23        4.54     -704.94    642.05 o 
  -6   6  23      118.18     -343.95    452.88 o 
  -4   6  23      231.79     -218.83    476.92 o 
  -2   6  23       39.68     -181.12    498.10 o 
   0   6  23      140.90     -440.98    512.99 o 
 -27   7  23    27970.77    28218.00   3049.73 o 
 -25   7  23    12498.11     8378.72   1958.25 o 
 -23   7  23   107369.24    97238.16   5778.43 o 
 -21   7  23    18903.51    21444.40   2696.60 o 
 -19   7  23    30776.05    29020.56   3017.63 o 
 -17   7  23   100472.10   106098.41   6099.46 o 
 -15   7  23      521.07     1348.30   1187.79 o 
 -13   7  23    74254.40    79821.61   3169.77 o 
 -11   7  23      802.66     1482.73    709.52 o 
  -9   7  23    12542.10    14127.31   1326.04 o 
  -7   7  23     8376.88     8869.40   1299.30 o 
  -5   7  23      581.63     -176.76    502.26 o 
  -3   7  23     4312.62     4641.16   1071.23 o 
 -20   8  23   115264.32   113481.96   6580.99 o 
 -18   8  23      696.19     1027.28   1219.89 o 
 -16   8  23     7893.25     6292.07   1829.84 o 
 -14   8  23     2953.76     1990.35   1444.61 o 
 -12   8  23      646.39     -150.94    611.57 o 
 -10   8  23    26709.58    25948.15   1811.66 o 
 -36   0  24     8261.62     9791.23   1476.71 o 
 -34   0  24    14184.53    12134.71   1605.12 o 
 -32   0  24     1189.80      417.33    802.56 o 
 -30   0  24     5044.52     4419.67    794.49 o 
 -28   0  24   392230.75   381699.44  35248.44 o 
 -26   0  24    91808.23   103056.88   3574.74 o 
 -24   0  24   117252.42   128718.25   4176.77 o 
 -22   0  24     2709.40     1819.54    585.96 o 
 -20   0  24    30164.02    31633.36   1652.89 o 
 -18   0  24   125034.64   130973.88   4526.44 o 
 -16   0  24    25065.13    25533.76   1202.16 o 
 -14   0  24    42273.13    41948.13   1596.96 o 
 -12   0  24     1876.22     2266.96    407.25 o 
 -10   0  24      179.30      588.72    327.58 o 
  -8   0  24    10812.01    10285.11   1130.33 o 
  -6   0  24     3463.83     2782.39    632.44 o 
  -4   0  24      907.01      296.95    447.23 o 
  -2   0  24     9644.64    10077.62   1028.17 o 
   0   0  24     1509.60     1763.34    630.75 o 
   2   0  24   158078.47   160874.34   5162.38 o 
   4   0  24    84109.13    94747.03   3598.79 o 
 -35   1  24      211.83     -504.15    497.85 o 
 -33   1  24    10989.79     9742.18   1020.74 o 
 -31   1  24    55746.62    55293.18   1999.51 o 
 -29   1  24      732.55     1000.20    497.68 o 
 -27   1  24     2053.79     3472.84    515.97 o 
 -25   1  24    25500.01    26411.04   1100.35 o 
 -23   1  24    32007.05    30326.17   1364.85 o 
 -21   1  24    43992.13    46698.86   1469.44 o 
 -19   1  24      970.31      651.03    320.66 o 
 -17   1  24    56926.04    56216.57   1341.33 o 
 -15   1  24     6610.07     6259.53    422.20 o 
 -13   1  24     7093.46     5886.74    413.37 o 
 -11   1  24     2450.41     2097.59    313.76 o 
  -9   1  24     2942.85     3328.67    350.29 o 
  -7   1  24      727.23      633.60    269.11 o 
  -5   1  24     4943.74     4372.29    513.10 o 
  -3   1  24     4750.82     4531.98    659.57 o 
  -1   1  24    21033.78    20611.90    998.82 o 
   1   1  24     2293.24     1829.71    480.63 o 
   3   1  24    19998.36    18937.14   1008.40 o 
   5   1  24    25012.25    24498.56   1425.50 o 
 -36   2  24     1630.63      811.57    639.51 o 
 -34   2  24    10447.94     9768.60    891.16 o 
 -32   2  24    11834.50    11799.74    931.36 o 
 -30   2  24     3216.04     2177.46    543.82 o 
 -28   2  24    10534.93    10022.36   1451.28 o 
 -26   2  24    17348.17    14923.96   1315.73 o 
 -24   2  24   226072.30   242051.25   4859.79 o 
 -22   2  24    88676.77    92836.69   1933.15 o 
 -20   2  24      837.93     1832.43    337.10 o 
 -18   2  24    16855.73    18077.37    780.95 o 
 -16   2  24     2253.51     2045.37    316.16 o 
 -14   2  24     8586.80     9361.91    511.13 o 
 -12   2  24      581.25      514.68    244.62 o 
 -10   2  24     3631.67     4181.70    393.05 o 
  -8   2  24     3968.54     3449.87    396.18 o 
  -6   2  24      808.20      670.64    319.45 o 
  -4   2  24     5437.42     5518.06    514.13 o 
  -2   2  24     8586.46     8526.36    679.36 o 
   0   2  24     2800.29     3339.99    529.84 o 
   2   2  24    14870.60    14735.84   1060.49 o 
   4   2  24     5019.93     4804.96    762.63 o 
 -35   3  24    29979.54    29509.19   1666.32 o 
 -33   3  24      154.01      141.42    479.58 o 
 -31   3  24    87396.76    87675.99   3600.68 o 
 -29   3  24     4030.75     4040.56    635.03 o 
 -27   3  24    46143.95    46821.12   1576.50 o 
 -25   3  24    53749.68    62820.05   2106.03 o 
 -23   3  24     8771.29    10997.95    592.59 o 
 -21   3  24   432106.69   468102.06  11369.34 o 
 -19   3  24    93006.26    87512.09   1635.86 o 
 -17   3  24    32577.12    35621.55    932.99 o 
 -15   3  24     2752.36     2412.43    337.04 o 
 -13   3  24     4316.64     5250.88    431.31 o 
 -11   3  24    37632.66    39622.07   1157.90 o 
  -9   3  24     9994.66     8952.23    502.84 o 
  -7   3  24     1585.52     1441.43    308.20 o 
  -5   3  24    24112.05    22914.10    855.44 o 
  -3   3  24      884.78      973.41    391.56 o 
  -1   3  24    61967.06    63979.23   2261.82 o 
   1   3  24    13370.23    11609.01    972.15 o 
   3   3  24     1224.24     1808.94    609.19 o 
 -32   4  24     3798.10     4526.44   1508.81 o 
 -30   4  24    35349.50    36949.86   3113.93 o 
 -28   4  24     4302.66     3711.92    693.82 o 
 -26   4  24     9423.40     8495.56    879.41 o 
 -24   4  24   129357.91   127079.96   3046.64 o 
 -22   4  24     8398.68     9492.13    933.16 o 
 -20   4  24    18090.66    19233.35    793.18 o 
 -18   4  24      131.87      -93.60    303.42 o 
 -16   4  24     4101.24     3071.12    387.24 o 
 -14   4  24    19357.48    21468.44   1080.76 o 
 -12   4  24      190.94       74.03    289.24 o 
 -10   4  24     8998.37     7725.96    663.66 o 
  -8   4  24     3235.48     2219.77    690.40 o 
  -6   4  24      780.61      155.50    357.05 o 
  -4   4  24       77.03       26.83    437.64 o 
  -2   4  24      235.60      364.56    510.00 o 
   0   4  24    15875.17    15642.45   1179.33 o 
   2   4  24     4113.66     2832.42    877.46 o 
 -31   5  24    53542.67    48185.70   3755.98 o 
 -29   5  24     8525.68    10818.51   1990.35 o 
 -27   5  24    30475.65    33835.92   3146.03 o 
 -25   5  24    69311.23    68602.82   4462.23 o 
 -23   5  24     4552.70     6195.76   1573.02 o 
 -21   5  24    42028.82    50914.40   3691.78 o 
 -19   5  24      962.12      993.70    532.75 o 
 -17   5  24    53857.89    55716.77   2100.46 o 
 -15   5  24    44707.94    45255.64   1822.39 o 
 -13   5  24     7532.07     5645.20    818.33 o 
 -11   5  24      862.96      279.59    550.16 o 
  -9   5  24      187.32     -206.90    437.86 o 
  -7   5  24     4532.96     4776.06    922.08 o 
  -5   5  24     7702.01     6808.48    721.02 o 
  -3   5  24      238.60     -303.43    512.99 o 
  -1   5  24    12641.54    12888.95   2070.60 o 
 -28   6  24   222842.16   194476.31   9213.39 o 
 -24   6  24    68325.87    57720.10   4173.31 o 
 -22   6  24     1939.00      481.54   1091.48 o 
 -20   6  24    20815.09    25136.17   2696.60 o 
 -18   6  24   103500.13   105231.65   5906.84 o 
 -16   6  24    22354.32    21594.15   1519.34 o 
 -14   6  24    45811.78    48049.91   3306.55 o 
 -12   6  24     3644.43     1487.41   1284.10 o 
 -10   6  24      901.31     1070.61    914.92 o 
  -8   6  24     2162.93     2716.25    665.63 o 
  -6   6  24      174.20     -249.92    611.27 o 
  -4   6  24      675.71      105.30    517.31 o 
  -2   6  24     1326.25      273.66    597.97 o 
 -25   7  24       22.34     1316.20   1284.10 o 
 -23   7  24    32816.94    32423.42   3306.55 o 
 -21   7  24    10039.89    14381.87   2279.27 o 
 -19   7  24     8776.22     9566.51   2086.66 o 
 -17   7  24    40020.04    38169.75   3434.96 o 
 -15   7  24      157.59      930.97   1187.79 o 
 -13   7  24     2390.18     2343.47    758.34 o 
 -11   7  24      276.18      -77.96    616.37 o 
  -9   7  24      453.97      389.17    632.44 o 
  -7   7  24     1246.72     1843.94    641.86 o 
 -35   1  25    41521.82    44217.85   2190.44 o 
 -33   1  25    21380.31    21135.68   3017.63 o 
 -31   1  25     7386.41     6170.37    750.83 o 
 -29   1  25   109908.41   114911.62   3242.77 o 
 -27   1  25   101691.23   106174.51   2614.87 o 
 -25   1  25   166431.48   171090.30   4287.42 o 
 -23   1  25    32647.56    37660.51   1825.63 o 
 -21   1  25     1621.20     1674.15    412.68 o 
 -19   1  25     4784.90     4686.81    475.85 o 
 -17   1  25      567.43      410.07    276.63 o 
 -15   1  25      952.73     1409.62    316.97 o 
 -13   1  25     3030.45     3531.81    498.05 o 
 -11   1  25     1354.68     2134.77    346.15 o 
  -9   1  25    27525.68    28500.00    942.90 o 
  -7   1  25    10307.82    10857.07    735.84 o 
  -5   1  25    33993.05    37122.71   1373.06 o 
  -3   1  25    16810.86    16425.36    910.69 o 
  -1   1  25    25992.35    25968.49   1170.35 o 
   1   1  25    53699.27    56021.00   1812.90 o 
   3   1  25   123680.86   128510.31   3164.91 o 
 -34   2  25    30031.28    28870.63   2259.92 o 
 -32   2  25   135110.00   141634.06   4778.27 o 
 -30   2  25    31047.13    32966.52   1905.98 o 
 -28   2  25    32052.67    29174.26   2238.11 o 
 -26   2  25    17377.44    15568.13   1710.42 o 
 -24   2  25    61037.47    60492.86   1955.37 o 
 -22   2  25    68754.57    72843.29   2446.53 o 
 -20   2  25    42515.31    41229.11   1146.12 o 
 -18   2  25    12724.09    12317.93    895.89 o 
 -16   2  25     2500.81     2315.09    369.18 o 
 -14   2  25      795.27      567.93    302.84 o 
 -12   2  25     5526.12     5143.86    495.12 o 
 -10   2  25      650.74      828.35    300.04 o 
  -8   2  25       96.10       70.27    293.93 o 
  -6   2  25    12333.90    12999.12    719.33 o 
  -4   2  25    52007.90    50667.48   1632.46 o 
  -2   2  25    77026.59    76897.16   2151.85 o 
   0   2  25    53269.16    50311.66   1990.27 o 
   2   2  25     9656.09    10016.92    969.57 o 
 -33   3  25     7631.26     8197.06    978.67 o 
 -31   3  25     6162.27     7546.49    813.78 o 
 -29   3  25     4437.48     3205.66    831.25 o 
 -27   3  25       28.46      173.60    423.16 o 
 -25   3  25      257.67      866.26    426.70 o 
 -23   3  25     2443.57     2291.87    393.79 o 
 -21   3  25      634.74     1131.09    347.47 o 
 -19   3  25     7327.07     6744.30    490.01 o 
 -17   3  25      165.28      208.07    256.09 o 
 -15   3  25      659.11      703.22    276.09 o 
 -13   3  25     2420.78     2514.25    361.39 o 
 -11   3  25       30.89     -320.57    256.54 o 
  -9   3  25      317.07       28.15    272.75 o 
  -7   3  25       16.82      107.78    288.26 o 
  -5   3  25      290.09      540.15    352.78 o 
  -3   3  25     4669.48     4517.03    741.63 o 
  -1   3  25     1222.22     2155.27    626.52 o 
   1   3  25     8349.50     9686.94    950.20 o 
 -32   4  25   153682.58   131202.48   6837.81 o 
 -30   4  25    69091.65    68923.84   4494.33 o 
 -28   4  25    30024.14    31588.71   1650.53 o 
 -26   4  25    56348.23    55787.45   2308.19 o 
 -24   4  25    48552.43    46783.88   2059.90 o 
 -22   4  25    74000.82    73713.35   2093.75 o 
 -20   4  25    38122.00    37586.91   1224.39 o 
 -18   4  25    16610.12    16624.80    805.15 o 
 -16   4  25    15312.93    13872.21    698.77 o 
 -14   4  25      246.12     -133.89    295.10 o 
 -12   4  25     5396.01     4044.29    783.08 o 
 -10   4  25     6000.25     7788.95    828.47 o 
  -8   4  25      322.48      331.72    481.89 o 
  -6   4  25    21099.76    21477.46   1339.51 o 
  -4   4  25    20318.29    18975.73   1256.93 o 
  -2   4  25    66067.44    70353.13   2529.46 o 
   0   4  25    61185.90    64781.14   2989.20 o 
 -29   5  25    64969.58    70432.66   4686.95 o 
 -27   5  25    79217.66    72840.34   4719.05 o 
 -25   5  25    90937.56   107703.53   5971.04 o 
 -23   5  25    10949.52    13001.47   2054.55 o 
 -21   5  25     3130.07     2728.70   1284.10 o 
 -19   5  25     3845.30     2848.48    744.98 o 
 -17   5  25     6430.31     6505.46    954.79 o 
 -15   5  25     2567.53     2365.04    748.07 o 
 -13   5  25     1450.61     1663.31    709.52 o 
 -11   5  25     2526.29     3315.96    809.82 o 
  -9   5  25    11887.07    12415.83   1264.41 o 
  -7   5  25     3581.11     3425.40    697.96 o 
  -5   5  25    10895.77    11817.14   1264.87 o 
  -3   5  25      896.86      -28.42    685.39 o 
 -26   6  25    24211.39    25714.02   2889.22 o 
 -24   6  25     1028.24     2343.47   1380.40 o 
 -22   6  25     6079.08     6998.32   1829.84 o 
 -20   6  25     1407.73     3049.73   1380.40 o 
 -18   6  25     3826.04     2536.09   1316.20 o 
 -16   6  25      369.80      251.19    611.57 o 
 -14   6  25      504.64     1171.74    653.07 o 
 -12   6  25      858.68       81.72    599.56 o 
 -10   6  25     5051.45     4746.22    918.69 o 
  -8   6  25     2280.62      947.02    609.12 o 
  -6   6  25    13267.57    13725.84   1135.72 o 
 -21   7  25      281.82      898.87   1380.40 o 
 -19   7  25     5986.30     7126.73   1958.25 o 
 -17   7  25      813.37      417.33   1155.69 o 
 -15   7  25      488.98     1027.28   1187.79 o 
 -13   7  25     3926.76     4650.32    931.35 o 
 -34   0  26    30981.30    28924.26   2471.88 o 
 -32   0  26     2455.16     3434.96   1027.28 o 
 -30   0  26    85763.52    85268.72   3268.77 o 
 -28   0  26   249359.75   257544.66   7387.51 o 
 -26   0  26     1860.93     2779.29   1123.58 o 
 -24   0  26     9898.75    11362.01   1086.80 o 
 -22   0  26    20877.08    17688.42   1861.94 o 
 -20   0  26     4794.53     3756.65    699.31 o 
 -18   0  26     9093.15     8420.71    940.20 o 
 -16   0  26     2382.94     2657.13    670.02 o 
 -14   0  26     8440.19     7950.44   1041.61 o 
 -12   0  26    26410.97    26142.00   1581.22 o 
 -10   0  26    54466.39    54046.74   3306.55 o 
  -8   0  26   249221.67   239308.20   6968.85 o 
  -6   0  26     7037.16     8212.45    991.85 o 
  -4   0  26    19136.88    18021.42   1379.67 o 
  -2   0  26    21511.26    19359.24   1479.70 o 
   0   0  26    28072.69    25662.79   1745.98 o 
 -33   1  26    55027.74    56514.16   4719.05 o 
 -31   1  26    72991.02    79640.10   2565.87 o 
 -29   1  26      910.60      729.01    474.78 o 
 -27   1  26      823.78      616.08    400.05 o 
 -25   1  26     6238.19     6453.16    954.52 o 
 -23   1  26      959.49      876.69    393.57 o 
 -21   1  26      330.28      260.13    354.18 o 
 -19   1  26      725.61     -165.62    306.11 o 
 -17   1  26      276.85      218.64    270.26 o 
 -15   1  26      160.38      114.53    285.06 o 
 -13   1  26    31925.49    32406.49   1097.99 o 
 -11   1  26    15584.68    15752.23    809.18 o 
  -9   1  26     6039.84     6725.67    634.86 o 
  -7   1  26      838.73      951.93    438.50 o 
  -5   1  26    43461.66    40885.75   1480.16 o 
  -3   1  26     5316.26     4935.38    628.96 o 
  -1   1  26    26410.34    28469.05   1269.90 o 
 -32   2  26    24041.12    22659.13   2314.17 o 
 -30   2  26      680.07      724.03    533.85 o 
 -28   2  26     2336.72     2408.26    749.23 o 
 -26   2  26    41946.72    41691.61   1459.25 o 
 -24   2  26    49063.83    50095.48   1605.03 o 
 -22   2  26     4304.10     5308.55    580.76 o 
 -20   2  26      340.82      486.47    313.44 o 
 -18   2  26      763.59      540.70    328.33 o 
 -16   2  26     2713.68     2968.12    426.98 o 
 -14   2  26     1204.08     1563.74    370.77 o 
 -12   2  26     4562.69     4294.73    486.73 o 
 -10   2  26     1606.66     1379.79    452.58 o 
  -8   2  26    14266.26    13092.82    742.99 o 
  -6   2  26    19666.82    19120.75   1024.02 o 
  -4   2  26    73336.81    72459.20   2177.78 o 
  -2   2  26    55031.69    57962.80   1851.34 o 
   0   2  26      112.98      542.42    566.76 o 
 -31   3  26   111830.54   110329.51   3221.15 o 
 -29   3  26    25937.37    27113.05   1696.70 o 
 -27   3  26    32720.55    31956.39   1473.81 o 
 -25   3  26    17908.82    20113.42   1154.33 o 
 -23   3  26    14545.75    13502.50    819.66 o 
 -21   3  26    39134.61    40626.14   1183.02 o 
 -19   3  26      462.36      643.01    323.33 o 
 -17   3  26     1859.21     2907.53    407.89 o 
 -15   3  26     9966.91    11363.69    646.05 o 
 -13   3  26    17367.48    17360.64    760.45 o 
 -11   3  26    13680.69    13402.12    727.56 o 
  -9   3  26      678.08      487.16    357.72 o 
  -7   3  26    17908.02    17990.73    871.77 o 
  -5   3  26   163422.38   167262.67   4408.18 o 
  -3   3  26    21970.13    22059.29   1355.57 o 
 -30   4  26    13838.67    13001.47   2118.76 o 
 -28   4  26     2608.12     3563.37   1412.51 o 
 -26   4  26    46111.12    47257.23   2096.07 o 
 -24   4  26    38923.37    35241.98   2070.60 o 
 -22   4  26     3844.90     3696.32    706.25 o 
 -20   4  26     1784.97     1693.40    488.72 o 
 -18   4  26      252.58      229.09    351.90 o 
 -16   4  26      461.31      375.23    363.71 o 
 -14   4  26     1106.36      452.46    369.76 o 
 -12   4  26     6884.65     6795.88    958.64 o 
 -10   4  26      528.93     -175.72    462.62 o 
  -8   4  26     4004.27     5210.00    788.00 o 
  -6   4  26    34435.03    32601.92   1648.79 o 
  -4   4  26    10141.35     9947.83   1265.73 o 
 -27   5  26    21804.72    17174.78   2375.58 o 
 -25   5  26    11316.59    10336.97   1958.25 o 
 -23   5  26     5215.74     2311.37   1284.10 o 
 -21   5  26     1615.74     3274.44   1380.40 o 
 -19   5  26     4569.71     3315.70   1235.94 o 
 -17   5  26     3168.06     3612.31    840.42 o 
 -15   5  26     1536.34     1444.11    725.00 o 
 -13   5  26     8992.21    10285.13   1187.78 o 
 -11   5  26    30086.29    29318.02   1843.40 o 
  -9   5  26     2665.61     3313.27    724.87 o 
  -7   5  26    14596.32    12345.34   2311.37 o 
 -24   6  26     7395.20     7447.76   1829.84 o 
 -22   6  26     6742.75     3691.78   1637.22 o 
 -20   6  26     6971.92     5714.23   1733.53 o 
 -18   6  26      902.51      -32.10   1027.28 o 
 -16   6  26     1211.88      205.34    882.82 o 
 -14   6  26     3374.79     2435.82    777.32 o 
 -12   6  26     7730.83     8340.54   1396.45 o 
 -10   6  26    24058.93    21623.83   1696.70 o 
 -33   1  27     3375.28     3340.46    794.49 o 
 -31   1  27      993.96       87.02    485.25 o 
 -29   1  27    16811.05    15910.63   1359.72 o 
 -27   1  27     1084.60     1106.03    437.76 o 
 -25   1  27     9454.66    10904.73    776.48 o 
 -23   1  27      676.75      203.97    360.78 o 
 -21   1  27     8819.70     9129.51    698.69 o 
 -19   1  27     5895.36     5048.26    567.61 o 
 -17   1  27     5734.68     6160.06    616.18 o 
 -15   1  27     1431.54      849.78    368.68 o 
 -13   1  27    66522.41    64087.50   1693.70 o 
 -11   1  27      105.13     -549.84    366.56 o 
  -9   1  27   230238.55   234445.64   4890.88 o 
  -7   1  27      392.59      946.15    497.70 o 
  -5   1  27    50395.87    51747.12   1728.96 o 
  -3   1  27    30093.73    33424.85   1544.79 o 
 -32   2  27    84457.89    88073.64   2788.63 o 
 -30   2  27     1556.96      327.49    502.41 o 
 -28   2  27     9499.97     8840.13    842.62 o 
 -26   2  27     1139.35     1142.17    447.23 o 
 -24   2  27     7498.39     8866.03    707.95 o 
 -22   2  27     3514.74     3821.57    544.53 o 
 -20   2  27     1295.30     1240.76    380.72 o 
 -18   2  27     1038.03      259.30    345.39 o 
 -16   2  27    58910.64    58658.70   1585.34 o 
 -14   2  27     4629.56     4552.09    514.65 o 
 -12   2  27    56321.72    52555.50   1512.19 o 
 -10   2  27      755.95      696.66    457.65 o 
  -8   2  27      232.24     -573.19    389.19 o 
  -6   2  27   122195.39   120471.72   3092.76 o 
  -4   2  27     8333.22     9227.16    801.80 o 
 -31   3  27     6370.46     5920.39    775.84 o 
 -29   3  27     2212.79     2617.63    633.22 o 
 -27   3  27      545.13      914.07    507.74 o 
 -25   3  27       92.94     -502.30    389.25 o 
 -23   3  27       18.34        5.58    362.93 o 
 -21   3  27       24.36      -82.53    352.31 o 
 -19   3  27      387.75      662.92    358.13 o 
 -17   3  27        0.60     -169.73    312.72 o 
 -15   3  27     6098.74     5667.13    560.29 o 
 -13   3  27       98.14      -88.70    343.52 o 
 -11   3  27     3099.81     2021.08    445.62 o 
  -9   3  27      542.40      -31.37    370.63 o 
  -7   3  27     3247.83     2840.08    562.63 o 
  -5   3  27     1432.19     1644.56    650.27 o 
 -28   4  27    15389.62    18844.11   2471.88 o 
 -26   4  27    14518.38    15698.07   2247.17 o 
 -24   4  27     3287.76     3221.58    709.68 o 
 -22   4  27     9333.85     8122.92   1091.48 o 
 -20   4  27     1660.43     1570.72    488.72 o 
 -18   4  27     3154.15     3061.35    565.19 o 
 -16   4  27    31512.88    29034.36   1494.11 o 
 -14   4  27     1478.57      883.61    689.84 o 
 -12   4  27    84836.29    73603.17   3113.74 o 
 -10   4  27    16425.76    16296.73   2006.40 o 
  -8   4  27     4261.75     4927.78    971.23 o 
 -25   5  27     4915.36     5007.97   1669.32 o 
 -23   5  27      308.60     1027.28   1187.79 o 
 -21   5  27      438.11     1251.99   1091.48 o 
 -19   5  27     5833.64     4060.18   1011.23 o 
 -17   5  27     6531.78     7395.95   1074.78 o 
 -15   5  27      452.45      -30.91    611.64 o 
 -13   5  27    27420.58    27666.72   3852.29 o 
 -11   5  27     2661.22     4915.34   1017.81 o 
 -30   0  28     2679.81     1644.63    731.22 o 
 -28   0  28     1221.60     1180.54    693.86 o 
 -26   0  28      732.04     -243.06    528.54 o 
 -24   0  28    40312.74    39398.21   2279.27 o 
 -22   0  28     1282.78     1285.79    818.61 o 
 -20   0  28    58424.39    55365.93   2483.69 o 
 -18   0  28      609.76     1012.68    616.54 o 
 -16   0  28    15259.32    15849.68   1310.42 o 
 -14   0  28    67801.88    78854.61   5569.76 o 
 -12   0  28    39016.79    43468.83   2254.44 o 
 -10   0  28   290673.25   284354.41  16629.04 o 
  -8   0  28    85803.08    90271.80   3467.51 o 
  -6   0  28    11119.52    10273.61   1573.02 o 
 -31   1  28      157.89     -445.87    427.23 o 
 -29   1  28     3104.03     1903.86    590.04 o 
 -27   1  28     4413.04     3415.36    579.40 o 
 -25   1  28     2343.00     1249.21    462.88 o 
 -23   1  28     1970.44      800.09    449.62 o 
 -21   1  28     7301.56     6341.67    755.27 o 
 -19   1  28    21053.42    19813.45   1056.46 o 
 -17   1  28    15601.21    15558.94    914.21 o 
 -15   1  28      104.08     -412.07    444.82 o 
 -13   1  28    85748.63    83428.00   2289.81 o 
 -11   1  28    15468.84    16712.74   1293.76 o 
  -9   1  28     9588.56     9939.84    797.97 o 
  -7   1  28     1913.28     1463.02    525.93 o 
 -30   2  28      533.57       69.41    483.72 o 
 -28   2  28     1331.06      271.41    586.76 o 
 -26   2  28     2663.92     2080.21    495.95 o 
 -24   2  28     1898.10      696.71    442.02 o 
 -22   2  28     4974.47     4962.81    607.46 o 
 -20   2  28    31393.22    29394.16   1455.47 o 
 -18   2  28     9735.93    10880.56    822.04 o 
 -16   2  28     6529.10     6050.30    666.22 o 
 -14   2  28    43557.73    40572.26   1331.45 o 
 -12   2  28    20200.95    17038.21    974.62 o 
 -10   2  28    22653.70    24981.29   1184.10 o 
  -8   2  28      790.83      648.16    478.88 o 
 -27   3  28    15440.73    15891.32   1085.99 o 
 -25   3  28     2021.30     1280.44    568.36 o 
 -23   3  28    13285.26    11560.24    811.94 o 
 -21   3  28     1228.09     1095.93    466.47 o 
 -19   3  28      478.20     -396.98    483.13 o 
 -17   3  28   165116.36   164913.36   4256.24 o 
 -15   3  28    63359.79    63608.38   1929.91 o 
 -13   3  28    61334.57    61471.13   1705.09 o 
 -11   3  28     2973.49     1856.25    464.02 o 
  -9   3  28     1308.55     1611.79    510.85 o 
 -24   4  28     1450.90     2857.11   1348.30 o 
 -22   4  28      211.16     -802.56    898.87 o 
 -20   4  28    14185.52    15158.51   1310.48 o 
 -18   4  28      235.31      246.28    435.57 o 
 -16   4  28       57.00      761.90    480.76 o 
 -14   4  28     3587.06     3117.06    927.38 o 
 -12   4  28    39639.96    38643.80   3868.34 o 
 -27   1  29      367.29     -106.14    432.86 o 
 -25   1  29    27435.87    27650.20   1561.09 o 
 -23   1  29    33748.63    34913.56   1387.80 o 
 -21   1  29   121841.71   124053.59   3027.69 o 
 -19   1  29    58159.51    61306.95   4642.85 o 
 -17   1  29     8702.35     8836.18    778.73 o 
 -15   1  29    37455.95    35913.44   1416.93 o 
 -13   1  29    50619.57    46979.27   1639.70 o 
 -11   1  29    24346.12    22547.50   1200.10 o 
 -26   2  29      877.60      411.73    456.31 o 
 -24   2  29    23755.22    24670.95   1177.37 o 
 -22   2  29     8032.55     6445.50    704.99 o 
 -20   2  29    29663.66    25761.76   1187.57 o 
 -18   2  29    68560.77    68816.23   2062.22 o 
 -16   2  29   119923.69   118402.01   2662.13 o 
 -14   2  29    53520.05    53270.27   2059.27 o 
 -12   2  29    21918.10    19810.39   1067.62 o 
 -23   3  29      407.27     -178.80    405.58 o 
 -21   3  29       56.34     -173.02    417.02 o 
 -19   3  29     4309.69     3368.71    597.35 o 
 -17   3  29      297.14      761.99    489.05 o 
 -15   3  29    11892.22    13273.77    891.55 o 
 -24   0  30   292968.63   303977.59  12295.22 o 
 -22   0  30    19811.42    18122.45   1467.13 o 
 -20   0  30   110932.32   108085.18   3946.64 o 
 -18   0  30     3472.82     3189.68   1203.84 o 
 -16   0  30    21625.96    22700.04   1630.14 o 
 -23   1  30     8886.67     7273.18    735.07 o 
 -21   1  30    26165.98    21764.38   1121.33 o 
 -19   1  30      864.64      438.56    476.59 o 
 -17   1  30     9010.40     7805.28    743.54 o 
                                                 
